# Supplementary material for: Transcriptome analysis of Clavibacter michiganensis subsp. michiganensis-infected tomatoes: a role of salicylic acid in the host response
Source: BMC Plant Biol. 2021 Oct 19;21:476. doi: 10.1186/s12870-021-03251-8 (PMC8524973; doi:10.1186/s12870-021-03251-8)
Supplement: Supplementary file 1 — Additional file 1: Table S1. Read counts and mapping status for sequence data. [file 12870_2021_3251_MOESM1_ESM.xlsx]

## Sheet: Table S1
Table S1. Read counts and mapping status for sequence data
Sample	Read count	Single, mapped (%)	Mapped to genes (%)
pre-inoculation_1	22396482	98.27	94.23
pre-inoculation_2	26008737	98.26	94.73
pre-inoculation_3	23467218	98.29	94.71
1 dpi of mock (buffer) inoculation_1	21777957	98.24	93.87
1 dpi of mock (buffer) inoculation_2	28530750	98.4	94.22
1 dpi of mock (buffer) inoculation_3	26063198	98.15	94.11
3 dpi of mock (buffer) inoculation_1	24904129	98.51	94.68
3 dpi of mock (buffer) inoculation_2	24152700	98.34	94.65
3 dpi of mock (buffer) inoculation_3	25542007	98.4	94.71
6 dpi of mock (buffer) inoculation_1	25321274	97.92	94.01
6 dpi of mock (buffer) inoculation_2	25520226	98.16	94.16
6 dpi of mock (buffer) inoculation_3	24555010	98.05	94.02
1 dpi of C. michiganensis inoculation_1	25693316	98.22	94.25
1 dpi of C. michiganensis inoculation_2	22987156	98.21	93.9
1 dpi of C. michiganensis inoculation_3	28515737	98.34	94.35
3 dpi of C. michiganensis inoculation_1	23807490	98.41	94.64
3 dpi of C. michiganensis inoculation_2	25003099	98.29	94.76
3 dpi of C. michiganensis inoculation_3	24483966	97.96	94.54
6 dpi of C. michiganensis inoculation_1	24202181	98.07	94.55
6 dpi of C. michiganensis inoculation_2	26243206	98.01	94.34
6 dpi of C. michiganensis inoculation_3	24503588	97.25	94.39
MAX	28530750	98.51	94.76
MIN	21777957	97.25	93.87
Median	24904129	98.24	94.35
Average	2.49371e+07	98.1786	94.3724
