# Supplementary material for: Transcriptome analysis of Clavibacter michiganensis subsp. michiganensis-infected tomatoes: a role of salicylic acid in the host response
Source: BMC Plant Biol. 2021 Oct 19;21:476. doi: 10.1186/s12870-021-03251-8 (PMC8524973; doi:10.1186/s12870-021-03251-8)
Supplement: Supplementary file 2 — Additional file 2: Table S2. Mean TPM values and correlation coefficient values in samples. [file 12870_2021_3251_MOESM2_ESM.xlsx]

## Sheet: Table S2A
Table S2. Mean TPM values at each time point
Solyc ID			Buffer				Cmm				FDR		Annotation (ITAG4.0)
	0d		1d	3d	6d		1d	3d	6d
Solyc00g500001	0		0	0	0		0	0	0		NA		Retrovirus-related Pol polyprotein from transposon TNT 1-94 (AHRD V3.3 *-* A0A2I0VJ33_9ASPA)
Solyc00g500002	0		0	0	0		0	0	0		NA		Retrovirus-related Pol polyprotein from transposon TNT 1-94 (AHRD V3.3 *-* A0A2I0VBY8_9ASPA)
Solyc00g500003	0.070149		0.061282	0.0811031	0.14045		0.129593	0.129961	0.130918		0.424443		MP domain-containing protein (AHRD V3.3 *-* A0A1Q3D0H5_CEPFO)
Solyc00g500004	0		0	0	0		0	0	0		NA		Unknown protein
Solyc00g500005	0		0	0	0		0	0	0		NA		Unknown protein
Solyc00g500006	0		0	0	0		0	0	0		NA		Unknown protein
Solyc00g500007	0		0	0	0		0	0	0		NA		Unknown protein
Solyc00g500008	0		0	0	0		0	0	0		NA		Unknown protein
Solyc00g500009	0		0	0	0		0	0	0		NA		Unknown protein
Solyc00g500010	0		0	0	0		0	0	0		NA		Unknown protein
Solyc00g500011	0		0	0	0		0	0	0		NA		Unknown protein
Solyc00g500012	0		0	0	0		0	0	0		NA		Unknown protein
Solyc00g500013	0		0	0	0		0	0	0		NA		Unknown protein
Solyc00g500014	0		0	0	0		0	0	0		NA		Unknown protein
Solyc00g500015	0		0	0	0		0	0	0		NA		Unknown protein
Solyc00g500016	0		0	0	0		0	0	0		NA		Unknown protein
Solyc00g500017	0		0	0	0		0	0	0		NA		Unknown protein
Solyc00g500018	0		0	0	0		0	0	0		NA		Unknown protein
Solyc00g014290	0		0	0	0		0	0	0		NA		Unknown protein
Solyc00g005280	0		0	0	0		0	0	0		NA		Unknown protein
Solyc00g500019	0		0	0	0		0	0	0		NA		Photosystem I assembly protein Ycf4 (AHRD V3.3 *** K4EQH2_DATST)
Solyc00g500020	2.39402		2.77387	2.1927	2.65868		2.43663	2.54514	2.17682		0.676434		Cytochrome f (AHRD V3.3 *** A0A2G3ALJ3_CAPAN)
Solyc00g500021	9.40721		9.73278	11.6829	13.9872		10.5144	13.1927	11.2173		0.295344		Cytochrome b559 subunit alpha (AHRD V3.3 *** S8D1L1_9LAMI)
Solyc00g500022	5.18565		4.68825	6.44072	9.27587		3.73379	7.63681	6.42209		0.00557185		30S ribosomal protein S18, chloroplastic (AHRD V3.3 *** A0A1U8QD82_CAPAN)
Solyc00g180440	1.45505		1.31128	2.16976	3.30853		1.39364	2.85039	1.84407		0.121838		50S ribosomal protein L20, chloroplastic (AHRD V3.3 *** A0A1Z2RRT5_9ERIC)
Solyc00g500023	4.65171		5.82865	5.44585	8.04591		5.43188	6.40053	5.99667		0.406801		ATP-dependent Clp protease proteolytic subunit (AHRD V3.3 *** CLPP_SOLTU)
Solyc00g500024	14.0417		11.8893	8.71119	9.06813		11.1887	8.81195	4.76614		0.00578165		Photosystem II CP47 reaction center protein (AHRD V3.3 *** A0A1U8QCF6_CAPAN)
Solyc00g500025	0.372604		0.357746	0.306772	0.488531		0.0825324	0.102192	0.214684		0.59879		Unknown protein
Solyc00g500026	2.48621		2.32765	1.69367	1.19575		2.65572	1.70749	0.648707		0.174046		Photosystem II reaction center protein H (AHRD V3.3 *** I6N985_DATST)
Solyc00g500027	15.1465		12.6571	10.8801	11.8553		11.3686	10.6748	6.43615		0.066628		Cytochrome b6 (AHRD V3.3 *** A0A125RTD6_9ASTR)
Solyc00g500028	0.986801		0	0	0.693309		0.673047	0.1258	0.241741		0.115567		Cytochrome b6-f complex subunit 4 (AHRD V3.3 *** A0A2G2XBM1_CAPBA)
Solyc00g500029	0.717162		1.04865	1.09973	0.926368		0.728573	0.92306	0.983677		0.947787		30S ribosomal protein S2, chloroplastic (AHRD V3.3 *** I6N946_DATST)
Solyc00g500030	0.931613		0.737764	0.848973	1.2106		0.726318	1.26065	0.922571		0.440804		30S ribosomal protein S11, chloroplastic (AHRD V3.3 *** G9FCH9_9LAMI)
Solyc00g500031	0.932287		0.537365	0.308342	1.15172		0.643402	1.26385	0.688156		0.0476774		50S ribosomal protein L14, chloroplastic (AHRD V3.3 *** I6N992_DATST)
Solyc00g500032	1.40191		2.00436	1.01508	2.10238		0.992397	2.4583	1.67486		0.0344268		50S ribosomal protein L16, chloroplastic (AHRD V3.3 *-* A0A2G3BL23_CAPCH)
Solyc00g500033	0		0	0	0		0	0	0		NA		Ribosomal protein L2, plastid (AHRD V3.3 *-* A0A2U1PJW3_ARTAN)
Solyc00g500034	1.71658		1.44833	0.994114	1.36656		1.28216	1.75599	1.42205		0.0839829		30S ribosomal protein S3, chloroplastic (AHRD V3.3 *** I6N994_DATST)
Solyc00g500035	0.130948		0.0900739	0.184155	0.339357		0.0435837	0.199067	0.347028		0.156721		50S ribosomal protein L2 (AHRD V3.3 *** H6T990_9CARY)
Solyc00g500036	0.0989476		0	0.14881	0.26302		0.0463829	0	0.167049		0.00161834		Ycf15 (AHRD V3.3 *-* A0A346JLD3_9ASTE)
Solyc00g500037	0		0	0	0		0	0	0		NA		Protein Ycf2 (AHRD V3.3 *** A0A1Z1GA65_LITCN)
Solyc00g500038	0		0	0	0		0	0	0		NA		Ycf15 protein (AHRD V3.3 *-* J7H9P3_CAPAN)
Solyc00g500039	0		0	0	0		0	0	0		NA		Ycf15 (AHRD V3.3 *-* A0A346JLD3_9ASTE)
Solyc00g500040	0		0	0	0		0	0	0		NA		Protein TIC 214 (AHRD V3.3 *-* K4EQH9_DATST)
Solyc00g500041	2.87978		2.91661	0.505455	1.75825		2.05613	1.89239	0.234089		0.196992		NAD(P)H-quinone oxidoreductase subunit 1, chloroplastic (AHRD V3.3 *** A0A2G2XBN0_CAPBA)
Solyc00g500042	0.193255		0.138964	0.262711	0.410781		0.250573	0.642619	0.533118		0.00267414		Protein TIC 214 (AHRD V3.3 *** TI214_SOLTU)
Solyc00g500043	0		0	0	0		0	0	0		NA		Protein TIC 214 (AHRD V3.3 *-* TI214_SOLTU)
Solyc00g500044	0		0.0443114	0	0		0	0	0		0.502154		30S ribosomal protein S2, chloroplastic (AHRD V3.3 *** I6N946_DATST)
Solyc00g500045	0		0	0	0		0	0	0		NA		Ycf15 protein (AHRD V3.3 *-* J7H9P3_CAPAN)
Solyc00g500046	0		0	0	0		0	0	0		NA		Protein Ycf2 (AHRD V3.3 *** A0A1Z1GA65_LITCN)
Solyc00g500047	0.0472383		0.0558057	0	0.184135		0.0917061	0	0		0.374313		50S ribosomal protein L2, chloroplastic (AHRD V3.3 *** A0A1C8V6E3_9ROSI)
Solyc00g277510	50.4471		45.4539	59.8574	2.3662		45.5806	30.6702	0		0.091136		Photosystem II protein D1 (AHRD V3.3 *-* A0A1U8QBZ9_CAPAN)
Solyc00g500048	0.689938		0.64958	0.735483	0.746462		0.378913	0.896941	0.50836		0.272237		Maturase K (AHRD V3.3 *** A0A2G3DGH8_CAPCH)
Solyc00g500049	5.73704		6.15994	5.15158	8.00132		3.44638	7.63068	3.66053		0.01258		Photosystem II reaction center protein K (AHRD V3.3 *** A0A1U8QD48_CAPAN)
Solyc00g500050	12.2806		8.66755	7.68438	13.3139		9.0135	10.9684	10.0763		0.236339		ATP synthase subunit alpha, chloroplastic (AHRD V3.3 *** I6N942_DATST)
Solyc00g500051	2.4735		2.6618	4.9481	6.93696		2.78661	3.34331	3.73748		0.0100079		30S ribosomal protein S2, chloroplastic (AHRD V3.3 *** I6N946_DATST)
Solyc00g500052	0.0436687		0.0214185	0.0800849	0.140437		0.0290623	0.0812956	0.00462611		0.00691707		DNA-directed RNA polymerase subunit beta'' (AHRD V3.3 *-* A0A1U8QCC7_CAPAN)
Solyc00g500053	0.649942		0.309008	0.574908	0.864851		0.352455	1.00778	0.793204		0.0438524		DNA-directed RNA polymerase subunit beta (AHRD V3.3 *-* I6N949_DATST)
Solyc00g500054	10.8658		9.62258	9.31697	10.8675		9.51876	8.47145	5.13066		0.10006		Photosystem II CP43 reaction center protein (AHRD V3.3 *** A0A078EKT7_BRANA)
Solyc00g500055	4.63478		4.68864	4.67972	5.46345		4.59618	3.98183	2.11578		0.103738		30S ribosomal protein S14, chloroplastic (AHRD V3.3 *-* A0A2G2X601_CAPBA)
Solyc00g500056	10.0581		7.66544	7.43098	8.8741		7.75098	7.73988	3.09541		0.0228486		DNA-directed RNA polymerase subunit alpha (AHRD V3.3 *-* A0A1U8QD90_CAPAN)
Solyc00g500057	10.7059		8.23845	6.40976	8.05445		7.57792	7.50266	2.66952		0.015537		Photosystem I P700 chlorophyll a apoprotein A1 (AHRD V3.3 *** K4EPK3_DATST)
Solyc00g500058	0.414809		0.475255	0.608022	0.885628		0.756362	0.315516	0.400298		0.209857		Photosystem I assembly protein Ycf3 (AHRD V3.3 *** A0A140F954_9LAMI)
Solyc00g500059	0.459276		0.477311	0.452326	0.438481		0.339019	0.161748	0.306718		0.954253		Photosystem I assembly protein Ycf3 (AHRD V3.3 *-* A0A1S5SJS5_ORYVI)
Solyc00g500060	0.199591		0	0.206693	0.230633		0.241837	0.103186	0		0.630803		30S ribosomal protein S4, chloroplastic (AHRD V3.3 *** I6N958_DATST)
Solyc00g500061	5.75937		6.0242	4.7796	8.48245		5.52919	5.16564	4.50083		0.128604		Photosystem I assembly protein Ycf4 (AHRD V3.3 *** K4EQH2_DATST)
Solyc00g500062	7.74837		7.72212	6.91148	11.2557		7.37671	8.79403	6.5222		0.032333		NAD(P)H-quinone oxidoreductase subunit K, chloroplastic (AHRD V3.3 *** A0A1U8QCE3_CAPAN)
Solyc00g500063	44.5671		30.5497	25.2514	22.2612		32.2201	26.8101	12.4044		0.00192199		Ribulose bisphosphate carboxylase large chain (AHRD V3.3 *** A0A2G2Z7Q2_CAPAN)
Solyc00g500064	92.2582		86.5502	78.1115	69.3818		82.6103	68.9789	44.5382		0.00119061		Ycf15 (AHRD V3.3 *-* A0A346JLD3_9ASTE)
Solyc00g500065	0.727317		0.74096	0.538518	0.812681		0.366806	0.56826	0.417071		0.14181		Acetyl-coenzyme A carboxylase carboxyl transferase subunit beta, chloroplastic (AHRD V3.3 *** ACCD_SOLLC)
Solyc00g500066	1.71211		0.93608	1.06068	1.16452		0.903229	1.6593	0.703643		0.0827424		Photosystem I assembly protein Ycf4 (AHRD V3.3 *** K4EQH2_DATST)
Solyc00g500067	3.06767		2.83516	2.05832	3.14357		2.43887	3.4946	2.12601		0.113689		NAD(P)H-quinone oxidoreductase subunit K, chloroplastic (AHRD V3.3 *** A0A1U8QCE3_CAPAN)
Solyc00g500068	8.82841		12.0242	12.0222	12.9044		9.50855	11.8425	11.3486		0.477516		Cytochrome b559 subunit alpha (AHRD V3.3 *** S8D1L1_9LAMI)
Solyc00g500069	0		0	0	0		0	0	0		NA		30S ribosomal protein S12, chloroplastic (AHRD V3.3 *** A0A2S1JZH6_9APIA)
Solyc00g500070	1.72847		2.11012	2.60475	1.66281		2.30411	2.4842	1.21772		0.865652		ATP-dependent Clp protease proteolytic subunit (AHRD V3.3 *** CLPP_SOLTU)
Solyc00g500071	14.2371		11.2274	8.30818	8.93975		11.1442	8.51363	4.48662		0.0102846		Photosystem II CP43 reaction center protein (AHRD V3.3 *** A0A078EKT7_BRANA)
Solyc00g500072	4.02051		3.11598	1.73391	2.12603		2.52195	2.04383	0.596851		0.0275097		Ycf15 (AHRD V3.3 *-* A0A346JLD3_9ASTE)
Solyc00g500073	5.02514		4.72088	5.51675	5.04053		5.91843	3.83971	2.5092		0.171016		Cytochrome b559 subunit alpha (AHRD V3.3 *** S8D1L1_9LAMI)
Solyc00g500074	1.02382		0.8565	1.28594	1.14372		0.594034	1.39656	0.763551		0.780016		DNA-directed RNA polymerase subunit alpha (AHRD V3.3 *-* A0A1U8QD90_CAPAN)
Solyc00g500075	0.677204		0.619832	0.64553	1.42829		0.499968	0.948538	1.20391		0.0894604		30S ribosomal protein S11, chloroplastic (AHRD V3.3 *** G9FCH9_9LAMI)
Solyc00g500076	0.777292		0.897267	0.644124	1.2686		0.693739	0.897401	1.02497		0.0953685		50S ribosomal protein L14, chloroplastic (AHRD V3.3 *** I6N992_DATST)
Solyc00g500077	1.6611		0.824833	1.49471	2.43671		1.18602	2.05839	2.03877		0.0544428		50S ribosomal protein L16, chloroplastic (AHRD V3.3 *-* A0A2G3BL23_CAPCH)
Solyc00g500078	0		0	0	0		0	0	0		NA		Ribosomal protein L2, plastid (AHRD V3.3 *-* A0A2U1PJW3_ARTAN)
Solyc00g500079	0.286359		0.0981929	0.134494	0.239653		0.0903694	0.341893	0.460928		0.107596		50S ribosomal protein L2 (AHRD V3.3 *** H6T990_9CARY)
Solyc00g500080	0.0517663		0.0499812	0.0473355	0.209941		0.0463829	0.154928	0.158108		0.476665		Photosystem I assembly protein Ycf4 (AHRD V3.3 *** K4EQH2_DATST)
Solyc00g500081	0		0	0	0		0	0	0		NA		Protein Ycf2 (AHRD V3.3 *** A0A1Z1GA65_LITCN)
Solyc00g500082	0		0	0	0		0	0	0		NA		30S ribosomal protein S11, chloroplastic (AHRD V3.3 *** G9FCH9_9LAMI)
Solyc00g500083	0		0	0	0		0	0	0		NA		Ycf15 (AHRD V3.3 *-* A0A346JLD3_9ASTE)
Solyc00g500084	0		0.0360262	0	0		0.0178957	0.0173411	0		0.313939		Protein TIC 214 (AHRD V3.3 *** K4EQH9_DATST)
Solyc00g500085	0.856944		1.56482	1.8798	1.53413		1.60571	1.48906	0.87685		0.367385		Cytochrome c biogenesis protein CcsA (AHRD V3.3 *** A0A1U8QCK2_CAPAN)
Solyc00g500086	0.358592		0.331433	0.619557	0.252062		0.245434	0.356237	0.558908		0.971411		Photosystem I assembly protein Ycf3 (AHRD V3.3 *** A0A140F954_9LAMI)
Solyc00g500087	1.25695		1.19453	1.66495	2.0764		0.881914	0.749697	0.946153		0.0805457		NAD(P)H-quinone oxidoreductase subunit H, chloroplastic (AHRD V3.3 *** A0A1U8QCJ3_CAPAN)
Solyc00g500088	0		0	0.01282	0		0	0.0421881	0		0.554501		Protein TIC 214 (AHRD V3.3 *** TI214_SOLTU)
Solyc00g500089	0		0	0	0		0	0	0		NA		Unknown protein
Solyc00g500090	0		0	0	0		0	0	0		NA		MP domain-containing protein (AHRD V3.3 *** A0A1Q3CUC2_CEPFO)
Solyc00g500091	0		0	0	0.0558419		0	0	0		0.502154		E3 ubiquitin-protein ligase (AHRD V3.3 *** A0A2G3CLG0_CAPCH)
Solyc00g011670	0		0	0	0		0	0	0		NA		Unknown protein
Solyc00g011660	0		0.0433526	0	0.0634785		0.0183727	0.176537	0		0.200771		B3 domain-containing protein (AHRD V3.3 *** A0A1Q3DFU3_CEPFO)
Solyc00g500092	0		0	0	0		0	0.0196945	0		0.502154		B3 domain-containing protein (AHRD V3.3 *** A0A2K3PAY3_TRIPR)
Solyc00g500093	0		0.0716817	0.0313611	0.0653583		0.0609646	0.103917	0.036568		0.867974		B3 domain-containing protein (AHRD V3.3 *-* A0A1Q3DFU3_CEPFO)
Solyc00g500094	0		0	0	0		0	0	0		NA		Retrovirus-related Pol polyprotein from transposon TNT 1-94 (AHRD V3.3 *-* A0A2K3MQM8_TRIPR)
Solyc00g500095	0.0556206		0.242717	0.138335	0.399548		0.478875	2.41636	4.29291		0.0720891		Phenylalanine ammonia-lyase (AHRD V3.3 *** A0A2G2VZP0_CAPBA)
Solyc00g500096	0		0	0	0		0	0	0		NA		E3 ubiquitin-protein ligase (AHRD V3.3 *** A0A2G2WYW6_CAPBA)
Solyc00g011560	0		0	0	0		0	0	0		NA		E3 ubiquitin-protein ligase (AHRD V3.3 *-* A0A2G3CLG0_CAPCH)
Solyc00g500097	0		0	0	0		0	0	0		NA		B3 domain-containing protein At1g49475-like (AHRD V3.3 *-* XP_025886111.1)
Solyc00g500098	0.0883811		0	0.0184648	0.0381951		0.0760865	0.0193315	0.0206834		0.668098		NADH-ubiquinone oxidoreductase chain 5 (AHRD V3.3 *** A0A0C5ARN6_HYONI)
Solyc00g500099	0		0	0	0.0806631		0.043495	0.0418695	0.115956		0.727559		Cytochrome C oxidase subunit II-like%2C transmembrane domain-containing protein (AHRD V3.3 *** ATMG01280.1)
Solyc00g500100	0.0789369		0.125575	0.0212589	0		0.219103	0.196608	0.209891		0.504026		Ribosomal protein S3 (AHRD V3.3 *** A0A290WKX3_SOLLC)
Solyc00g500101	0		0.040944	0.0954948	0		0	0	0.0945823		0.493328		Cytochrome c oxidase subunit 2 (AHRD V3.3 *-* A0A0C5B2A3_HYONI)
Solyc00g500102	0.0532305		0.0594845	0.0294359	0		0.0621512	0	0		0.678082		Cytochrome c oxidase subunit 2 (AHRD V3.3 *-* A0A0C5B2A3_HYONI)
Solyc00g153980	0		0	0	0		0	0	0.122088		0.502154		Unknown protein
Solyc00g309530	0		0	0	0		0	0	0		NA		Unknown protein
Solyc00g164580	0		0	0	0		0	0	0.0381814		0.502154		Unknown protein
Solyc00g210860	0		0.0626534	0	0		0	0	0		0.502154		Unknown protein
Solyc00g025400	0		0	0	0		0	0	0.0285493		0.502154		Unknown protein
Solyc00g022070	0		0	0.114021	0		0	0	0		0.502154		Unknown protein
Solyc00g022080	0		0.0988241	0	0		0	0	0.0975332		0.58952		Unknown protein
Solyc00g022090	0		0	0	0		0	0	0		NA		Unknown protein
Solyc00g022100	0.291936		0.401256	0.197897	0.841236		0.535477	0.597744	0.58211		0.678689		Ribosomal protein L10 (AHRD V3.3 *** E0D3E6_SOLLC)
Solyc00g500103	0		0	0	0		0	0	0		NA		NADH-ubiquinone oxidoreductase chain 5 (AHRD V3.3 *-* A0A0C5ARN6_HYONI)
Solyc00g072800	0		0	0	0		0	0	0		NA		Unknown protein
Solyc00g500104	0		0	0	0.0515464		0	0	0		0.502154		RNA-dependent RNA polymerase (AHRD V3.3 *-* A0A2Z6JIR4_9VIRU)
Solyc00g500105	0		0.0186374	0.0346553	0		0	0.0194339	0		0.66796		Transmembrane protein (AHRD V3.3 *-* A0A1P8B2M8_ARATH)
Solyc00g500106	0		0	0	0		0	0	0.0877895		0.502154		Pyruvate, phosphate dikinase (AHRD V3.3 *-* A0A2U1QB44_ARTAN)
Solyc00g500107	0		0	0	0		0	0	0		NA		Peptidase S10, serine carboxypeptidase, Alpha/Beta hydrolase fold protein (AHRD V3.3 *-* A0A2U1LQP4_ARTAN)
Solyc00g500108	0		0	0	0		0	0	0		NA		Unknown protein
Solyc00g281110	0		0.0542245	0	0		0	0	0		0.502154		Unknown protein
Solyc00g500109	0		0	0	0		0	0	0		NA		Unknown protein
Solyc00g500110	0		0	0	0		0	0	0		NA		Unknown protein
Solyc00g500111	0.177321		0.153254	0.127633	0.174299		0	0.0939425	0.0949966		0.741994		NADH dehydrogenase subunit 5 (AHRD V3.3 *-* A0A0C5B7L0_9SOLA)
Solyc00g500112	0.219981		0.339031	0.198205	0.173061		0.164013	0.223889	0.380428		0.766803		NADH-ubiquinone oxidoreductase chain 5 (AHRD V3.3 *-* A0A0C5ARN6_HYONI)
Solyc00g142160	0		0	0	0		0.0519804	0	0.127882		0.566291		RNA-dependent RNA polymerase (AHRD V3.3 *-* A0A2Z6JIR4_9VIRU)
Solyc00g142170	0		0.0322176	0	0.0394954		0	0.020002	0.0198494		0.767149		RNA-dependent RNA polymerase (AHRD V3.3 *-* A0A2Z6JIR4_9VIRU)
Solyc00g500113	0.09135		0.194476	0.227217	0.331554		0.130619	0.195698	0		0.747574		Ribosomal protein S13 (AHRD V3.3 *** K4D8U2_SOLLC)
Solyc00g500114	0		0	0	0		0	0	0		NA		Transmembrane protein (AHRD V3.3 *** Q3EC50_ARATH)
Solyc00g500115	0		0	0	0		0	0	0		NA		NADH-ubiquinone oxidoreductase chain 3 (AHRD V3.3 *** A0A2G2V3C2_CAPBA)
Solyc00g500116	0		0	0	0		0	0	0		NA		Cytochrome C oxidase subunit II-like%2C transmembrane domain-containing protein (AHRD V3.3 *** ATMG01280.1)
Solyc00g500117	0.24424		0.226692	0.184587	0.369724		0.073976	0.128671	0.205256		0.903208		Ribosomal protein S3 (AHRD V3.3 *** A0A290WKX3_SOLLC)
Solyc00g500118	0		0.040944	0	0		0.0457302	0	0		0.58952		Cytochrome c oxidase subunit 2 (AHRD V3.3 *** A0A2G2X686_CAPBA)
Solyc00g500119	0.0315897		0.0943765	0.0294359	0		0	0	0		0.608679		Cytochrome c oxidase subunit 2 (AHRD V3.3 *-* A0A0C5B2A3_HYONI)
Solyc00g500120	0		0	0	0		0	0	0		NA		Unknown protein
Solyc00g500121	0		0	0	0		0	0	0		NA		Unknown protein
Solyc00g015600	0.118122		0	0	0		0.125853	0.122301	0		0.694202		Unknown protein
Solyc00g500122	0		0	0	0		0	0	0		NA		Unknown protein
Solyc00g007330	0		0	0	0		0	0	0		NA		Zinc finger transcription factor 1
Solyc00g007340	0		0	0	0		0	0	0		NA		Unknown protein
Solyc00g007350	0		0	0	0		0	0	0		NA		zinc finger CCCH domain-containing protein 30-like (AHRD V3.3 *-* A0A2I4HEV8_9ROSI)
Solyc00g500123	0.319681		0.209379	0.831789	0.277147		0.256831	0.183487	0.739574		0.507992		NAD(P)H-quinone oxidoreductase subunit 1, chloroplastic (AHRD V3.3 *** A0A2G2XBN0_CAPBA)
Solyc00g500124	0.20171		0.0920583	0.25628	0.416246		0.117762	0.184387	0.0945509		0.0292429		NAD(P)H-quinone oxidoreductase subunit H, chloroplastic (AHRD V3.3 *** A0A1U8QCJ3_CAPAN)
Solyc00g500125	0.225345		0.0882786	0.0492667	0.113462		0.082817	0.0365859	0.0768925		0.242799		Protein TIC 214 (AHRD V3.3 *** TI214_SOLTU)
Solyc00g500126	0		0	0	0		0	0	0		NA		Protein TIC 214 (AHRD V3.3 *-* TI214_SOLTU)
Solyc00g500127	0		0	0	0		0	0	0		NA		50S ribosomal protein L14, chloroplastic (AHRD V3.3 *** I6N992_DATST)
Solyc00g500128	0		0	0	0		0	0	0		NA		30S ribosomal protein S14, chloroplastic (AHRD V3.3 *-* A0A2G2X601_CAPBA)
Solyc00g500129	0		0	0	0.0381171		0	0.0386793	0		0.58952		Ribosomal protein L2, plastid (AHRD V3.3 *-* A0A2U1PJW3_ARTAN)
Solyc00g500130	31.5223		43.5579	41.0497	50.2631		23.6921	24.6892	11.7578		0.12097		Photosystem II protein D1 (AHRD V3.3 *** A0A1U8QBZ9_CAPAN)
Solyc00g500131	0.677162		0.551597	0.653248	0.889753		0.53181	0.867924	0.508346		0.322024		Maturase K (AHRD V3.3 *** A0A2G3DGH8_CAPCH)
Solyc00g500132	5.41221		6.5618	6.26248	6.52228		3.31785	6.61839	4.17956		0.0335807		Photosystem II reaction center protein K (AHRD V3.3 *** A0A1U8QD48_CAPAN)
Solyc00g500133	12.3487		8.1735	7.4077	14.5769		8.64416	10.3379	9.72071		0.0717084		ATP synthase subunit alpha, chloroplastic (AHRD V3.3 *** I6N942_DATST)
Solyc00g500134	0		0	0	0		0	0	0.0528837		0.502154		30S ribosomal protein S2, chloroplastic (AHRD V3.3 *** I6N946_DATST)
Solyc00g500135	0.0476459		0.0389892	0.0882987	0.145371		0.0847955	0.102777	0.0227177		0.0404331		DNA-directed RNA polymerase subunit beta'' (AHRD V3.3 *-* A0A1U8QCC7_CAPAN)
Solyc00g500136	10.7837		9.74844	9.06404	10.8684		9.15202	8.25469	4.73328		0.042238		Photosystem II CP43 reaction center protein (AHRD V3.3 *** A0A078EKT7_BRANA)
Solyc00g500137	5.22673		3.80825	4.43064	4.84085		4.3013	3.2467	1.85581		0.0383036		30S ribosomal protein S14, chloroplastic (AHRD V3.3 *-* A0A2G2X601_CAPBA)
Solyc00g500138	9.67142		8.25069	7.31666	9.18212		8.11235	7.33324	2.8652		0.0290039		50S ribosomal protein L14, chloroplastic (AHRD V3.3 *** I6N992_DATST)
Solyc00g500139	12.7226		8.31418	10.3588	8.82063		9.83359	7.11412	3.02584		0.00570116		Photosystem I P700 chlorophyll a apoprotein A1 (AHRD V3.3 *** K4EPK3_DATST)
Solyc00g500140	93.0462		85.3256	83.9884	75.7306		81.6187	82.4231	46.4047		0.00718474		ATP synthase epsilon chain, chloroplastic (AHRD V3.3 *** A0A1U8QCD5_CAPAN)
Solyc00g500141	0		0	0	0		0	0	0		NA		Protein Ycf2 (AHRD V3.3 *-* A0A1W5PW46_9DIPS)
Solyc00g500142	0		0	0	0		0	0	0		NA		NAD(P)H-quinone oxidoreductase subunit J, chloroplastic (AHRD V3.3 *** A0A1U8QD64_CAPAN)
Solyc00g500143	0.137525		0.0982989	0.221825	0.309087		0.0249909	0.172019	0.210333		0.323224		30S ribosomal protein S4, chloroplastic (AHRD V3.3 *** I6N958_DATST)
Solyc00g500144	0.939367		0.36464	0.46372	0.407299		0.366068	0.63349	1.00094		0.422212		30S ribosomal protein S14, chloroplastic (AHRD V3.3 *-* A0A2G2X601_CAPBA)
Solyc00g500145	0		0	0	0		0	0	0		NA		Maturase K (AHRD V3.3 *** A0A2G3DGH8_CAPCH)
Solyc00g500146	1.69367		1.90033	1.15176	1.34313		1.15204	0.833478	1.0869		0.590146		NAD(P)H-quinone oxidoreductase subunit 2, chloroplastic (AHRD V3.3 *-* J7H400_CAPAN)
Solyc00g500147	0		0	0	0		0	0	0		NA		Protein Ycf2 (AHRD V3.3 *-* A0A0U1ZJJ5_9SOLN)
Solyc00g500148	0		0	0	0		0	0	0		NA		Protein Ycf2 (AHRD V3.3 *-* A0A1W5PW46_9DIPS)
Solyc00g500149	0.0110796		0	0	0		0	0	0		0.502154		NAD(P)H-quinone oxidoreductase subunit J, chloroplastic (AHRD V3.3 *** A0A1U8QD64_CAPAN)
Solyc00g500150	0		0	0	0.124826		0	0.0603757	0		0.141554		50S ribosomal protein L2, chloroplastic (AHRD V3.3 *** I6N9C2_DATST)
Solyc00g500151	0		0	0	0		0	0	0		NA		Photosystem II protein D1 (AHRD V3.3 *** A0A1U8QBZ9_CAPAN)
Solyc00g500152	0		0	0	0.0474894		0	0.0474631	0.0471101		0.694202		50S ribosomal protein L2 (AHRD V3.3 *** H6T990_9CARY)
Solyc00g500153	0		0	0	0		0.0507691	0	0		0.502154		30S ribosomal protein S3, chloroplastic (AHRD V3.3 *** A0A1U8QD95_CAPAN)
Solyc00g500154	0		0	0	0		0	0	0		NA		NAD(P)H-quinone oxidoreductase subunit J, chloroplastic (AHRD V3.3 *** A0A1U8QD64_CAPAN)
Solyc00g500155	0		0	0	0.0540003		0	0	0		0.502154		50S ribosomal protein L14, chloroplastic (AHRD V3.3 *** I6N992_DATST)
Solyc00g500156	0		0	0	0		0	0	0		NA		30S ribosomal protein S11, chloroplastic (AHRD V3.3 *** G9FCH9_9LAMI)
Solyc00g500157	0.861973		0.146825	0.572201	1.06341		0.633243	0.558489	0.930618		0.105387		Protein Ycf2 (AHRD V3.3 *-* A0A1W5PW46_9DIPS)
Solyc00g500158	4.84515		3.64304	4.01465	4.10955		4.44426	2.9927	2.06859		0.319488		Cytochrome b6-f complex subunit 4 (AHRD V3.3 *** A0A2G2XBM1_CAPBA)
Solyc00g500159	0		0	0	0		0	0	0		NA		Unknown protein
Solyc00g500160	0		0	0	0		0	0	0		NA		Retrovirus-related Pol polyprotein from transposon TNT 1-94 (AHRD V3.3 *-* A0A2I0W6G5_9ASPA)
Solyc00g500161	0		0	0	0		0	0	0		NA		Unknown protein
Solyc00g500162	0		0	0	0		0	0	0		NA		Unknown protein
Solyc00g500163	0		0	0	0		0	0	0		NA		Unknown protein
Solyc00g500164	0		0	0	0		0	0	0		NA		Unknown protein
Solyc00g500165	0		0	0	0		0	0	0		NA		Unknown protein
Solyc00g112190	0		0	0	0		0	0	0		NA		Unknown protein
Solyc00g500166	0		0	0	0		0	0	0		NA		Unknown protein
Solyc00g500167	0.0356958		0	0.0178435	0.0930112		0.0198297	0	0.097469		0.307678		Cytochrome c biogenesis FC (AHRD V3.3 *-* A0A0C5APX0_HYONI)
Solyc00g230080	0		0	0	0		0	0	0		NA		Photosystem II protein D2 (AHRD V3.3 *** A0A0K0N7Y1_9LILI)
Solyc00g316530	0		0	0	0		0	0	0		NA		ATP synthase subunit beta, mitochondrial (AHRD V3.3 *-* A0A2G2V6Z5_CAPBA)
Solyc00g069880	0		0	0	0		0	0	0		NA		Photosystem II CP43 reaction center protein (AHRD V3.3 *-* A0A2G2YCL7_CAPAN)
Solyc00g500168	0		0	0	0		0	0	0		NA		Transport membrane protein (AHRD V3.3 *** A0A0C5ARU2_HYONI)
Solyc00g013100	0		0	0	0		0	0	0		NA		Unknown protein
Solyc00g013110	0		0.0802693	0.0697219	0		0	0	0		0.58952		Unknown protein
Solyc00g126010	0.112714		0	0	0		0	0	0		0.502154		LOW protein: NADH-ubiquinone oxidoreductase chain-like protein (AHRD V3.3 *-* ATMG01330.1)
Solyc00g126000	0.110558		0	0.114021	0.22593		0.228972	0.382056	0.549411		0.722962		orf300 gene product (mitochondrion) (AHRD V3.3 *-* NP_064003.1)
Solyc00g125990	0.128054		0.196246	0	0.117974		0.0333086	0	0.117087		0.532142		NADH dehydrogenase subunit 2 (AHRD V3.3 *** A0A0C5B2A9_HYONI)
Solyc00g125980	0.19917		0.301506	0.267314	1.02004		0.646511	0.501307	1.67341		0.0184027		NADH dehydrogenase subunit (AHRD V3.3 -** A0A2K3PKA7_TRIPR)
Solyc00g244300	0.476065		0.31544	0.845875	1.92968		0.607264	1.17045	2.50807		0.028297		Unknown protein
Solyc00g244290	0.162277		0.0450875	0.115609	0.598586		0.194664	0.260243	0.883459		0.00642381		NADH dehydrogenase subunit 2 (AHRD V3.3 *-* A0A0C5B2A9_HYONI)
Solyc00g244280	0		0	0	0		0	0	0		NA		senescence-associated carboxylesterase 101-like isoform X3 (AHRD V3.3 *-* XP_024928153.1)
Solyc00g500169	0.311104		0.553127	0.467238	0.606287		0.280946	0.530414	0.65733		0.306977		NADH-ubiquinone oxidoreductase chain 5 (AHRD V3.3 *** A0A0C5ARN6_HYONI)
Solyc00g500170	0		0	0.0427624	0		0	0.0470434	0.0487415		0.694202		Cytochrome C oxidase subunit II-like%2C transmembrane domain-containing protein (AHRD V3.3 *** ATMG01280.1)
Solyc00g013170	0		0	0	0		0	0	0		NA		orf101 (mitochondrion) (AHRD V3.3 *-* YP_009430405.1)
Solyc00g013180	0.534636		0.355172	0.336014	0.150716		0.297088	0	0		0.100727		NADH-ubiquinone oxidoreductase chain 4 (AHRD V3.3 *-* A0A290WL40_SOLLC)
Solyc00g500171	0.113895		0.0732742	0.307979	0.154857		0.0413081	0.235189	0.0836247		0.416911		NADH-ubiquinone oxidoreductase chain 4 (AHRD V3.3 *** A0A2G3CZD8_CAPCH)
Solyc00g500172	0.0749454		0.03649	0.102338	0.143797		0.065216	0.185472	0.146365		0.750458		NADH-ubiquinone oxidoreductase chain 4 (AHRD V3.3 *** A0A2G2X0J9_CAPBA)
Solyc00g320430	0		0	0	0		0	0	0		NA		Unknown protein
Solyc00g500173	0		0	0	0		0	0	0		NA		ATPase subunit 4 (AHRD V3.3 *** A0A0C5B288_HYONI)
Solyc00g019750	0.275229		0.0956094	0	0.203135		0.0889824	0.178582	0.095874		0.741856		Unknown protein
Solyc00g019730	0		0	0	0		0	0	0		NA		Cytochrome c oxidase subunit 3 (AHRD V3.3 *** A0A290WL11_SOLLC)
Solyc00g500174	0		0	0	0		0	0	0		NA		Unknown protein
Solyc00g500175	0		0	0	0		0	0	0		NA		Unknown protein
Solyc00g500176	0		0	0	0		0	0	0		NA		Unknown protein
Solyc00g500177	0		0	0	0		0	0	0		NA		Unknown protein
Solyc00g500178	0		0	0	0		0	0	0		NA		Unknown protein
Solyc00g500179	0		0	0	0		0	0	0		NA		Unknown protein
Solyc00g500180	0		0	0	0		0	0	0		NA		Unknown protein
Solyc00g500181	0		0	0	0		0	0	0		NA		RNA-dependent RNA polymerase (AHRD V3.3 *** A0A2Z6JIR4_9VIRU)
Solyc00g500182	0.117931		0.0339835	0.0471738	0.140592		0.0286616	0.122715	0.313197		0.0508639		Transmembrane protein (AHRD V3.3 *-* A0A1P8B2M8_ARATH)
Solyc00g118680	0		0	0	0		0	0	0		NA		Unknown protein
Solyc00g118690	0.312108		0.301301	0.145959	0.227013		0.365942	0.0781514	0.169213		0.829176		NADH-ubiquinone oxidoreductase chain 1 (AHRD V3.3 *-* A0A2G2YI85_CAPAN)
Solyc00g023600	0		0	0	0		0	0	0		NA		Unknown protein
Solyc00g023590	0		0	0	0		0	0	0		NA		Cytochrome f (AHRD V3.3 *-* A0A2G3AYY8_CAPCH)
Solyc00g023580	0		0	0	0		0	0	0		NA		Unknown protein
Solyc00g023570	0		0	0	0		0	0	0.0656473		0.502154		Unknown protein
Solyc00g014860	0		0	0	0		0	0	0		NA		Unknown protein
Solyc00g014850	0.0571074		0.0635474	0.180012	0.192506		0.311649	0.122301	0.0691943		0.638071		orf86 (mitochondrion) (AHRD V3.3 *** YP_002608396.1)
Solyc00g500183	0.388396		0.1829	0.258453	0.176417		0.623737	0.199284	0.400799		0.53754		NADH dehydrogenase subunit 7 (AHRD V3.3 *-* A0A220T1K3_9ROSI)
Solyc00g500184	0.223601		0.0396231	0.173912	0.352059		0.292707	0.231989	0.276073		0.498984		NADH dehydrogenase subunit 7 (AHRD V3.3 *** A0A0C5B9X5_9SOLA)
Solyc00g500185	0.0246492		0.0208076	0.0242764	0.101272		0	0.156839	0.0553859		0.0576561		NADH dehydrogenase subunit 7 (AHRD V3.3 *-* G9FCP1_9LAMI)
Solyc00g014810	0		0	0	0		0	0	0		NA		Unknown protein
Solyc00g014800	0		0	0	0.0790412		0	0	0		0.502154		Zinc finger protein KNUCKLES (AHRD V3.3 *** A0A2G3ACW4_CAPAN)
Solyc00g014790	0		0.0243025	0	0.0245748		0	0	0		0.58952		Unknown protein
Solyc00g094550	0		0	0.0772543	0.0827918		0	0	0		0.58952		hypothetical protein (AHRD V3.3 *-* AT2G07628.1)
Solyc00g094540	0		0	0	0		0	0	0.0604462		0.502154		Unknown protein
Solyc00g094530	0		0.24787	0.100863	0.105903		0.306657	0.108337	0.397296		0.161209		NADH-ubiquinone oxidoreductase chain 1 (AHRD V3.3 *** A0A2G2XVU5_CAPAN)
Solyc00g094520	0		0	0.0993194	0		0	0.192028	0.204085		0.667543		orf100 (mitochondrion) (AHRD V3.3 *** YP_005090391.1)
Solyc00g023700	0		0	0	0		0	0	0		NA		Unknown protein
Solyc00g023710	0		0	0	0		0	0	0.0319015		0.502154		Unknown protein
Solyc00g049210	0.228074		0.0799842	0.132085	0.0933042		0.110157	0.0610188	0.151446		0.371615		Cytochrome c biogenesis FN (AHRD V3.3 *** A0A0C5B9X0_9SOLA)
Solyc00g049220	0		0	0	0		0	0	0		NA		(R)-mandelonitrile lyase-like (AHRD V3.3 *-* A0A2G2VFL1_CAPBA)
Solyc00g500186	0.0144241		0.115129	0	0		0.011529	0.0140589	0.0998816		0.0878965		Cytochrome c oxidase subunit 1 (AHRD V3.3 *** A0A2G2YXI2_CAPAN)
Solyc00g500187	0		0.141594	0	0.271065		0.112552	0.222694	0.652911		0.0685487		NADH-ubiquinone oxidoreductase chain 4 (AHRD V3.3 *-* A0A290WL40_SOLLC)
Solyc00g500188	0.183861		0.152787	0.149134	0.243172		0.161649	0.33336	0.17002		0.818698		NADH-ubiquinone oxidoreductase chain 4 (AHRD V3.3 *** A0A2G3CZD8_CAPCH)
Solyc00g500189	0.0730496		0.147038	0.0695111	0.224859		0.204661	0.154373	0.346469		0.12962		NADH-ubiquinone oxidoreductase chain 4 (AHRD V3.3 *** A0A2G2X0J9_CAPBA)
Solyc00g021660	0		0	0	0		0	0	0		NA		Neutral/alkaline invertase (AHRD V3.3 *-* V5N411_MANES)
Solyc00g500190	6.22297		4.94499	4.80349	3.46158		6.87644	5.564	2.03386		0.0408355		30S ribosomal protein S2, chloroplastic (AHRD V3.3 *** I6N946_DATST)
Solyc00g500191	0.104586		0.0792716	0.0586221	0.183406		0.131263	0.100573	0.0487303		0.822196		Protein TIC 214 (AHRD V3.3 *-* TI214_SOLTU)
Solyc00g500192	0.203449		0.0270024	0.207482	0.20865		0.0849144	0.630944	0.0549804		0.519735		NAD(P)H-quinone oxidoreductase subunit H, chloroplastic (AHRD V3.3 *** A0A1U8QCJ3_CAPAN)
Solyc00g500193	0.322157		0.363992	2.07606	2.287		0.48499	0.65402	0.721443		0.146359		NAD(P)H-quinone oxidoreductase subunit 1, chloroplastic (AHRD V3.3 *** A0A2G2XBN0_CAPBA)
Solyc00g500194	0		0	0	0		0	0	0		NA		Cytochrome c biogenesis protein CcsA (AHRD V3.3 *-* A0A1U8QCK2_CAPAN)
Solyc00g500195	1.27593		1.54415	1.45326	1.76939		1.38209	1.6304	1.22118		0.106831		NAD(P)H-quinone oxidoreductase subunit 5, chloroplastic (AHRD V3.3 *** J7H711_CAPAN)
Solyc00g500196	74.4039		70.8915	57.5768	46.3083		69.842	60.6438	25.9368		0.0406087		Protein TIC 214 (AHRD V3.3 *** K4EQH9_DATST)
Solyc00g500197	0		0	0	0		0	0	0		NA		Ycf15 protein (AHRD V3.3 *-* J7H9P3_CAPAN)
Solyc00g500198	0		0	0	0		0	0	0		NA		NAD(P)H-quinone oxidoreductase subunit 5, chloroplastic (AHRD V3.3 *** J7H711_CAPAN)
Solyc00g500199	0		0.0317469	0	0		0	0	0.0413316		0.58952		Photosystem I P700 chlorophyll a apoprotein A1 (AHRD V3.3 *** K4EPK3_DATST)
Solyc00g500200	31.0912		43.1915	39.4594	49.5611		23.1969	25.5414	12.6323		0.160557		Photosystem II protein D1 (AHRD V3.3 *** A0A1U8QBZ9_CAPAN)
Solyc00g500201	0.449339		0.488768	0.645877	0.812097		0.480573	0.998736	0.386235		0.00172869		Maturase K (AHRD V3.3 *** A0A2G3DGH8_CAPCH)
Solyc00g500202	3.98769		6.83615	5.20296	6.33602		3.47203	6.5518	3.74203		0.125375		Photosystem II reaction center protein K (AHRD V3.3 *** A0A1U8QD48_CAPAN)
Solyc00g500203	12.1336		8.77211	7.76906	14.6381		8.17571	10.9004	9.36451		0.176362		ATP synthase subunit alpha, chloroplastic (AHRD V3.3 *** I6N942_DATST)
Solyc00g500204	0		0	0	0		0	0	0.116048		0.502154		30S ribosomal protein S2, chloroplastic (AHRD V3.3 *** I6N946_DATST)
Solyc00g500205	0.0593242		0.0202426	0.0877633	0.0890449		0.0457979	0.0902191	0.00921		0.177787		DNA-directed RNA polymerase subunit beta'' (AHRD V3.3 *-* A0A1U8QCC7_CAPAN)
Solyc00g500206	10.6631		9.30386	9.50771	10.4315		9.90185	8.37656	4.97224		0.0449425		Photosystem II CP43 reaction center protein (AHRD V3.3 *** A0A078EKT7_BRANA)
Solyc00g500207	5.38027		5.12408	4.14858	6.03381		5.26354	3.26577	2.11683		0.0311812		30S ribosomal protein S14, chloroplastic (AHRD V3.3 *-* A0A2G2X601_CAPBA)
Solyc00g500208	10.0285		7.65145	7.64435	8.68152		7.69785	7.11998	3.11792		0.0370676		Photosystem I P700 chlorophyll a apoprotein A2 (AHRD V3.3 *** I6N956_DATST)
Solyc00g500209	10.3264		8.93424	6.6133	8.80337		6.92415	7.71222	2.70967		0.0256098		Photosystem I P700 chlorophyll a apoprotein A1 (AHRD V3.3 *** K4EPK3_DATST)
Solyc00g500210	0.956885		0.414186	0.343358	0.763301		0.798429	0.60232	0.664874		0.625303		Protein TIC 214 (AHRD V3.3 *** K4EQH9_DATST)
Solyc00g500211	0.350204		0.402678	0.663603	0.960013		0.632457	1.0465	0.772399		0.64021		NAD(P)H-quinone oxidoreductase subunit 5, chloroplastic (AHRD V3.3 *** J7H711_CAPAN)
Solyc00g500212	0.432609		0.37329	0.724465	1.23039		0.485764	1.1988	1.15804		0.0111809		30S ribosomal protein S4, chloroplastic (AHRD V3.3 *** I6N958_DATST)
Solyc00g500213	0		0	0	0		0	0	0		NA		Auxin-responsive GH3 family protein (AHRD V3.3 *** A0A2U1NZC8_ARTAN)
Solyc00g500214	0.0141952		0	0	0		0	0	0		0.502154		Auxin-responsive GH3 family protein (AHRD V3.3 *** A0A2U1NZC8_ARTAN)
Solyc00g322630	0		0	0	0		0	0	0		NA		Auxin-responsive GH3 family protein (AHRD V3.3 *-* A0A2U1NZC8_ARTAN)
Solyc00g500215	0		0	0	0		0	0	0		NA		Unknown protein
Solyc00g500216	0.0458008		0.0781298	0.0436244	0.0155304		0.0868831	0.093029	0		0.220645		Auxin-responsive GH3 family protein (AHRD V3.3 *** A0A2U1MJ34_ARTAN)
Solyc00g500217	0		0	0	0		0	0	0		NA		Retrovirus-related Pol polyprotein from transposon TNT 1-94 (AHRD V3.3 *-* A0A2I0VJ33_9ASPA)
Solyc00g500218	0		0	0	0		0	0	0		NA		Auxin-responsive GH3 family protein (AHRD V3.3 *** A0A2U1NZC8_ARTAN)
Solyc00g266110	0		0	0	0		0	0	0		NA		Auxin-responsive GH3 family protein (AHRD V3.3 *-* A0A2U1NZC8_ARTAN)
Solyc00g254910	0		0.0509679	0	0		0.0498249	0.0266469	0		0.17747		Auxin-responsive GH3 family protein (AHRD V3.3 *-* A0A2U1NZC8_ARTAN)
Solyc00g500219	0.0430638		0	0.0454453	0.0500394		0	0	0		0.542896		B3 domain-containing protein (AHRD V3.3 *** A0A2K3PAY3_TRIPR)
Solyc00g500220	0		0	0	0.07551		0	0	0		0.502154		B3 domain-containing protein At1g49475-like (AHRD V3.3 *-* XP_025886111.1)
Solyc00g500221	0.0474474		0.0457549	0.0229202	0.0250359		0.044888	0	0.0267614		0.92439		B3 domain-containing protein (AHRD V3.3 *-* A0A1Q3DFU3_CEPFO)
Solyc00g500222	0		0.160301	0.207038	0.083786		0.0883812	0	0.0472292		0.334521		Transcriptional factor B3 family protein (AHRD V3.3 *-* A0A2H1ZEQ2_ARATH)
Solyc00g198360	0		0	0	0		0	0	0		NA		Zinc finger transcription factor 4
Solyc00g500223	0		0	0	0		0	0	0		NA		Retrovirus-related Pol polyprotein from transposon TNT 1-94 (AHRD V3.3 *-* A0A2I0W6G5_9ASPA)
Solyc00g036520	0		0	0	0		0	0	0.0365965		0.502154		Unknown protein
Solyc00g052540	0		0	0.0598064	0		0	0	0		0.502154		Unknown protein
Solyc00g052530	0		0	0	0		0	0	0		NA		Unknown protein
Solyc00g500224	0		0	0.0664482	0		0.0436545	0.0667137	0.0250934		0.499789		Cytochrome c biogenesis FC (AHRD V3.3 *-* A0A0C5B7H6_9SOLA)
Solyc00g047180	0		0	0	0		0	0	0		NA		Unknown protein
Solyc00g047190	0		0	0	0		0	0	0		NA		Unknown protein
Solyc00g047200	0		0.21915	0.0772543	0.0827918		0.0696463	0.391592	0.692487		0.462612		Cytochrome b (AHRD V3.3 *-* A0A2G3ARK2_CAPCH)
Solyc00g500225	0		0	0	0		0	0	0		NA		NADH-ubiquinone oxidoreductase chain 3 (AHRD V3.3 *** G9FCN6_9LAMI)
Solyc00g500226	0		0	0	0		0	0.0163914	0		0.502154		Cytochrome c biogenesis FC (AHRD V3.3 *-* A0A0C5B7H6_9SOLA)
Solyc00g500227	0		0	0	0.0224198		0	0.0224071	0.0359196		0.678782		RNA-dependent RNA polymerase (AHRD V3.3 *** A0A2Z6JIR4_9VIRU)
Solyc00g500228	1.09656		1.29136	1.1034	1.61146		1.07981	1.50066	2.06157		0.0116687		Ribosomal protein L2 (AHRD V3.3 *** A0A290WL33_SOLLC)
Solyc00g500229	0		0	0	0		0	0	0		NA		Unknown protein
Solyc00g500230	0		0	0	0		0	0	0		NA		Unknown protein
Solyc00g500231	0		0	0	0		0	0	0		NA		Unknown protein
Solyc00g500232	0		0	0	0		0	0	0		NA		Unknown protein
Solyc00g500233	0		0	0	0		0	0	0		NA		Unknown protein
Solyc00g500234	0		0	0	0		0	0	0		NA		Unknown protein
Solyc00g500235	0		0	0	0		0	0	0.0460854		0.502154		Unknown protein
Solyc00g500236	0.0100543		0.0257266	0	0.00980424		0.0101914	0.0200852	0		0.494252		MP domain-containing protein (AHRD V3.3 *-* A0A1Q3BUD1_CEPFO)
Solyc00g500237	0		0	0.0631651	0.0330753		0.0276182	0	0		0.308261		Transport membrane protein (AHRD V3.3 *-* A0A0C5ARU2_HYONI)
Solyc00g230070	0		0	0	0		0	0	0		NA		Photosystem II CP43 reaction center protein (AHRD V3.3 *-* A0A220NAN4_9BRAS)
Solyc00g230060	0.0479448		0.0734302	0.0232002	0		0.0257679	0.0484339	0		0.436209		Ribonuclease H protein (AHRD V3.3 *-* A0A2I0WBN4_9ASPA)
Solyc00g025300	0		0	0	0		0	0	0		NA		transmembrane protein (AHRD V3.3 --* AT2G07674.2)
Solyc00g025290	0.273683		0.491964	0.145461	0.429486		0.240475	0.29246	0.162445		0.824698		hypothetical protein (AHRD V3.3 *** ATMG00660.1)
Solyc00g500238	0		0	0	0		0	0	0		NA		orf211 gene product (mitochondrion) (AHRD V3.3 --* NP_064093.1)
Solyc00g020040	0.164996		0.163341	0.0900484	0.09896		0.0961307	0.033499	0.0727403		0.774635		Cytochrome c biogenesis B (AHRD V3.3 *** A0A0C5B708_9SOLA)
Solyc00g020030	0.0988842		0	0	0		0	0	0.102828		0.58952		Unknown protein
Solyc00g020020	0		0.0239985	0.0453381	0		0.0252118	0	0		0.666594		Unknown protein
Solyc00g020010	0		0.0711297	0.344397	0.504556		0.0713596	0	1.12299		0.00656136		Unknown protein
Solyc00g020000	0		0	0	0		0	0	0		NA		Unknown protein
Solyc00g019990	0		0	0	0		0	0	0		NA		Unknown protein
Solyc00g019980	0.0212422		0.0196333	0.0632663	0		0.0386666	0	0		0.713865		ribosomal protein L2 (chloroplast) (AHRD V3.3 *-* YP_009232109.1)
Solyc00g019970	0		0	0	0		0	0.0229001	0.0478729		0.576425		Unknown protein
Solyc00g019950	0.41283		0.291187	0.358469	0.104716		0.186965	0.0761949	0.321502		0.312415		NADH dehydrogenase subunit 9 (AHRD V3.3 *** A0A290WKX8_SOLLC)
Solyc00g500239	0		0	0	0		0	0	0		NA		Protein Ycf2 (AHRD V3.3 *-* A0A142DP97_9LAMI)
Solyc00g500240	0.192319		0.236812	0.161998	0.24118		0.17833	0.0894794	0.181802		0.754077		Cytochrome b (AHRD V3.3 *** A0A2G3ARK2_CAPCH)
Solyc00g500241	0		0	0	0		0	0.0120739	0.0707927		0.0730532		Cytochrome c biogenesis FC (AHRD V3.3 *-* A0A0C5B7H6_9SOLA)
Solyc00g036530	0		0	0	0		0	0	0		NA		Unknown protein
Solyc00g500242	0.0819416		0.0442263	0	0.027172		0.106274	0	0.0844134		0.685667		Heme exporter protein C (AHRD V3.3 *** A0A2S4LUD9_9BRAD)
Solyc00g500243	0.204755		0.242906	0.369583	0.874466		0.453995	0.757116	1.69417		8.14555e-06		Cytochrome c oxidase subunit 2 (AHRD V3.3 *-* A0A0C5B2A3_HYONI)
Solyc00g500244	0.0510414		0.0539009	0.0476201	0		0	0	0.0494223		0.804884		Cytochrome c oxidase subunit 2 (AHRD V3.3 *** A0A2G2X686_CAPBA)
Solyc00g500245	0		0	0.0386614	0.170533		0	0	0.0590938		0.590335		Ribosomal protein S3 (AHRD V3.3 *** A0A290WKX3_SOLLC)
Solyc00g500246	0		0	0	0		0	0	0		NA		Unknown protein
Solyc00g007450	0		0	0	0		0	0	0		NA		Zinc finger transcription factor 2
Solyc00g016590	0		0	0	0		0	0	0		NA		Unknown protein
Solyc00g028960	4.6176		2.82358	0.599578	7.15203		2.5673	4.104	5.28205		0.293175		monothiol glutaredoxin-S1-like (AHRD V3.3 *** A0A1U7WLZ4_NICSY)
Solyc00g500247	0		0	0	0		0	0	0		NA		AT hook motif DNA-binding family protein (AHRD V3.3 *-* A0A2U1PYS7_ARTAN)
Solyc00g500248	0		0	0	0		0	0	0		NA		AT hook, DNA-binding motif-containing protein (AHRD V3.3 *-* A0A2U1KK62_ARTAN)
Solyc00g500249	0		0	0	0.0571692		0	0	0		0.0370461		Cytochrome c biogenesis FN (AHRD V3.3 *** A0A0C5B9X0_9SOLA)
Solyc00g500250	0.536113		0.239665	0.265917	0.602252		0.401654	0.473196	0.430338		0.261683		Cytochrome c oxidase subunit 1 (AHRD V3.3 *** A0A2G2YXI2_CAPAN)
Solyc00g500251	0.0587112		0.0227075	0	0.207005		0.0210332	0.13656	0.609072		0.000491079		NADH-ubiquinone oxidoreductase chain 4 (AHRD V3.3 *-* A0A290WL40_SOLLC)
Solyc00g500252	0.112412		0.0841195	0.153318	0.280399		0.304917	0.0397613	0.450927		0.116808		NADH-ubiquinone oxidoreductase chain 4 (AHRD V3.3 *** A0A2G3CZD8_CAPCH)
Solyc00g500253	0.170603		0.110517	0.102977	0.102215		0.318321	0.154373	0.236893		0.704607		NADH-ubiquinone oxidoreductase chain 4 (AHRD V3.3 *** A0A2G2X0J9_CAPBA)
Solyc00g021650	0		0	0	0		0	0	0		NA		Unknown protein
Solyc00g021640	0.134387		0.121215	0.11787	0.175144		0.0797931	0.13823	0.327344		0.318761		Ribosomal protein S4 (AHRD V3.3 *** A0A0C5B738_9SOLA)
Solyc00g021630	0.092746		0.249723	0.121714	0.286541		0.11678	0.129071	0.234041		0.297404		NADH-ubiquinone oxidoreductase chain 6 (AHRD V3.3 *** A0A0C5B7I5_9SOLA)
Solyc00g500254	0		0	0.0513648	0		0	0	0		0.502154		50S ribosomal protein L20, chloroplastic (AHRD V3.3 *-* A0A2P1M7F3_9LAMI)
Solyc00g181240	0		0.271504	0	0		0	0	0		0.502154		Unknown protein
Solyc00g181250	0		0	0	0		0	0	0		NA		Photosystem II CP43 reaction center protein (AHRD V3.3 *-* A0A2G2V3B6_CAPBA)
Solyc00g500255	0		0	0	0		0.035124	0	0		0.502154		RNA-dependent RNA polymerase (AHRD V3.3 *-* A0A2Z6JIR4_9VIRU)
Solyc00g500256	0		0	0	0		0.143486	0	0.224845		0.586114		NADH-ubiquinone oxidoreductase chain 5 (AHRD V3.3 *-* A0A1Y0B159_9LAMI)
Solyc00g500257	0.0719888		0.093702	0.0803065	0.264997		0.0107548	0.184606	0.414791		0.298579		Transmembrane protein (AHRD V3.3 *-* A0A1P8B2M8_ARATH)
Solyc00g500258	0		0	0	0		0	0.102932	0.104469		0.0450234		Chitinase (AHRD V3.3 *-* B9VRK7_CAPAN)
Solyc00g500259	0		0	0	0		0	0	0		NA		Unknown protein
Solyc00g500260	0.175		0.123309	0.163676	0.0717305		0.116804	0.206405	0.216568		0.585262		Cytochrome b (AHRD V3.3 *-* A0A2G3ARK2_CAPCH)
Solyc00g500261	2.75516		2.21526	2.6026	2.37486		3.13088	2.5801	3.1386		0.901668		NADH-ubiquinone oxidoreductase chain 3 (AHRD V3.3 *** A0A2G2V3C2_CAPBA)
Solyc00g500262	0		0	0	0.0164966		0.0150148	0	0.0177298		0.694202		Transmembrane protein (AHRD V3.3 *-* Q3EC50_ARATH)
Solyc00g500263	0.0316811		0.0328874	0.05124	0.29191		0.0455495	0.045207	0.2811		0.086796		RNA-dependent RNA polymerase (AHRD V3.3 *** A0A2Z6JIR4_9VIRU)
Solyc00g500264	0		0	0	0		0	0	0		NA		Unknown protein
Solyc00g500265	0		0	0	0		0	0	0		NA		Unknown protein
Solyc00g500266	0		0	0	0		0	0	0		NA		Unknown protein
Solyc00g500267	0		0	0	0		0	0	0		NA		Unknown protein
Solyc00g500268	0.0157158		0	0	0		0	0	0		0.502154		Unknown protein
Solyc00g500269	0		0	0	0		0	0	0		NA		Unknown protein
Solyc00g500270	0		0	0	0		0	0	0.037739		0.502154		Unknown protein
Solyc00g500271	0.0898096		0	0.0362833	0.0194553		0.0200989	0.0193315	0.0797605		0.40189		NADH-ubiquinone oxidoreductase chain 5 (AHRD V3.3 *** A0A0C5ARN6_HYONI)
Solyc00g500272	0		0.0414361	0	0.0418928		0.0384309	0.0418695	0.0886348		0.663803		Cytochrome C oxidase subunit II-like%2C transmembrane domain-containing protein (AHRD V3.3 *** ATMG01280.1)
Solyc00g500273	0.418225		0.058435	0	0.235213		0.266314	0.358606	0.371864		0.542133		Ribosomal protein S19 (AHRD V3.3 *** A0A290WKX2_SOLLC)
Solyc00g500274	0.0789369		0.0941358	0.0894695	0		0.321726	0.282389	0.231149		0.469781		Ribosomal protein S3 (AHRD V3.3 *** A0A290WKX3_SOLLC)
Solyc00g500275	0		0	0	0.0498194		0.0877765	0.0513236	0		0.670432		Cytochrome c oxidase subunit 2 (AHRD V3.3 *** A0A2G2X686_CAPBA)
Solyc00g500276	0.0613548		0.0252478	0.0294359	0		0	0	0		0.646073		Cytochrome c oxidase subunit 2 (AHRD V3.3 *-* A0A0C5B2A3_HYONI)
Solyc00g500277	0		0.0299046	0.0258137	0.0529778		0	0.027577	0.0844134		0.592738		Heme exporter protein C (AHRD V3.3 *** A0A2S4LUD9_9BRAD)
Solyc00g052430	0.104134		0.0698529	0.0320309	0.137515		0.119105	0.193808	0		0.368065		Cytochrome c biogenesis FC (AHRD V3.3 *** A0A0C5B7H6_9SOLA)
Solyc00g500278	0		0	0	0		0	0	0		NA		Protein TIC 214 (AHRD V3.3 *-* TI214_SOLTU)
Solyc00g500279	0		0	0.056326	0.0580334		0	0.115094	0		0.655123		Protein TIC 214 (AHRD V3.3 *-* TI214_SOLTU)
Solyc00g500280	0.0434395		0.230804	0	0.0627025		0.457278	0	0.0233797		0.260083		NAD(P)H-quinone oxidoreductase subunit H, chloroplastic (AHRD V3.3 *** A0A1S5SJX5_ORYVI)
Solyc00g500281	0		0	0	0		0	0	0		NA		Retrovirus-related Pol polyprotein from transposon TNT 1-94 (AHRD V3.3 *-* A0A2I0X5W4_9ASPA)
Solyc00g500282	0		0	0	0		0	0	0		NA		Unknown protein
Solyc00g500283	0		0	0	0		0	0	0		NA		Unknown protein
Solyc00g500284	0.0302789		0	0	0.0295401		0	0	0		0.58952		Auxin-responsive GH3 family protein (AHRD V3.3 *-* A0A2U1NZC8_ARTAN)
Solyc00g500285	0		0	0	0		0	0	0		NA		Auxin-responsive GH3 family protein (AHRD V3.3 *-* A0A2U1MJ34_ARTAN)
Solyc00g500286	0.0528932		0.0738402	0	0		0.0274912	0.0266469	0.0262481		0.671026		Auxin-responsive GH3 family protein (AHRD V3.3 *-* A0A2U1NZC8_ARTAN)
Solyc00g500287	0		0	0	0		0	0	0		NA		Auxin-responsive GH3 family protein (AHRD V3.3 *-* A0A2U1MJ34_ARTAN)
Solyc00g500288	0		0	0	0		0	0	0		NA		Unknown protein
Solyc00g500289	0		0	0	0		0	0	0		NA		Unknown protein
Solyc00g500290	0.422989		0.323314	0.503031	0.713025		0.193618	0.546307	0.598223		0.0456271		DNA-directed RNA polymerase subunit beta'' (AHRD V3.3 *** A0A1U8QCC7_CAPAN)
Solyc00g500291	0		0	0	0		0	0	0.172773		0.502154		30S ribosomal protein S2, chloroplastic (AHRD V3.3 *** I6N946_DATST)
Solyc00g500292	11.97		8.19852	11.6521	14.2442		8.60877	7.06812	9.53026		0.320538		ATP synthase subunit alpha, chloroplastic (AHRD V3.3 *** I6N942_DATST)
Solyc00g500293	10.9808		6.75449	4.8932	5.36914		10.1514	5.44762	5.85861		0.333979		Photosystem II reaction center protein K (AHRD V3.3 *** A0A1U8QD48_CAPAN)
Solyc00g500294	0.175143		0	0.144426	0.1696		0.0450956	0.14841	0.0709009		0.150874		Unknown protein
Solyc00g500295	0.438854		0.489919	0.540819	0.691634		0.510124	0.938283	0.574791		0.258731		Maturase K (AHRD V3.3 *** A0A2G3DGH8_CAPCH)
Solyc00g500296	70.4529		49.5106	58.3499	47.3727		62.7969	57.7794	32.2971		0.828595		Photosystem II protein D1 (AHRD V3.3 *** A0A1U8QBZ9_CAPAN)
Solyc00g500297	0.370878		0.0981929	0.221483	0.394803		0.126227	0.091618	0.130361		0.361843		50S ribosomal protein L2 (AHRD V3.3 *** H6T990_9CARY)
Solyc00g500298	0.0989476		0	0.0907402	0.151195		0	0.10557	0.107339		0.542038		50S ribosomal protein L2, chloroplastic (AHRD V3.3 *** I6N9C2_DATST)
Solyc00g500299	0		0	0	0		0	0	0		NA		Ycf15 protein (AHRD V3.3 *-* J7H9P3_CAPAN)
Solyc00g500300	0		0	0	0		0	0	0		NA		Ycf15 protein (AHRD V3.3 *-* J7H9P3_CAPAN)
Solyc00g500301	0		0	0	0		0	0	0		NA		Ycf15 (AHRD V3.3 *-* A0A346JLD3_9ASTE)
Solyc00g500302	0.591173		0.588464	0.624708	0.627165		0.393337	0.260564	0.449031		0.743753		ATPase subunit 4 (AHRD V3.3 *** A0A0C5B288_HYONI)
Solyc00g500303	2.38394		2.83619	1.95556	3.11079		2.56863	2.96583	3.07802		0.823283		Cytochrome c oxidase subunit 3 (AHRD V3.3 *** A0A0C5BKQ0_9SOLA)
Solyc00g500304	0		0	0	0		0	0	0		NA		Protein Ycf2 (AHRD V3.3 *-* A0A142DP97_9LAMI)
Solyc00g500305	0		0	0	0		0	0	0		NA		Unknown protein
Solyc00g500306	0		0	0	0		0	0	0		NA		Unknown protein
Solyc00g500307	0		0	0	0		0	0	0		NA		Unknown protein
Solyc00g500308	0.0237437		0	0	0		0	0	0		0.502154		Unknown protein
Solyc00g500309	0		0	0	0		0	0	0		NA		Ribosomal protein S3 (AHRD V3.3 *** A0A290WKX3_SOLLC)
Solyc00g500310	0		0	0	0		0	0	0		NA		Cytochrome c oxidase subunit 2 (AHRD V3.3 *** A0A2G2X686_CAPBA)
Solyc00g500311	0.180856		0.19261	0.126924	0.166413		0.155933	0.187475	0.0669481		0.696602		Cytochrome c oxidase subunit 2 (AHRD V3.3 *-* A0A0C5B2A3_HYONI)
Solyc00g500312	0.00759719		0.0274929	0	0.124372		0	0	0		0.104623		Cytochrome b (AHRD V3.3 *-* A0A2G3ARK2_CAPCH)
Solyc00g500313	0.202606		0.111765	0.176717	0.312226		0	0	1.15137		0.00491526		Unknown protein
Solyc00g500314	0.0670882		0	0.11528	0.0793245		0.0241572	0.0793268	0.19042		0.651207		NADH dehydrogenase subunit 2 (AHRD V3.3 *-* A0A0C5B2A9_HYONI)
Solyc00g500315	0.180849		0.602459	0.592236	1.53673		0.442387	0.861638	1.80298		0.0331564		LOW QUALITY PROTEIN: uncharacterized protein LOC112326444, partial (AHRD V3.3 *-* XP_024449890.1)
Solyc00g500316	0		0.057557	0.0556324	0.135739		0	0	0		0.634531		NADH dehydrogenase subunit 2 (AHRD V3.3 *-* A0A060DER8_9GENT)
Solyc00g500317	0.104522		0.0191271	0.0362833	0.0381951		0.0580784	0.0193315	0.0402641		0.764186		NADH-ubiquinone oxidoreductase chain 5 (AHRD V3.3 *** A0A0C5ARN6_HYONI)
Solyc00g500318	0.0816825		0.0798137	0.0771959	0.0418928		0	0	0.131959		0.663149		Cytochrome C oxidase subunit II-like%2C transmembrane domain-containing protein (AHRD V3.3 *** ATMG01280.1)
Solyc00g012540	0		0	0	0		0	0	0		NA		Zinc finger transcription factor 3
Solyc00g500319	0		0.0105469	0	0.11215		0	0.125354	0.114473		0.58839		DNA-directed RNA polymerase subunit beta'' (AHRD V3.3 *** A0A1U8QCC7_CAPAN)
Solyc00g500320	0		0	0	0		0	0	0.0528837		0.502154		Photosystem II protein D1 (AHRD V3.3 *** A0A1U8QBZ9_CAPAN)
Solyc00g500321	19.844		15.3623	16.2011	21.3845		18.8014	22.2848	13.7239		0.438915		ATP synthase subunit b, chloroplastic (AHRD V3.3 *** I6N943_DATST)
Solyc00g500322	17.1708		15.0251	14.3126	14.817		18.6681	14.5548	2.06009		0.852843		ATP synthase subunit b, chloroplastic (AHRD V3.3 *** I6N943_DATST)
Solyc00g500323	4.08279		0.933182	1.68032	3.30138		1.47766	1.26188	2.55351		0.0499415		ATP synthase subunit alpha, chloroplastic (AHRD V3.3 *** I6N942_DATST)
Solyc00g500324	0		0	0	0.0234672		0	0.0234539	0		0.58952		Protein TIC 214 (AHRD V3.3 *** TI214_SOLTU)
Solyc00g500325	0		0	0	0		0	0	0		NA		Ycf15 (AHRD V3.3 *-* A0A346JLD3_9ASTE)
Solyc00g500326	0		0	0	0		0	0	0		NA		Ycf15 protein (AHRD V3.3 *-* J7H9P3_CAPAN)
Solyc00g500327	0		0	0	0		0	0	0		NA		Protein Ycf2 (AHRD V3.3 *** A0A1Z1GA65_LITCN)
Solyc00g500328	0		0	0	0		0	0	0		NA		Ribosomal protein L2, plastid (AHRD V3.3 *-* A0A2U1PJW3_ARTAN)
Solyc00g500329	32.7091		43.29	41.4655	51.8686		24.1695	25.4434	12.9305		0.120087		Photosystem II protein D1 (AHRD V3.3 *** A0A1U8QBZ9_CAPAN)
Solyc00g500330	0.664084		0.599531	0.837121	0.763456		0.46626	0.846286	0.469798		0.502154		Maturase K (AHRD V3.3 *** A0A2G3DGH8_CAPCH)
Solyc00g500331	6.58167		7.86262	4.44293	6.72049		4.55242	6.88486	3.54053		0.0362045		Photosystem II reaction center protein K (AHRD V3.3 *** A0A1U8QD48_CAPAN)
Solyc00g500332	1.80117		1.0102	1.64973	3.63391		1.57915	2.56838	3.09265		0.407575		ATP synthase subunit alpha, chloroplastic (AHRD V3.3 *** I6N942_DATST)
Solyc00g500333	11.5334		5.50653	8.45138	21.1854		3.10922	10.7839	13.7902		0.176977		ATP synthase subunit b, chloroplastic (AHRD V3.3 *** I6N943_DATST)
Solyc00g500334	24.0313		15.4473	15.5639	22.8743		5.81069	5.42934	14.2363		0.144039		ATP synthase subunit c, chloroplastic (AHRD V3.3 *** A0A2G2XQ72_CAPBA)
Solyc00g500335	3.09343		4.41276	4.5736	8.59543		3.01883	3.99658	4.48161		0.000868703		ATP synthase subunit a, chloroplastic (AHRD V3.3 *** J7H3L4_CAPAN)
Solyc00g500336	0		0	0	0		0	0	0		NA		Retrovirus-related Pol polyprotein from transposon TNT 1-94 (AHRD V3.3 *-* A0A2K3MZL8_TRIPR)
Solyc00g500337	0		0	0	0		0	0	0		NA		Retrovirus-related Pol polyprotein from transposon TNT 1-94 (AHRD V3.3 *-* A0A2K3MZL8_TRIPR)
Solyc00g500338	0		0	0	0		0	0	0		NA		Unknown protein
Solyc00g500339	0.0524282		0.0380848	0	0.0903751		0.0185848	0.0178742	0.132369		0.0261041		Unknown protein
Solyc00g500340	0		0	0	0		0	0	0		NA		orf211 gene product (mitochondrion) (AHRD V3.3 --* NP_064093.1)
Solyc00g500341	0		0.0404817	0	0		0.0375432	0	0		0.58952		Unknown protein
Solyc00g500342	0		0	0	0		0	0	0		NA		Unknown protein
Solyc00g500343	0.170973		0.0377433	0.346859	0.336992		0.2147	0.168507	0.620716		0.317108		hypothetical protein (AHRD V3.3 *** ATMG00660.1)
Solyc00g500344	1.13005		0.377048	0.300231	0.989136		0.517603	1.40807	0.696234		0.340632		ATP synthase subunit beta, chloroplastic (AHRD V3.3 *-* A0A2U1KL25_ARTAN)
Solyc00g500345	0.273787		0.192118	0.237375	0.243428		0.0798201	0.245942	0.279354		0.620058		ATP synthase subunit alpha (AHRD V3.3 *** A0A2G3AS26_CAPCH)
Solyc00g500346	0.0254265		0	0	0		0	0	0		0.502154		Transport membrane protein (AHRD V3.3 *** A0A0C5ARU2_HYONI)
Solyc00g500347	0		0	0.0482986	0		0	0	0		0.502154		Cytochrome c biogenesis FN (AHRD V3.3 *** A0A0C5B9X0_9SOLA)
Solyc00g500348	0		0	0	0.0228518		0	0	0		0.502154		Cytochrome c biogenesis FN (AHRD V3.3 *** A0A0C5B9X0_9SOLA)
Solyc00g500349	0.0144241		0.100363	0	0		0.0655797	0	0.0536555		0.473045		Cytochrome c oxidase subunit 1 (AHRD V3.3 *** A0A2G2YXI2_CAPAN)
Solyc00g500350	0		0	0.010816	0.0543123		0	0.0113277	0.0585474		0.66672		RNA-dependent RNA polymerase (AHRD V3.3 *** A0A2Z6JIR4_9VIRU)
Solyc00g500351	0.0637804		0.0931308	0.0547279	0.0562591		0.0578998	0.0779797	0.109338		0.932141		Ribosomal protein S13 (AHRD V3.3 *-* A0A0C5B313_9SOLA)
Solyc00g500352	0		0	0	0		0	0	0		NA		Unknown protein
Solyc00g032030	0		0	0	0.131337		0	0	0		0.502154		E3 ubiquitin-protein ligase (AHRD V3.3 *-* A0A2G2WYW6_CAPBA)
Solyc00g500353	0.225956		0.173144	0.142506	0.106005		0.0913931	0.243644	0.136483		0.889923		Phenylalanine ammonia-lyase (AHRD V3.3 *** A0A2G2VZP0_CAPBA)
Solyc00g076250	0		0	0	0		0	0	0		NA		Aminotransferase-like, plant mobile domain-containing protein (AHRD V3.3 *-* A0A103XKK0_CYNCS)
Solyc00g500354	0		0	0	0		0	0	0		NA		Retrovirus-related Pol polyprotein from transposon TNT 1-94 (AHRD V3.3 *-* A0A2K3MQM8_TRIPR)
Solyc00g500355	0.0781759		0	0	0		0	0	0		0.502154		Unknown protein
Solyc00g500356	0		0	0	0		0	0	0		NA		Unknown protein
Solyc00g500357	0		0	0	0		0	0	0		NA		Transport membrane protein (AHRD V3.3 *** A0A0C5ARU2_HYONI)
Solyc00g500358	1.44495		1.23623	1.40659	1.62016		1.2573	1.07877	1.18742		0.811346		ATP synthase subunit alpha (AHRD V3.3 *** A0A2H4NB27_SOLLC)
Solyc00g500359	0.0975257		0	0	0.0501015		0	0	0		0.157741		Cytochrome c oxidase subunit 2 (AHRD V3.3 *** A0A2G2X686_CAPBA)
Solyc00g500360	0.059757		0.0594845	0.0294359	0		0	0	0		0.160421		Cytochrome c oxidase subunit 2 (AHRD V3.3 *-* A0A0C5B2A3_HYONI)
Solyc00g500361	0		0	0	0		0	0	0		NA		NADH-ubiquinone oxidoreductase chain 3 (AHRD V3.3 *-* A0A2G2V3C2_CAPBA)
Solyc00g500362	0.0356835		0.0422376	0.0825818	0.137719		0.318877	0.158182	0.21261		0.300545		Ribosomal protein L5 (AHRD V3.3 *** A0A290WL59_SOLLC)
Solyc00g500363	0		0	0	0		0	0.171356	0		0.0252061		Ribosomal protein L5 (AHRD V3.3 *** A0A290WL59_SOLLC)
Solyc00g500364	0.146558		0.285105	0.118566	0.131028		0.241576	0.0671674	0.0900781		0.434221		Cytochrome b (AHRD V3.3 *** A0A2G3ARK2_CAPCH)
Solyc00g308530	0		0	0	0		0	0	0		NA		Unknown protein
Solyc00g284510	0		0	0	0		0	0	0		NA		zinc finger CCCH domain-containing protein 6-like isoform X2 (AHRD V3.3 *-* A0A2I4DEC7_9ROSI)
Solyc00g500365	0		0	0	0		0	0	0		NA		Unknown protein
Solyc00g500366	0		0	0	0		0	0	0		NA		Unknown protein
Solyc00g500367	0		0	0	0		0	0	0		NA		Unknown protein
Solyc00g500368	0		0	0	0		0	0	0		NA		Unknown protein
Solyc00g500369	0		0	0	0		0	0	0		NA		Unknown protein
Solyc00g500370	0		0	0	0		0	0	0		NA		Unknown protein
Solyc00g500371	0		0	0	0		0	0	0		NA		Unknown protein
Solyc00g500372	0		0	0	0		0	0	0		NA		Unknown protein
Solyc00g500373	2.64626		6.4296	3.9599	5.54002		5.59694	6.7038	6.26188		0.0172112		Magnesium transporter CorA-like family protein (AHRD V3.3 *-* A0A2K3P294_TRIPR)
Solyc00g500374	0		0	0	0		0	0	0		NA		Unknown protein
Solyc00g500375	0		0	0	0		0	0	0		NA		Unknown protein
Solyc00g006650	0		0	0	0		0	0	0		NA		Unknown protein
Solyc00g500376	0		0	0	0		0	0	0		NA		Unknown protein
Solyc00g500377	0		0	0	0		0	0	0		NA		Unknown protein
Solyc00g500378	0		0	0	0		0	0	0		NA		Unknown protein
Solyc00g500379	0		0	0	0		0	0	0		NA		Unknown protein
Solyc00g500380	0		0	0	0.0952283		0	0	0.095874		0.58952		Unknown protein
Solyc00g500381	0		0	0.023145	0		0	0	0		0.502154		Unknown protein
Solyc00g500382	0		0	0	0		0	0	0		NA		Unknown protein
Solyc00g500383	0		0	0	0		0	0	0		NA		Unknown protein
Solyc00g500384	0.011002		0	0.0236441	0.0122514		0	0	0		0.314235		Unknown protein
Solyc00g500385	0		0	0	0		0	0	0		NA		Unknown protein
Solyc00g500386	0		0	0	0		0	0	0		NA		Unknown protein
Solyc00g500387	0		0	0	0		0	0	0		NA		Unknown protein
Solyc00g500388	0		0	0	0		0	0	0		NA		Unknown protein
Solyc00g500389	0		0	0	0		0	0	0		NA		Unknown protein
Solyc00g500390	0		0	0	0		0	0	0		NA		zinc finger CCCH domain-containing protein 24 (AHRD V3.3 --* XP_022001075.1)
Solyc00g500391	0		0	0	0		0	0	0		NA		Unknown protein
Solyc00g500392	0		0	0	0		0	0	0		NA		Unknown protein
Solyc00g500393	0		0	0	0		0	0	0		NA		Unknown protein
Solyc00g500394	0		0	0	0		0	0	0		NA		Unknown protein
Solyc00g500395	0		0	0	0		0	0	0		NA		Unknown protein
Solyc00g500396	0		0	0	0		0	0	0		NA		Unknown protein
Solyc00g500397	0		0	0	0		0	0	0		NA		Unknown protein
Solyc00g500398	0		0	0	0		0	0	0		NA		Unknown protein
Solyc00g500399	0		0	0	0		0	0	0		NA		Unknown protein
Solyc00g500400	0		0	0	0		0	0	0		NA		Unknown protein
Solyc00g500401	0		0	0	0		0	0	0		NA		Unknown protein
Solyc00g500402	0		0	0	0		0	0	0		NA		Unknown protein
Solyc00g500403	0		0	0	0		0	0	0		NA		Unknown protein
Solyc00g007920	0		0	0	0		0	0	0		NA		Unknown protein
Solyc00g007940	0		0	0	0		0	0	0		NA		Unknown protein
Solyc00g007930	0		0	0	0		0	0	0		NA		Unknown protein
Solyc00g500404	0		0	0	0		0	0	0		NA		Unknown protein
Solyc00g500405	0.735682		2.66367	0.641952	7.8565		2.52584	12.2928	39.108		6.06361e-06		Disease resistance protein (TIR-NBS-LRR class) family (AHRD V3.3 *-* A0A2U1N0W2_ARTAN)
Solyc00g500406	1.47923		5.23754	2.71679	14.3474		6.70574	22.4518	75.9942		1.62547e-06		Disease resistance protein (TIR-NBS-LRR class) (AHRD V3.3 *-* A0A2K3PDT8_TRIPR)
Solyc00g500407	0		0	0	0		0	0	0		NA		Unknown protein
Solyc00g500408	0		0	0	0		0	0	0		NA		Unknown protein
Solyc00g500409	0		0	0	0		0	0	0		NA		Unknown protein
Solyc01g004000	0		0	0	0		0	0	0		NA		Unknown protein
Solyc01g004002	0		0	0	0		0	0	0		NA		Unknown protein
Solyc01g004004	0		0	0	0		0	0	0		NA		Unknown protein
Solyc01g004006	0		0	0	0		0	0	0		NA		Unknown protein
Solyc01g004008	0		0	0	0		0	0	0		NA		Unknown protein
Solyc01g005000	7.00616		5.20637	3.62667	2.67906		6.31972	9.63588	1.37199		0.000717667		Glutamate decarboxylase (AHRD V3.3 *** B1Q3F2_SOLLC)
Solyc01g005010	31.7666		29.9247	29.2825	47.148		20.5398	46.8361	15.7755		0.102686		protein XRI1-like (AHRD V3.3 *** A0A2I4FA04_9ROSI)
Solyc01g005020	12.58		33.3316	11.7964	24.7836		29.2408	27.5204	30.3471		0.0025177		Salt Overly Sensitive 1
Solyc01g005030	4.49814		12.5486	6.05698	10.3169		10.5831	10.0233	10.8794		0.0220009		MAP kinase kinase kinase 1
Solyc01g005040	0.547135		3.40665	1.07416	4.43341		3.91688	6.08199	14.5328		0.00328287		CASP-like protein (AHRD V3.3 *** A0A2G3CF58_CAPCH)
Solyc01g005050	0		0	0	0		0	0	0		NA		CASP-like protein (AHRD V3.3 --* A0A2G3CF58_CAPCH)
Solyc01g005060	0.909998		1.65808	1.08595	2.32235		1.73529	1.80262	2.706		0.000599691		Zinc finger protein (AHRD V3.3 *** A0A200QDS5_9MAGN)
Solyc01g005070	0		0	0	0		0	0	0		NA		ENTH/ANTH/VHS superfamily protein (AHRD V3.3 *** AT1G68110.1)
Solyc01g005080	25.7904		36.3086	30.7737	32.0237		22.4994	22.9582	19.4324		0.308371		65-kDa microtubule-associated protein 6 (AHRD V3.3 *** A0A2G2XSF2_CAPBA),Pfam:PF03999
Solyc01g005090	0.0177982		0	0.0337743	0.0367719		0	0.0531892	0.0382032		0.754181		Type I inositol polyphosphate 5-phosphatase 5 (AHRD V3.3 *-* IP5P5_ARATH)
Solyc01g005100	14.3307		31.5505	17.3825	19.321		25.956	22.6206	11.9498		0.0122565		2-oxoglutarate (2OG) and Fe(II)-dependent oxygenase superfamily protein (AHRD V3.3 *** AT1G68080.1)
Solyc01g005110	6.54325		7.29837	6.62738	10.014		5.21398	8.1563	17.8322		0.00063438		Dolichol-phosphate mannosyltransferase-related protein (AHRD V3.3 *** A0A2U1LCX2_ARTAN)
Solyc01g005120	23.9778		11.8579	47.8384	12.1635		6.81669	13.9086	22.9242		0.00411377		Xyloglucan endotransglucosylase/hydrolase (AHRD V3.3 *** A0A2G3AYH1_CAPCH)
Solyc01g005130	17.5744		27.786	11.024	25.2205		22.7478	30.5259	16.7136		0.0174118		Zinc finger protein 1 (AHRD V3.3 *** A0A2G2XSH3_CAPBA)
Solyc01g005140	0.401068		0.143405	0.0880963	0.0359633		0	0.0382365	0.040361		0.191634		Cytochrome b561/ferric reductase transmembrane (AHRD V3.3 *** A0A2U1MNP8_ARTAN)
Solyc01g005150	1.97976		1.66472	0.82546	0.908182		2.37516	1.92002	2.27988		0.0501063		Cytochrome b561/ferric reductase transmembrane protein family (AHRD V3.3 *** A0A2U1MNM8_ARTAN)
Solyc01g005160	0.0126571		0.213733	0.114176	0.167071		0.246772	0.648567	2.01983		0.00460967		Avr9/Cf-9 rapidly elicited protein 1
Solyc01g005210	29.025		51.7884	28.4717	51.508		57.1637	36.7703	39.6112		0.0619195		Trehalose-6-phosphate synthase (AHRD V3.3 *** E5GC29_CUCME)
Solyc01g005180	0		0	0	0		0	0	0		NA		protein LITTLE ZIPPER 3 (AHRD V3.3 *-* A0A2I4E2N9_9ROSI)
Solyc01g005220	6.36276		10.8916	18.2682	12.6325		7.71765	19.9021	51.9085		0.000682719		MACPF domain-containing protein (AHRD V3.3 *** A0A2G3AYJ5_CAPCH)
Solyc01g005230	3.71461		36.1094	15.0875	38.771		28.1659	33.4122	32.7177		2.25077e-05		S-adenosyl-L-methionine-dependent methyltransferases superfamily protein (AHRD V3.3 *** A0A2U1QHF5_ARTAN)
Solyc01g005240	26.347		63.0142	63.1109	46.9654		60.8204	42.3674	38.8879		0.00509026		Aspartokinase (AHRD V3.3 *** A0A2I4FQZ8_9ROSI)
Solyc01g005250	30.1183		44.964	33.7738	50.9911		40.8092	51.6584	40.9184		0.00664944		Aspartate-semialdehyde dehydrogenase (AHRD V3.3 *** A0A2G3AYJ3_CAPCH)
Solyc01g005253	1.53823		10.3158	3.08662	14.0172		8.58985	12.5828	23.2277		1.71425e-05		Sec14p-like phosphatidylinositol transfer family protein (AHRD V3.3 *** A0A1Y1I4L4_KLENI)
Solyc01g005257	16.6553		23.8409	15.2729	22.1366		16.9435	28.2933	37.8501		0.0179739		Sec14p-like phosphatidylinositol transfer family protein (AHRD V3.3 *** A0A1Y1I4L4_KLENI)
Solyc01g005280	14.9183		9.72891	3.3208	3.76608		13.9	7.66716	1.46413		0.000822769		Sec14p-like phosphatidylinositol transfer family protein (AHRD V3.3 *** A0A1Y1I4L4_KLENI)
Solyc01g005290	6.67329		11.332	1.10298	8.90941		14.1156	17.2876	3.06636		0.0144539		Sec14p-like phosphatidylinositol transfer family protein (AHRD V3.3 *** A0A1Y1I4L4_KLENI)
Solyc01g005300	7.10636		148.399	0.238194	75.7435		194.072	126.983	40.3591		0.0719725		Adagio-like protein 1 (AHRD V3.3 *** A0A1U8H9V5_CAPAN)
Solyc01g005310	0		0	0	0.00991808		0	0	0.144127		8.1343e-05		Dynamin (AHRD V3.3 *** E5GB64_CUCME)
Solyc01g005320	0.139505		0.146383	0.273813	0.0180354		0.104659	0.0543655	0.0743702		0.00502488		3-oxo-5-alpha-steroid 4-dehydrogenase (DUF1295) (AHRD V3.3 *** O81042_ARATH)
Solyc01g005330	56.1454		60.129	53.2726	55.6843		60.3405	73.0574	44.3441		0.000379676		Microtubule-associated protein 70 (AHRD V3.3 *** A0A200QNX4_9MAGN)
Solyc01g005340	4.43128		12.9987	7.10034	13.3118		10.2836	11.3581	24.0177		0.00012095		Ankyrin repeat-containing protein (AHRD V3.3 *** A0A2G2XSI9_CAPBA)
Solyc01g005350	0.906441		0.662484	0.478858	0.276407		0.866118	0.380523	0.18166		0.0383758		S-adenosyl-L-methionine-dependent methyltransferases superfamily protein (AHRD V3.3 *** A0A2U1QHF5_ARTAN)
Solyc01g005360	0		0	0.0195647	0.020613		0.0358989	0.0846823	0.0219127		0.0812106		S-adenosyl-L-methionine-dependent methyltransferases superfamily protein (AHRD V3.3 *** A0A2U1QHF5_ARTAN)
Solyc01g005370	0.731506		1.68958	0.978211	1.94208		1.68855	1.58521	4.94567		0.000111779		Calcium-dependent protein kinase (AHRD V3.3 *-* CDPK_DAUCA)
Solyc01g005380	6.44656		17.6531	5.89467	15.4754		16.5222	19.9525	10.7175		1.55734e-05		Histone-lysine N-methyltransferase setd3 (AHRD V3.3 *** A0A1J3D0A4_NOCCA)
Solyc01g005390	0.792762		1.38889	1.49605	1.40402		0.860835	0.637827	11.7716		0.139002		Nudix hydrolase (AHRD V3.3 *** A0A2U1MBD3_ARTAN)
Solyc01g005400	12.0572		11.2526	4.77231	5.08982		13.0974	5.5512	3.28616		0.00444976		Caleosin (AHRD V3.3 *** A0A200QL80_9MAGN)
Solyc01g005410	58.8439		165.447	64.346	202.041		128.248	88.9628	311.584		0.0168388		Caleosin (AHRD V3.3 *** A0A200QL80_9MAGN)
Solyc01g005420	0.933255		8.43749	2.18425	14.8758		12.6937	26.773	101.896		2.96584e-07		C2 calcium-dependent membrane targeting (AHRD V3.3 *-* A0A2U1LLL4_ARTAN)
Solyc01g005430	7.92696		13.9138	10.9528	18.9754		13.8323	13.2619	30.728		8.1155e-05		Plant ubx domain-containing protein 2 (AHRD V3.3 *** A0A1J6HWL3_NICAT)
Solyc01g005440	94.9923		106.978	91.4158	234.444		106.495	200.052	207.66		0.00106816		Jasmonate ZIM-domain protein 2 (AHRD V3.3 *** B3Y562_TOBAC)
Solyc01g005450	4.10365		9.47696	4.32288	12.3022		9.3601	9.94723	11.7265		0.000646542		F-box protein SKIP28 (AHRD V3.3 *** A0A2I4F4P9_9ROSI)
Solyc01g005460	3.44019		9.88226	4.01983	11.6194		8.28126	9.67042	9.72003		0.000507352		Dynein light chain (AHRD V3.3 *** A0A1U8EJW7_CAPAN)
Solyc01g005470	1.9069		57.3485	34.0513	184.599		62.3659	97.7165	735.739		7.0491e-08		protein PLANT CADMIUM RESISTANCE 2-like (AHRD V3.3 *** A0A1U8ETE7_CAPAN)
Solyc01g005480	3.08248		6.68335	5.11999	10.0978		6.58701	8.08791	16.9896		0.00052526		transmembrane protein%2C putative (DUF677) (AHRD V3.3 *** AT3G19330.4)
Solyc01g005490	20.9412		24.0696	24.2509	21.1845		21.0027	20.8556	30.5297		0.0578845		IAA-amino acid hydrolase ILR1 (AHRD V3.3 *** A0A2G2WJJ8_CAPBA)
Solyc01g005500	4.67577		2.18245	1.12234	1.47748		2.8064	0.911774	4.27301		0.0132699		NAD(P)-binding Rossmann-fold superfamily protein (AHRD V3.3 *** A0A2U1PL19_ARTAN),Pfam:PF13561
Solyc01g005510	0		0.0272235	0	0.0190282		0	0.0100613	0.00967423		0.537556		L-ascorbate oxidase homolog (AHRD V3.3 *** Q6UN75_TOBAC)
Solyc01g005520	467.307		281.42	475.238	284.202		319.335	311.9	121.09		9.82062e-05		Protein LOW PSII ACCUMULATION 1, chloroplastic (AHRD V3.3 *-* A0A1J3E7D8_NOCCA)
Solyc01g005530	16.8175		16.5805	13.3565	17.0603		15.9352	20.0719	27.0209		0.00320912		nuclear polyadenylated RNA-binding protein (AHRD V3.3 *** AT3G13480.2)
Solyc01g005540	31.2667		34.8267	19.7026	52.8837		33.379	57.0618	27.0765		0.0004588		Lysine--tRNA ligase (AHRD V3.3 *** A0A1U8HGH5_CAPAN)
Solyc01g005550	96.5912		98.741	93.3172	106.693		85.356	137.804	51.2613		0.00299211		DUF239 domain-containing protein/DUF4409 domain-containing protein (AHRD V3.3 *** A0A1Q3BKR6_CEPFO)
Solyc01g005560	278.176		490.949	288.303	373.296		534.91	321.222	518.999		0.0122565		Isocitrate dehydrogenase [NADP] (AHRD V3.3 *** A0A2G3BR90_CAPCH)
Solyc01g005570	22.5406		36.1018	31.0611	32.7174		34.0475	32.9854	32.2684		0.0112411		hypothetical protein (DUF1639) (AHRD V3.3 *** AT1G55340.1)
Solyc01g005580	50.5521		49.7456	56.8745	49.5058		49.3698	59.0568	61.9285		0.0508761		hypothetical protein (DUF1639) (AHRD V3.3 *** AT1G55340.1)
Solyc01g005590	433.844		97.4672	453.051	124.335		107.179	282.495	47.6595		0.0101405		Unknown protein
Solyc01g005600	33.7122		56.6158	40.0679	64.7281		52.9214	55.1683	73.9188		0.000125457		5'-adenylylsulfate reductase-like 5 (AHRD V3.3 *** A0A2G2W4X9_CAPBA)
Solyc01g005610	0.0160237		0	0	0		0	0	0		0.502154		GDSL esterase/lipase (AHRD V3.3 *** A0A2G3AJV6_CAPAN)
Solyc01g005620	380.015		252.907	284.169	237.506		261.697	295.192	243.753		0.00237464		oxoglutarate/malate translocator
Solyc01g005630	0		0	0	0		0	0	0		NA		Ethylene-responsive transcription factor (AHRD V3.3 *** A0A2G3BR89_CAPCH)
Solyc01g005640	9.14929		13.0466	10.0763	11.8238		10.0694	11.6913	12.9479		0.418721		Histidine-tRNA ligase (AHRD V3.3 *** A0A1I9LTH3_ARATH)
Solyc01g005650	0		0	0	0		0	0	0		NA		RBR-type E3 ubiquitin transferase (AHRD V3.3 *** A0A2G2W4Q8_CAPBA)
Solyc01g005660	0		0	0	0		0	0	0		NA		R2R3MYB transcription factor 5
Solyc01g005670	3.07039		4.89333	3.8787	4.65343		4.19326	5.28985	6.82545		0.0783961		BTB/POZ domain-containing protein (AHRD V3.3 *** A0A2I0X876_9ASPA)
Solyc01g005680	5.09506		14.4721	7.84424	25.1329		10.2498	14.3053	27.6984		0.00108312		Cytokinin riboside 5'-monophosphate phosphoribohydrolase (AHRD V3.3 *** A0A2I4FSE2_9ROSI)
Solyc01g005690	36.7355		51.6898	35.6487	34.366		47.4243	48.9838	52.4837		0.00327328		Calcium ion binding protein (AHRD V3.3 *** A0A2U1KGE3_ARTAN)
Solyc01g005700	7.58725		11.3746	7.56556	8.60163		9.35148	11.3352	6.65054		0.00109495		Transposase, MuDR, MULE transposase domain protein (AHRD V3.3 *** A0A2U1N7R9_ARTAN)
Solyc01g005710	5.06019		4.74098	5.65015	3.82972		2.49424	7.5879	4.51823		0.0648695		Hcr9-Avr9-hir2 (AHRD V3.3 *-* Q3T7E8_SOLHA)
Solyc01g005720	6.00658		4.95109	7.2944	3.93156		3.96045	7.36216	4.24754		0.0269368		NL0D (AHRD V3.3 *** Q9ZS82_SOLLC)
Solyc01g005730	6.81849		5.66782	8.03798	5.30558		6.41873	11.2014	35.8912		0.00134099		NL0C (AHRD V3.3 *** Q9ZS83_SOLLC)
Solyc01g005740	0.178266		0.238193	0	0		0.223207	0.558077	2.96066		5.34587e-05		Unknown protein
Solyc01g005750	0		0	0	0		0	0	0		NA		Lipoxygenase (AHRD V3.3 *-* O49878_SOLLC)
Solyc01g005760	7.51274		12.0078	9.84109	11.2298		16.6872	43.1734	144.57		5.38172e-07		NL0D (AHRD V3.3 *** Q9ZS82_SOLLC)
Solyc01g005770	1.02638		0.982843	0.663135	1.04169		0.91053	0.825857	0		0.209978		Unknown protein
Solyc01g150100	0		0	0	0		0	0	0		NA		Unknown protein
Solyc01g005780	4.87644		2.20127	3.8127	2.12283		2.92277	3.29147	4.21313		0.0585952		NL0E (AHRD V3.3 *** Q9ZS81_SOLLC)
Solyc01g005783	0		0	0	0		0	0	0		NA		Unknown protein
Solyc01g005787	0		0	0	0		0	0	0		NA		Unknown protein
Solyc01g005790	3.36477		5.81245	3.43593	5.07856		5.07601	5.66249	4.04345		0.0104551		Pentatricopeptide repeat (AHRD V3.3 *** A0A200QH82_9MAGN)
Solyc01g005800	0.0829117		0.124467	0.0813645	0.338223		0.310218	0.863572	6.1062		0.000158895		Calmodulin binding protein (AHRD V3.3 *** A0A2K3N563_TRIPR)
Solyc01g005810	27.1748		40.0265	33.1846	51.6565		37.7222	38.8243	40.5695		0.102839		Protein MAK16 homolog (AHRD V3.3 *** A0A2G3DEE9_CAPCH)
Solyc01g005820	64.9325		89.9702	97.4591	127.724		80.4149	113.207	173.488		2.72217e-05		Serine/arginine-rich-splicing factor SCL30A (AHRD V3.3 *** A0A0M9UMR8_NICAT)
Solyc01g005830	14.5992		14.5189	10.2043	15.6503		12.8416	17.7436	14.3789		0.0977833		Glucan endo-1,3-beta-glucosidase 4 (AHRD V3.3 *-* A0A2G2XNZ6_CAPBA)
Solyc01g005840	14.6335		28.6651	16.9886	36.248		28.9227	28.1776	33.9462		0.000137567		Ubiquitin conjugating enzyme (AHRD V3.3 *** W7U085_9STRA)
Solyc01g005850	1.41564		3.17931	0.670155	3.64141		3.44914	2.62956	2.42396		0.000112687		Extensin-like protein Dif54 (AHRD V3.3 *-* Q43505_SOLLC)
Solyc01g005860	0		0	0	0		0	0	0		NA		Unknown protein
Solyc01g005870	1.49356		3.75468	4.54695	1.43241		2.58515	5.83929	8.0633		0.00500961		Cf-like protein (AHRD V3.3 *** A0A140GMU3_SOLLC)
Solyc01g005880	0.0970704		0.0590869	0.0531846	0		0.114556	0.491396	0.33998		0.0642701		Extensin-like protein Dif10 (AHRD V3.3 *-* Q43504_SOLLC)
Solyc01g005890	0		0	0	0		0	0	0		NA		extensin-2-like (AHRD V3.3 *-* XP_019069150.1)
Solyc01g005900	1.55775		1.77329	1.62675	2.01063		2.51834	2.69611	2.51998		0.0350618		Transferase (AHRD V3.3 *** A0A200Q1C0_9MAGN)
Solyc01g005910	26.3101		44.2814	18.0999	39.0956		43.5274	50.3905	43.0653		4.5558e-06		Acid phosphatase/vanadium-dependent haloperoxidase-related protein (AHRD V3.3 *** A0A2U1NM03_ARTAN)
Solyc01g005920	3.28643		5.73586	1.65508	5.82703		5.07106	4.45155	12.8126		0.00012405		Amino acid/polyamine transporter I (AHRD V3.3 *** A0A200RCI7_9MAGN)
Solyc01g005930	3.75054		8.8267	3.77189	4.44429		7.25867	3.69738	4.3188		0.0738882		Lipase/lipooxygenase%2C PLAT/LH2 family protein (AHRD V3.3 *** AT1G55280.2)
Solyc01g005940	0		0	0	0		0	0	0		NA		Phytoene synthase, chloroplastic (AHRD V3.3 *** A0A2G3DEK5_CAPCH),Pfam:PF00494
Solyc01g005950	33.3562		32.4632	32.8561	29.1344		26.9505	32.5509	38.2663		0.473452		Serine/threonine-protein phosphatase (AHRD V3.3 *** A0A2G3DEI1_CAPCH)
Solyc01g005960	23.6407		34.7024	20.2703	26.1386		36.0282	29.4723	28.3627		0.0581046		RNA helicase DEAD1
Solyc01g005970	2.50714		6.22244	2.97089	6.56548		5.40818	5.74057	10.4103		0.000211756		F-box/kelch-repeat protein (AHRD V3.3 *** A0A1U8GYH7_CAPAN)
Solyc01g005980	4.07985		8.72264	4.77405	10.5339		8.33163	16.1229	28.5888		2.49856e-07		transmembrane protein%2C putative (Protein of unknown function%2C DUF538) (AHRD V3.3 *** AT5G19860.1)
Solyc01g005985	245.62		125.355	136.766	81.6146		163.623	207.344	19.2803		4.93278e-06		Bifunctional inhibitor/lipid-transfer protein/seed storage 2S albumin superfamily protein, putative (AHRD V3.3 *** A0A061GSH0_THECC)
Solyc01g006000	6.88905		12.7577	7.2774	11.4618		9.99523	13.837	10.5242		0.0164277		GPI mannosyltransferase 2 (AHRD V3.3 *** A0A2G3DEG8_CAPCH)
Solyc01g006010	3.34406		8.9265	4.4665	7.07539		8.51914	7.4181	7.54458		0.0274455		Branchpoint-bridging protein (AHRD V3.3 *-* A0A1J3JYE2_NOCCA)
Solyc01g006020	36.8026		284.692	11.1257	189.884		389.56	159.206	71.0237		0.0372164		BnaCnng41690D protein (AHRD V3.3 *** A0A078JEK8_BRANA)
Solyc01g006040	7.7677		13.0086	10.0612	11.547		11.4739	11.1133	11.0919		0.0636255		E3 ubiquitin protein ligase (AHRD V3.3 *** A0A2I4FSG3_9ROSI)
Solyc01g006050	0.174626		0.0884574	0.240923	0.0751558		0.0878845	0.0755813	0.160439		0.560921		transmembrane protein 45B-like (AHRD V3.3 *** A0A2I4DQK0_9ROSI)
Solyc01g006055	3.11918		2.43393	1.15722	1.568		5.77492	3.49178	0.839271		0.00787368		Dirigent protein (AHRD V3.3 *** K4ASH2_SOLLC)
Solyc01g006080	0.451689		0.0415311	0	0.127198		0.0268917	0.0789132	0.138095		0.00540641		Plant/protein (DUF789) (AHRD V3.3 *** Q8LF98_ARATH)
Solyc01g006090	2.08175		3.41735	2.21462	3.64987		3.75216	3.19346	2.09875		0.368356		Eukaryotic rRNA processing (AHRD V3.3 *** A0A2U1PZE8_ARTAN)
Solyc01g006100	1.60869		2.36261	0.389838	1.83525		4.08944	3.55899	1.13925		0.0753366		cytosine-5 DNA methyltransferase1L
Solyc01g006110	26.8937		31.6641	33.1879	41.033		31.6426	34.7312	57.0477		8.09614e-05		PP2A regulatory subunit TAP46 (AHRD V3.3 *** A0A2G2XNB2_CAPBA)
Solyc01g006120	69.8012		67.5961	82.2541	72.4984		61.8287	58.3369	91.1059		0.111561		Protein kinase family protein (AHRD V3.3 *** A0A2U1M4N4_ARTAN)
Solyc01g006130	119.428		115.745	93.6913	160.032		111.848	156.207	69.8596		0.000187459		DnaJ/Hsp40 cysteine-rich domain superfamily protein (AHRD V3.3 *-* AT2G34860.2)
Solyc01g006140	2.94702		1.69666	8.94005	1.27881		2.8066	1.6317	1.12832		3.55977e-07		CDT1-like protein a, chloroplastic (AHRD V3.3 *** A0A2I4F6Q2_9ROSI)
Solyc01g006150	17.1496		28.925	12.4229	31.0823		21.2229	32.7436	79.2786		0.00071756		Cation efflux protein (AHRD V3.3 *** A0A200PY73_9MAGN)
Solyc01g006160	155.245		209.155	188.725	275.989		185.159	286.066	366.274		0.00446268		60S acidic ribosomal protein P1 (AHRD V3.3 *** A0A2G2W8Q0_CAPBA),Pfam:PF00428
Solyc01g006170	4.16928		7.59879	4.07985	8.50843		8.62129	9.82231	13.7312		0.0197492		Eukaryotic rRNA processing (AHRD V3.3 *** A0A2U1PZE8_ARTAN)
Solyc01g006180	1.30142		4.07569	1.20339	3.08524		3.74238	3.38745	4.06296		0.0252374		P-loop containing nucleoside triphosphate hydrolases superfamily protein (AHRD V3.3 *** A0A2U1MH74_ARTAN)
Solyc01g006190	46.5706		51.6135	63.9798	58.9177		40.1219	54.0479	88.5346		0.00183506		E3 ubiquitin-protein ligase (AHRD V3.3 *** A0A1U8H1Q2_CAPAN)
Solyc01g006200	3.27408		4.44457	4.7757	4.42307		4.08059	2.91683	4.80163		0.440683		Unknown protein
Solyc01g006210	1.04687		1.28826	1.56437	0.810889		0.799205	1.34494	1.08947		0.0972776		Non-structural maintenance of chromosomes element 1 (AHRD V3.3 *** A0A200Q0A2_9MAGN)
Solyc01g006220	3.90583		4.87946	2.8478	4.53543		4.26222	5.16712	3.62963		0.0422117		histone-lysine N-methyltransferase ASHH3 (AHRD V3.3 *** A0A1S4DKJ0_TOBAC)
Solyc01g006230	22.1839		40.8222	24.2458	33.9443		33.3205	30.5743	53.8447		0.00212949		Cysteine protease (AHRD V3.3 *** A0A2G3AHQ7_CAPAN)
Solyc01g006240	3.08909		3.01832	1.14807	1.3562		3.00383	1.78883	3.77735		0.151295		Inactive protein restricted tev movement 1 (AHRD V3.3 *** A0A314KP80_NICAT)
Solyc01g006250	1.9716		3.10753	2.25535	3.21357		3.59021	2.92251	1.96193		0.0264737		F-box protein (AHRD V3.3 *** A0A2G3AHK9_CAPAN)
Solyc01g006260	7.4121		9.96627	9.12528	13.7071		8.61861	10.0795	14.4812		0.0966694		Ribonuclease P/MRP protein subunit POP5 (AHRD V3.3 *** A0A200Q6K4_9MAGN)
Solyc01g006270	0.0884207		0.164066	0.0832116	0.640872		0.157877	0.138224	0.541076		0.0970508		Unknown protein
Solyc01g006280	71.4958		149.278	107.157	153.941		157.56	165.455	137.918		0.00102972		Formate--tetrahydrofolate ligase (AHRD V3.3 *** A0A2G3DED7_CAPCH)
Solyc01g006290	2.28504		2.82927	22.8806	1.40149		3.11158	1.27286	1.65032		4.94651e-06		Peroxidase (AHRD V3.3 *** K4ASJ5_SOLLC)
Solyc01g006300	10.0188		192.845	224.854	330.363		242.222	290.257	852.027		0.000277365		LECEVI1A
Solyc01g006310	0		0	0	0		0	0	0		NA		Peroxidase (AHRD V3.3 *** K4ASJ7_SOLLC)
Solyc01g006320	14.3565		42.3181	14.1865	64.8713		51.5373	177.402	307.1		2.15987e-05		Late embryogenesis abundant (LEA) hydroxyproline-rich glycoprotein family (AHRD V3.3 *** Q9LJT9_ARATH)
Solyc01g006330	111.186		64.4783	106.601	53.9442		109.536	47.3236	6.81836		0.000382153		Plastid-lipid associated protein PAP / fibrillin family protein (AHRD V3.3 *** A0A2U1MH95_ARTAN)
Solyc01g006340	2.80332		4.33171	3.34321	4.78673		3.96973	4.77935	5.66309		0.000350921		DEAD-box ATP-dependent RNA helicase 41 (AHRD V3.3 *** A0A2G3DEE5_CAPCH)
Solyc01g006350	26.3109		43.8461	27.272	42.1199		43.3527	46.5448	62.1415		0.000444214		Callose synthase 1 (AHRD V3.3 *** A0A2G3AHL0_CAPAN)
Solyc01g006360	18.6319		32.0835	20.741	33.171		34.3117	36.256	48.4243		0.000330692		Callose synthase 9 (AHRD V3.3 *** A0A2G3AHT3_CAPAN)
Solyc01g006370	13.3345		23.5024	4.234	18.989		31.3262	29.211	13.1458		0.0280787		Callose synthase (AHRD V3.3 *** K7PRK8_MAIZE)
Solyc01g006380	0.323521		0.119722	0.0755919	0.119299		0.111625	0.189964	0.169737		0.0621653		RING-type E3 ubiquitin transferase (AHRD V3.3 *-* A0A2U1P546_ARTAN)
Solyc01g006390	0.0323652		0	0	0.0650831		0	0.0336037	0.0331041		0.756062		Pistil extensin like protein, partial CDS only (AHRD V3.3 *-* Q7DLN2_TOBAC)
Solyc01g006400	42.2959		60.1393	43.1237	49.1545		106.777	199.085	392.709		0.00205313		Pistil extensin like protein, partial CDS only (AHRD V3.3 *-* Q7DLN2_TOBAC)
Solyc01g006410	0		0	0	0		0	0	0.0390027		0.502154		Pistil extensin like protein, partial CDS only (AHRD V3.3 *-* Q7DLN2_TOBAC)
Solyc01g006420	0		0	0	0		0	0	0		NA		Unknown protein
Solyc01g006430	292.502		143.496	302.526	100.1		129.715	98.6789	168.429		0.00117051		Fatty acid desaturase (AHRD V3.3 *** E7CCC0_9BRAS)
Solyc01g006440	0		0	0	0		0	0	0		NA		Protein NRT1/ PTR FAMILY 7.1 (AHRD V3.3 *** A0A1U8GXZ4_CAPAN)
Solyc01g006450	22.6749		19.5929	6.30779	14.7063		24.5565	35.3145	11.5786		0.000304523		Enoyl-[acyl-carrier-protein] reductase [NADH], chloroplastic (AHRD V3.3 *** A0A2G3DE80_CAPCH)
Solyc01g006460	0		0	0	0		0	0	0		NA		Non-structural maintenance of chromosomes element 4-like protein B (AHRD V3.3 *** A0A2G3DE98_CAPCH)
Solyc01g006480	6.59131		12.404	6.49421	11.7264		11.0159	10.8873	12.105		0.0033867		Alpha/beta-Hydrolases superfamily protein (AHRD V3.3 *** Q8GYI7_ARATH)
Solyc01g006490	5.33845		8.85237	7.61217	9.09761		6.96965	8.36249	16.5063		0.00113915		UPF0061 protein (AHRD V3.3 *** A0A2G2XP25_CAPBA)
Solyc01g006500	13.2704		17.0632	16.2092	20.6621		13.3942	15.5213	12.161		0.106824		Pentatricopeptide repeat-containing protein (AHRD V3.3 *** A0A2I0XE98_9ASPA)
Solyc01g006510	143.167		179.641	183.319	204.875		162.788	152.042	165.594		0.0507551		sorbitol related enzyme
Solyc01g006520	5.73066		10.4739	8.28002	10.4794		10.5777	14.8477	22.3958		3.58349e-05		Receptor-like protein kinase (AHRD V3.3 *** A0A2U1PPA0_ARTAN)
Solyc01g006530	0		0	0	0		0	0	0		NA		Receptor-like protein kinase (AHRD V3.3 *** A0A2U1PPA0_ARTAN)
Solyc01g006540	3.73338		4.36196	5.90005	4.7028		4.85606	5.50779	1.1621		0.281215		lipoxygenase C
Solyc01g006550	0.37405		0.469346	0.82565	0.918911		1.23569	2.8244	28.4341		1.37729e-07		Receptor-like protein Cf-9 homolog (AHRD V3.3 *** CF0_SOLLC)
Solyc01g006555	6.25989		13.473	5.05618	2.02537		12.7076	1.3313	10.6229		0.0129644		Lipoxygenase (AHRD V3.3 *** C0KKU8_SOLLC)
Solyc01g006580	0.342146		0.805425	0.279511	0.238781		0.856941	1.10272	0.236575		0.0305796		2-oxoglutarate (2OG) and Fe(II)-dependent oxygenase superfamily protein (AHRD V3.3 *** A0A2U1LXD5_ARTAN)
Solyc01g006585	0.451136		0.77636	0.273525	0.435255		0.991618	1.3816	0.0664926		0.064474		2-oxoglutarate (2OG) and Fe(II)-dependent oxygenase superfamily protein (AHRD V3.3 *** A0A2U1LXD5_ARTAN)
Solyc01g006590	0.0497901		0.183724	0.0739915	0.474745		0.0923043	0.304103	1.4158		0.00187008		Receptor-like protein kinase (AHRD V3.3 *** A0A2U1PPA0_ARTAN)
Solyc01g006600	0		0	0	0		0	0	0		NA		AMP-dependent synthetase/ligase (AHRD V3.3 *** A0A2U1PR62_ARTAN)
Solyc01g006610	0		0	0	0		0	0	0		NA		2-oxoglutarate (2OG) and Fe(II)-dependent oxygenase superfamily protein (AHRD V3.3 *** A0A2U1LXD5_ARTAN)
Solyc01g006620	0.213168		0.1178	0.0670328	0		0.0146368	0.0825685	0.0186471		0.408243		C2 calcium/lipid-binding plant phosphoribosyltransferase family protein (AHRD V3.3 *** A0A061DXG0_THECC)
Solyc01g006630	11.2863		23.1836	8.76883	19.7491		24.5331	27.1226	20.2334		0.000404369		NAD(P)-binding Rossmann-fold superfamily protein (AHRD V3.3 *** A0A2U1KNW2_ARTAN)
Solyc01g006640	0		0	0	0		0	0	0.0030335		0.502154		AMP-dependent synthetase/ligase (AHRD V3.3 *** A0A2U1PR62_ARTAN)
Solyc01g006650	3.0954		3.48717	3.1348	2.37606		3.15786	2.04746	3.58281		0.591394		ETHYLENE INSENSITIVE 3-like 3 protein (AHRD V3.3 *** A0A2G3DES0_CAPCH)
Solyc01g006660	4.65845		14.4111	3.23985	7.18704		15.4113	21.8539	3.67624		0.00231924		Subtilisin-like protease (AHRD V3.3 *** A0A2I0XJ46_9ASPA)
Solyc01g006670	2.02983		29.9187	1.25397	8.90806		31.4258	11.4713	8.63357		0.146863		Glycosyltransferase (AHRD V3.3 *** A0A2I4H5S7_9ROSI)
Solyc01g006680	3.01871		84.0175	0.365159	61.9511		97.758	63.7495	26.9879		0.243512		2-oxoglutarate (2OG) and Fe(II)-dependent oxygenase superfamily protein (AHRD V3.3 *** A0A2U1NBL4_ARTAN)
Solyc01g006690	26.0525		28.2773	27.6465	27.6109		23.0732	28.108	7.28581		0.000307323		IRK-interacting protein (AHRD V3.3 *** A0A2I4FH54_9ROSI)
Solyc01g006700	7.63332		9.34312	8.93359	9.63973		9.32484	12.6238	15.78		9.1083e-06		downstream neighbor of Son (AHRD V3.3 *** AT3G54750.4)
Solyc01g006710	4.71906		11.06	5.92002	9.03618		9.2111	9.27835	8.70126		0.0481502		Helicase (AHRD V3.3 *** A0A200PRN8_9MAGN)
Solyc01g006720	60.2511		25.4989	55.1467	15.9562		14.6929	16.6214	10.8329		0.00105316		ABC transporter G family member 27 (AHRD V3.3 *** A0A2G2VCM9_CAPBA)
Solyc01g006730	0.0264119		0.0569137	0.00947082	0		0	0.0403085	0.0100507		0.556145		Calcium-dependent protein kinase (AHRD V3.3 *** B8QUH1_GOSHI)
Solyc01g006740	3.42111		7.40276	3.35379	4.8362		5.21825	5.26592	4.18064		0.0484961		Sucrose-phosphatase (AHRD V3.3 *** Q84ZX6_SOLLC)
Solyc01g006750	0		0	0	0		0	0	0		NA		Unknown protein
Solyc01g006760	0		0	0	0		0	0	0		NA		Transmembrane protein (AHRD V3.3 *** Q9FT46_ARATH)
Solyc01g006770	0		0	0	0		0	0	0		NA		DUF604 domain-containing protein (AHRD V3.3 *** A0A1Q3CIC6_CEPFO)
Solyc01g006780	0.253897		0.329712	0.404307	0.35982		0.184453	0.205872	0.0357528		0.442149		Unknown protein
Solyc01g006790	15.9433		11.3688	40.7239	7.43042		8.85918	6.74824	2.8882		7.65855e-06		hypothetical protein (AHRD V3.3 *-* AT2G27180.1)
Solyc01g006800	25.3753		42.0331	31.9296	50.0371		35.0078	40.5158	60.3892		0.000645044		Methionine aminopeptidase 2 (AHRD V3.3 *** A0A2G3AXU8_CAPCH)
Solyc01g006810	7.90723		17.8876	4.71977	9.26945		18.6979	17.1059	7.61776		0.00258346		E3 ubiquitin-protein ligase RHF2A-like (AHRD V3.3 *** A0A2I4GY35_9ROSI)
Solyc01g006820	0.401951		0.437942	0.412252	1.02089		0.495489	1.04379	1.30859		0.00928811		Unknown protein
Solyc01g006830	30.3855		105.824	18.3788	59.1645		137.217	93.347	57.669		0.0159921		Protein WVD2-like 1 (AHRD V3.3 *** A0A2G3AXV0_CAPCH)
Solyc01g006840	0.128257		0.433793	0.109062	1.19821		0.287833	0.247382	1.03862		0.281034		Calcium-dependent protein kinase (AHRD V3.3 *** B8QUH1_GOSHI)
Solyc01g006845	0		0	0	0.0971376		0	0	0		0.502154		Unknown protein
Solyc01g006850	0.45887		1.39254	0.222134	0.880673		1.56862	0.984156	1.06025		0.0104003		Pentatricopeptide repeat (AHRD V3.3 *** A0A200Q9W7_9MAGN)
Solyc01g006860	8.13942		18.7654	7.30567	16.9211		18.1268	19.3138	14.3698		0.000987493		Co-chaperone, HscB-like protein (AHRD V3.3 *** A8IK66_CHLRE)
Solyc01g006870	16.4255		12.3831	11.7142	12.2932		10.0511	13.1492	15.6387		0.0617789		Polyketide cyclase/dehydrase/lipid transport superfamily protein (AHRD V3.3 *** F4K3U5_ARATH)
Solyc01g006880	6.90746		14.2723	9.87043	15.0952		13.2274	12.1793	12.1131		0.00126758		Histone-lysine N-methyltransferase ATXR7 (AHRD V3.3 *-* A0A2G3AXS4_CAPCH)
Solyc01g006890	7.72924		7.86231	3.06127	7.44384		6.44362	8.75764	13.9576		0.0415837		EEIG1/EHBP1 N-terminal domain (AHRD V3.3 *** A0A200Q9Q9_9MAGN)
Solyc01g006900	68.0446		202.235	89.6222	191.149		159.027	202.602	278.247		0.000335944		MD-2-related lipid recognition domain-containing protein / ML domain-containing protein (AHRD V3.3 *** A0A2U1NF61_ARTAN)
Solyc01g006910	0.326561		0.585523	0.562046	1.21071		0.59966	0.310444	0.189003		0.00413384		RING/U-box superfamily protein (AHRD V3.3 *** A0A2U1MY73_ARTAN)
Solyc01g006920	0.294482		1.0396	0.212674	1.19205		1.10258	1.26067	0.991873		0.00368743		Pentatricopeptide repeat-containing protein (AHRD V3.3 *** A0A2G2XTB6_CAPBA)
Solyc01g006930	1.31173		4.59352	5.54574	6.13564		2.75482	4.95744	10.3747		0.00227046		Nuclear transcription factor Y subunit A-4 (AHRD V3.3 *** A0A2G2XTD6_CAPBA)
Solyc01g006940	111.927		162.628	83.3371	184.299		170.123	216.785	81.7254		2.55745e-05		RNA-binding protein CP33, chloroplastic (AHRD V3.3 *-* A0A1J3GQ27_NOCCA)
Solyc01g006950	0.204506		3.30449	0.777741	9.61657		4.00973	7.32797	105.524		6.27149e-05		syntaxin-121-like (AHRD V3.3 *** A0A2I4H4W7_9ROSI)
Solyc01g006960	7.98174		14.1842	8.92303	17.6609		13.0367	15.3948	23.8083		1.34651e-05		Trafficking protein particle complex subunit 8 (AHRD V3.3 *** A0A1J3IJK6_NOCCA)
Solyc01g006970	7.79673		12.0059	10.6167	18.657		10.5921	12.3058	14.7139		0.000644904		RNA helicase family protein (AHRD V3.3 *** A0A2U1PBZ9_ARTAN)
Solyc01g006980	42.8958		55.319	26.1204	54.5811		55.9748	72.6047	40.9144		1.52997e-05		Malonyl CoA-acyl carrier protein transacylase containing protein, expressed (AHRD V3.3 *** Q10MS3_ORYSJ)
Solyc01g006990	10.1228		17.172	15.0711	21.8225		16.0116	15.6312	32.2458		2.26787e-05		F-box family protein (AHRD V3.3 *** E5GBH4_CUCME)
Solyc01g007000	0		0.0614191	0.0291075	0.348204		0.0158969	0.0855986	0.451785		0.00403352		RING-type E3 ubiquitin transferase (AHRD V3.3 *** Q3HLY8_CAPAN)
Solyc01g007010	1.03883		2.14634	1.48101	2.68471		1.9897	1.41273	1.54424		0.103879		RING-type E3 ubiquitin transferase (AHRD V3.3 *** Q3HLY8_CAPAN)
Solyc01g007020	3.31105		6.44127	5.59045	7.00972		4.68332	5.6628	6.86416		0.395893		RING-type E3 ubiquitin transferase (AHRD V3.3 *** Q3HLY8_CAPAN)
Solyc01g007030	0.0949117		0.571859	0.115619	1.2479		0.0203903	0.351304	4.78754		0.00245595		RING-type E3 ubiquitin transferase (AHRD V3.3 *** Q3HLY8_CAPAN)
Solyc01g007040	0.0605893		0.559165	0.0565611	0.94426		0.0316011	0.450001	5.64471		0.0137335		RING-type E3 ubiquitin transferase (AHRD V3.3 *-* A0A2G3AY39_CAPCH)
Solyc01g007050	0.114769		1.6157	0.390804	1.60232		0.693265	1.69182	13.8123		0.000134588		RING-type E3 ubiquitin transferase (AHRD V3.3 *** A0A2G3AY50_CAPCH)
Solyc01g007060	6.58657		16.4382	6.8583	13.0186		15.4868	14.3126	13.0515		0.0011931		BTB/POZ domain-containing protein (AHRD V3.3 *** A0A2G3AY53_CAPCH)
Solyc01g007070	11.9204		21.3874	17.6698	16.7374		12.3267	21.2431	53.8627		0.0154229		BEL1-like homeodomain protein 3 (AHRD V3.3 *** A0A2G3AY56_CAPCH)
Solyc01g007080	0.711647		1.35371	1.79947	0.360752		1.89141	0.372633	0.0683162		0.0011246		Aluminum-activated malate transporter (AHRD V3.3 *** A0A2U1PS47_ARTAN)
Solyc01g007090	0.0216895		0.0111714	0	0		0	0	0.0112048		0.338754		Aluminum-activated malate transporter (AHRD V3.3 *** A0A200Q9N0_9MAGN)
Solyc01g007100	85.3162		55.4919	119.784	45.2048		52.5894	39.4659	33.1891		0.000138896		Digalactosyldiacylglycerol synthase 1, chloroplastic (AHRD V3.3 *** A0A1U8EIN3_CAPAN)
Solyc01g007110	23.7108		25.7278	22.2196	37.1976		22.8328	30.4879	69.7008		5.52596e-05		LRAT-like domain (AHRD V3.3 *** A0A200Q9S3_9MAGN)
Solyc01g007120	10.2213		16.099	11.2609	16.5035		12.9878	16.22	18.5781		0.0145103		Protein serine/threonine kinase (AHRD V3.3 *** F4J3A9_ARATH)
Solyc01g007130	8.26192		14.4688	5.27794	6.50351		13.327	14.2258	3.53304		2.49936e-05		Receptor protein kinase (AHRD V3.3 *** A0A2R6R7M6_ACTCH)
Solyc01g007140	1.2291		3.47256	1.29439	2.81294		3.40186	2.98753	3.79149		0.0245589		ARM repeat superfamily protein (AHRD V3.3 *** AT5G06350.2)
Solyc01g007150	25.9955		40.332	26.7985	40.5055		37.8749	50.0554	55.6499		0.000132885		Coatomer subunit beta (AHRD V3.3 *** A0A1U8EGF1_CAPAN)
Solyc01g007160	0.223421		0.43307	0.255724	0.247973		0.968557	0.774007	0.535207		0.0062602		protein CHROMOSOME TRANSMISSION FIDELITY 7 (AHRD V3.3 *** A0A2I4GQF6_9ROSI)
Solyc01g007170	0.558047		0.442725	0.204853	0.469474		0.520677	1.14353	0.509421		0.00827275		C2 calcium/lipid-binding plant phosphoribosyltransferase family protein (AHRD V3.3 *** A0A061F065_THECC)
Solyc01g007180	1.58545		3.42022	2.78918	7.25363		3.01618	2.39284	8.97363		0.000165091		Spc97/Spc98 family of spindle pole body (SBP) component (AHRD V3.3 *** A0A2K3MUW2_TRIPR)
Solyc01g007190	3.78468		3.72793	5.20366	8.46524		2.80001	3.18478	23.5318		1.07703e-06		Unknown protein
Solyc01g007200	0.225408		0.091237	0.203219	0.0905286		0.170025	0.0594401	0		0.327651		Unknown protein
Solyc01g007210	0		0	0	0		0	0	0		NA		Unknown protein
Solyc01g007220	12.1909		63.8283	25.4114	96.9836		48.9919	109.125	365.289		1.85632e-05		Late embryogenesis abundant (LEA) hydroxyproline-rich glycoprotein family (AHRD V3.3 *** Q9SVC8_ARATH)
Solyc01g007230	10.0798		11.9207	11.7791	11.9349		12.0491	13.5607	17.8531		0.00112219		Late embryogenesis abundant (LEA) hydroxyproline-rich glycoprotein family (AHRD V3.3 *** A0A2U1KP17_ARTAN)
Solyc01g007240	0		0	0	0		0	0	0		NA		Late embryogenesis abundant (LEA) hydroxyproline-rich glycoprotein family (AHRD V3.3 *** O82294_ARATH)
Solyc01g007250	3.72082		7.97256	3.98794	6.99231		6.99003	7.91903	9.56829		0.0872859		U3 small nucleolar ribonucleoprotein imp4 (BRIX domain-containing protein) (AHRD V3.3 *** A0A166XUR7_9PEZI)
Solyc01g007260	1.70239		1.89837	1.42053	2.6956		1.56263	3.0664	3.93251		0.000895993		Double Clp-N motif-containing P-loop nucleoside triphosphate hydrolases superfamily protein (AHRD V3.3 *** A0A2U1KPR9_ARTAN)
Solyc01g007263	0		0	0	0		0	0	0.0416154		0.502154		Cytokinin riboside 5'-monophosphate phosphoribohydrolase (AHRD V3.3 *** A0A0A1WDM2_NICAT)
Solyc01g007267	1.78804		2.75651	2.59602	2.69638		2.84814	2.84439	2.29296		0.15474		Pentatricopeptide repeat (AHRD V3.3 *** A0A200Q9X6_9MAGN)
Solyc01g007740	49.9244		86.4641	46.0088	104.37		78.5209	97.1569	91.4048		2.33258e-06		2-Cys peroxiredoxin (AHRD V3.3 *** G1JT83_VITVI)
Solyc01g007750	43.7152		34.996	42.3394	34.3725		33.398	31.6833	22.1643		0.0358089		Mitochondrial transcription termination factor family protein (AHRD V3.3 *** O64685_ARATH)
Solyc01g007760	12.2652		9.33437	16.0035	9.68553		8.30916	9.24556	11.2473		0.00648535		Transcription factor E2FA (AHRD V3.3 *** A0A2G2XS87_CAPBA)
Solyc01g007770	11.3738		15.9791	30.8132	22.4688		10.7437	19.5982	59.1518		0.000226854		hypothetical protein (AHRD V3.3 *** AT5G06280.3)
Solyc01g007780	1.29149		1.68885	0.523265	1.98746		1.83883	1.64119	8.59919		6.15163e-05		HVA22-like protein (AHRD V3.3 *** A0A2G3AY13_CAPCH)
Solyc01g007790	7.52972		13.6792	7.33573	10.7268		10.4295	10.023	9.34665		0.00393912		alpha/beta-Hydrolases superfamily protein (AHRD V3.3 *** AT3G11620.8)
Solyc01g007800	4.71801		3.99469	8.2935	1.39916		2.63355	2.44758	0.595617		7.13144e-05		ovate family protein 2
Solyc01g007810	35.6386		14.8065	41.5907	10.5529		17.9927	10.9055	1.96856		2.7396e-05		ovate family protein 3
Solyc01g007830	0.173602		0.114475	0.0587688	0		0.110095	0.116453	0.136092		0.757636		Condensin complex subunit 2 (AHRD V3.3 *-* A0A2G3C0A3_CAPCH)
Solyc01g007840	3.05589		11.313	5.28562	8.77579		12.0088	8.69839	8.71775		0.00247362		Polynucleotidyl transferase, ribonuclease H-like superfamily protein (AHRD V3.3 *** A0A2U1M9A7_ARTAN)
Solyc01g007850	7.28046		16.7049	7.14083	14.1619		13.0657	14.9642	10.0718		0.0125426		Pentatricopeptide repeat (AHRD V3.3 *** A0A200QMV9_9MAGN)
Solyc01g007860	62.4309		113.139	89.1954	126.381		106.326	103.45	106.542		0.0185617		Ubiquitin-conjugating enzyme variant (AHRD V3.3 *** C8CP48_CITSI)
Solyc01g007870	4.84848		5.03191	4.33012	3.24159		2.98843	3.5624	1.92678		0.0362475		hypothetical protein (AHRD V3.3 *** AT5G06270.2)
Solyc01g007880	16.4848		20.9278	22.5212	21.6938		20.2452	20.568	10.0724		6.78044e-05		Phosphatidylinositol 4-phosphate 5-kinase (AHRD V3.3 *-* D7KW77_ARALL)
Solyc01g007890	27.637		41.8339	56.2662	56.1516		33.6453	37.644	29.8758		0.000837933		Protein indeterminate-domain 5, chloroplastic (AHRD V3.3 *-* A0A2G3AYF3_CAPCH)
Solyc01g150101	1.83211		0.374314	10.1747	0.521525		0.556622	0.411991	1.35428		1.62975e-06		Basic helix-loop-helix (BHLH) DNA-binding superfamily protein (AHRD V3.3 *-* A0A1P8ASG1_ARATH)
Solyc01g007900	13.5688		8.76153	25.1279	10.9312		6.38994	8.50294	16.4539		0.00037995		Tobamovirus multiplication protein 3 (AHRD V3.3 *** A0A2G3CF46_CAPCH)
Solyc01g007910	20.746		32.7831	25.7011	44.3979		31.6061	55.2858	125.444		1.6771e-05		succinyl-CoA ligase alpha 1 subunit
Solyc01g007920	18.9328		55.9736	24.3882	69.3731		48.9875	45.3619	34.5205		8.69957e-05		Isochorismatase-like (AHRD V3.3 *** A0A200QJT4_9MAGN)
Solyc01g007930	4.42077		6.12537	7.00311	13.2014		5.93571	5.09983	19.6981		0.000118962		F-box protein (AHRD V3.3 *** A0A2G2XSM3_CAPBA)
Solyc01g007940	0.123523		0.0275301	0.0543402	0.0288261		0.0294617	0.0441404	0.0740371		0.353454		Alanine aminotransferase 2 (AHRD V3.3 *** A0A2G2YVW4_CAPAN)
Solyc01g007950	0.538353		0.850637	0.636584	1.00636		0.593619	1.49859	2.74197		0.00233507		Peroxidase (AHRD V3.3 *** K4ASZ3_SOLLC)
Solyc01g007960	0.31282		1.97619	0.535586	7.20123		1.64434	3.5293	34.1008		0.000149203		Cysteine-rich receptor-like protein kinase 2 (AHRD V3.3 *** A0A2G2YVX5_CAPAN)
Solyc01g007970	0.0524683		0.127183	0.0509758	0.665361		0.053398	0.231846	2.25174		0.00222905		Cysteine-rich receptor-like protein kinase 2 (AHRD V3.3 *** A0A2G2YVX5_CAPAN)
Solyc01g007980	5.36936		12.8271	15.1245	25.2405		10.5781	29.8581	54.104		9.98459e-05		Cysteine-rich receptor-like protein kinase 2 (AHRD V3.3 *** A0A2G2YVX5_CAPAN)
Solyc01g007990	5.15929		11.3407	6.04816	20.4061		14.3379	40.9259	136.264		2.3716e-06		Cysteine-rich receptor-like protein kinase 2 (AHRD V3.3 *** A0A2G2XSC5_CAPBA)
Solyc01g008000	195.869		327.677	289.655	356.254		275.024	275.76	334.97		0.0508943		ADP-ribosylation factor (AHRD V3.3 *** A0A2U1LV56_ARTAN)
Solyc01g150102	0		0	0	0		0	0	0		NA		TATA-box-binding protein (AHRD V3.3 *** A0A2G2XSN2_CAPBA)
Solyc01g008010	40.3178		33.2299	46.2493	28.97		28.2416	45.3856	27.7577		0.103704		DUF220 domain-containing protein (AHRD V3.3 *** A0A1Q3AZ34_CEPFO)
Solyc01g008020	26.4695		62.5572	26.5502	60.9018		68.8635	73.3829	85.0376		0.000547901		Equilibrative nucleotide transporter 1 (AHRD V3.3 *** A0A2G3AYC6_CAPCH)
Solyc01g008040	0		0	0	0.0182515		0	0	0.0389031		0.575863		F-box protein (AHRD V3.3 *** A0A2K3P6V3_TRIPR)
Solyc01g008050	0.170198		0.0585886	0.0689123	0.131028		0	0.0722701	0.12343		0.311523		TRICHOME BIREFRINGENCE-LIKE 27 (AHRD V3.3 *** A0A2U1P3B7_ARTAN)
Solyc01g008060	24.8509		32.682	23.1429	30.572		30.8933	30.257	31.3297		0.0465098		Ribonuclease H (AHRD V3.3 *** A0A2U1P3J3_ARTAN)
Solyc01g008070	32.2224		63.5634	36.3138	51.1297		46.3635	44.0839	49.1316		0.149061		Plant/MCA23-20 protein (AHRD V3.3 *** G7LJD0_MEDTR)
Solyc01g008080	230.7		378.367	280.785	458.706		323.083	396.537	352.138		0.112603		40S ribosomal protein S27 (AHRD V3.3 *** S8E0G1_9LAMI)
Solyc01g008090	71.6042		92.6626	85.7741	119.025		86.8781	113.37	162.64		0.000779301		40S ribosomal protein S27 (AHRD V3.3 *** S8E0G1_9LAMI)
Solyc01g008100	17.9408		23.3699	19.1321	28.67		21.7098	26.6541	33.3031		0.00170377		Transferring glycosyl group transferase (AHRD V3.3 *** Q8L9Q7_ARATH)
Solyc01g008110	138.922		141.87	325.826	99.7537		138.506	135.348	154.392		1.23833e-05		Cytochrome P450 (AHRD V3.3 *** A0A200R3Q9_9MAGN)
Solyc01g008120	21.0316		31.7076	23.0794	34.2181		31.3924	36.074	41.2587		8.09614e-05		Histone acetyltransferase HAC12 (AHRD V3.3 *** A0A1U8E264_CAPAN)
Solyc01g008130	1.28236		2.17345	1.42644	3.02948		1.61499	5.21557	22.6329		1.67346e-06		Glutaredoxin-related protein (AHRD V3.3 *** A0A2U1PBW7_ARTAN)
Solyc01g008140	12.5274		20.9846	17.1194	27.7326		18.5901	16.8191	44.6436		0.000628784		Phytosulfokine receptor 1 (AHRD V3.3 *** A0A2G2YWA1_CAPAN)
Solyc01g008150	0.885034		2.92891	4.68961	2.74389		3.03082	2.3746	1.14928		0.153047		Unknown protein
Solyc01g008160	6.69483		14.9423	6.50191	14.62		17.0485	18.8121	13.3785		0.0181747		Protein SLOW GREEN 1, chloroplastic (AHRD V3.3 *** A0A2G2YVV0_CAPAN)
Solyc01g008170	16.3165		23.4959	18.4444	27.2557		22.2191	23.5311	21.9759		0.000877535		Zinc finger transcription factor 5
Solyc01g008180	6.68326		20.7534	5.34782	17.6443		20.1795	19.4687	11.8375		0.000897277		Remorin (AHRD V3.3 *** A0A200QBN3_9MAGN)
Solyc01g008190	5.16599		7.93469	6.64465	9.69306		6.48835	8.4485	9.70085		0.0326743		INO80 complex subunit D-like (AHRD V3.3 *-* A0A2K3PJC0_TRIPR)
Solyc01g008200	4.85743		7.73272	5.48548	9.86327		6.10856	7.58054	10.2581		0.0144476		INO80 complex subunit D-like (AHRD V3.3 *-* A0A2I4G7W4_9ROSI)
Solyc01g008220	6.05176		6.56149	4.16421	3.78248		4.13214	4.19829	2.00557		0.0022825		UPF0664 stress-induced protein C29B12.11c (AHRD V3.3 *** A0A1J3H3L4_NOCCA)
Solyc01g008230	41.2713		49.1546	47.555	49.3738		46.3492	50.5645	28.6523		0.00129762		TCP transcription factor 15
Solyc01g008240	0		0	0	0		0	0	0		NA		Sugar transporter protein 9
Solyc01g008250	176.074		99.1852	149.997	133.021		93.7364	136.322	69.266		0.00460423		Thioredoxin (AHRD V3.3 *** A0A2U1L6U5_ARTAN)
Solyc01g008260	6.58546		10.6193	10.8157	14.1017		7.72413	9.28951	11.1938		0.0164463		E2F-associated phosphoprotein (AHRD V3.3 *** A0A2I4ECY9_9ROSI)
Solyc01g008270	18.5092		27.572	16.8775	36.6848		28.1545	30.1092	35.7543		0.000154102		Prefoldin subunit 5 (AHRD V3.3 *** B6TVU2_MAIZE)
Solyc01g008280	10.852		26.3571	14.0092	22.5171		21.9462	21.7838	27.0472		0.0055238		Serine/threonine-protein phosphatase 2A activator (AHRD V3.3 *** A0A2G3AYA9_CAPCH)
Solyc01g008290	4.14493		10.5687	2.72272	11.1948		9.43534	11.6247	11.4354		0.00555766		Dihydroorotate dehydrogenase (quinone), mitochondrial (AHRD V3.3 *** A0A1U8E220_CAPAN)
Solyc01g008300	0.648933		3.61722	0.0938955	2.26053		3.54857	1.57861	4.16015		0.0429035		HXXXD-type acyl-transferase family protein (AHRD V3.3 *** F4JBC7_ARATH)
Solyc01g008310	29.6958		43.378	34.7856	52.3093		37.4207	45.425	60.8964		0.000731861		Phenylalanine--tRNA ligase beta subunit (AHRD V3.3 *** A0A0G2HIH6_9PEZI)
Solyc01g008320	11.3117		23.9449	12.4481	19.0215		17.6906	21.0451	23.0772		0.0998501		Shoot gravitropism 2 (SGR2) protein (AHRD V3.3 *** A0A072UJS6_MEDTR)
Solyc01g008330	64.5755		80.5629	36.877	68.7357		75.4685	99.5375	75.3955		2.81868e-05		Biotin carboxylase (AHRD V3.3 *** B5LAS7_CAPAN)
Solyc01g008340	7.28599		17.6855	10.7077	14.5012		15.1204	17.8658	17.4686		0.0345858		L19 ribosomal protein
Solyc01g008360	23.8575		36.8096	33.854	47.4473		33.4011	34.2321	53.1387		0.000216353		RNA binding protein (AHRD V3.3 *** B3TLZ0_ELAGV)
Solyc01g008370	46.9364		75.0749	48.556	73.5029		63.2749	67.6188	95.8492		0.00339628		26S proteasome non-ATPase regulatory subunit 7 (AHRD V3.3 *** A0A2G3AYA8_CAPCH)
Solyc01g008400	0.136898		0.728391	0.0360583	0.708629		0.859031	0.949453	0.47895		0.0138144		Unknown protein
Solyc01g008390	0		0	0	0		0.0152137	0.0672101	0.0355281		0.169933		Hcr9-OR2C (AHRD V3.3 *** Q4VSU3_SOLPI)
Solyc01g008410	0		0	0	0		0	0	0		NA		Hcr9-OR2C (AHRD V3.3 *** Q4VSU3_SOLPI)
Solyc01g008420	2.23139		1.44317	3.27132	1.04946		0.74277	1.19884	0.410485		0.0130928		Protein DETOXIFICATION (AHRD V3.3 *** S6BP63_TOBAC)
Solyc01g008425	0		0	0	0		0	0	0		NA		Unknown protein
Solyc01g008440	7.88171		13.9158	10.1916	18.6827		10.7517	12.6057	25.7411		0.000700562		Calcium-dependent protein kinase (AHRD V3.3 *** B2KTB2_WHEAT)
Solyc01g008450	0.0433114		0.0400939	0.0238498	0		0.0494251	0.100696	0.253096		0.0979301		2Fe-2S ferredoxin (AHRD V3.3 *-* A0A2G3AI40_CAPAN)
Solyc01g008460	4.05878		10.62	3.52221	10.7785		9.01453	10.3386	21.3713		0.000457815		2Fe-2S ferredoxin (AHRD V3.3 *** A0A2G3B9S5_CAPCH)
Solyc01g008470	3.1442		5.63411	3.30869	4.79393		5.69146	5.7325	6.60899		0.0122762		Translocation protein Sec62 (AHRD V3.3 *** A0A200QIN6_9MAGN)
Solyc01g150103	0		0	0	0		0	0	0		NA		Unknown protein
Solyc01g150104	0		0	0	0		0	0	0		NA		Unknown protein
Solyc01g008473	0		0	0	0		0	0	0		NA		Unknown protein
Solyc01g150105	0		0	0	0		0	0	0		NA		Unknown protein
Solyc01g008475	0		0	0	0		0	0	0		NA		Unknown protein
Solyc01g150106	0		0	0	0		0	0	0		NA		Unknown protein
Solyc01g008477	0		0	0	0		0	0	0		NA		Unknown protein
Solyc01g150107	0		0	0	0		0	0	0		NA		Unknown protein
Solyc01g008479	0		0	0	0		0	0	0		NA		Unknown protein
Solyc01g008480	4.19904		8.4631	5.08731	8.56107		6.87307	6.84576	5.57704		0.022059		Pentatricopeptide repeat (AHRD V3.3 *** A0A200Q273_9MAGN)
Solyc01g008490	4.4562		8.38791	5.9002	8.35021		7.50053	7.22578	6.37816		0.0670765		Nuclear transcription factor Y subunit A-7 (AHRD V3.3 *** A0A2G2XP63_CAPBA)
Solyc01g008500	0.171149		0.831585	0.153975	2.04791		1.60321	3.69424	30.0245		3.21438e-07		Receptor-like protein kinase (AHRD V3.3 *** A0A2K3L8M9_TRIPR)
Solyc01g008510	3.96341		0.738557	2.8155	3.37352		0.702859	15.6398	27.0508		0.00160987		photosystem II 5 kDa protein, chloroplastic-like (AHRD V3.3 *-* A0A2I4GVV4_9ROSI)
Solyc01g008520	1.24706		3.84404	1.8215	8.10098		3.08704	5.0322	10.6312		0.0016536		Homolog of X-ray repair cross complementing 2 (XRCC2) (AHRD V3.3 *** A0A1P8BBF2_ARATH)
Solyc01g008530	17.9339		26.6857	10.4232	26.6943		23.4209	28.5236	11.0864		1.65748e-05		phenylacetaldehyde reductase 1
Solyc01g008540	0		0.0134326	0	0		0	0.0165535	0		0.58952		Cinnamoyl-CoA reductase 1 (AHRD V3.3 *** A0A2G2XPA3_CAPBA)
Solyc01g008550	38.838		117.109	38.348	118.114		101.927	108.395	183.878		0.000214468		phenylacetaldehyde reductase 2
Solyc01g008560	8.234		19.6949	9.31272	35.6957		16.3953	25.6147	67.6302		0.000503623		NAD kinase (AHRD V3.3 *** F2Z9R4_NICBE)
Solyc01g008570	0		0	0	0		0	0	0		NA		Receptor-like protein kinase (AHRD V3.3 *** A0A2K3N885_TRIPR)
Solyc01g008580	0		0	0	0		0	0	0		NA		Zinc transporter protein (AHRD V3.3 *** A5BDR3_VITVI)
Solyc01g008590	0		0	0	0		0	0	0		NA		Zinc transporter protein (AHRD V3.3 *-* A5BDR3_VITVI)
Solyc01g008600	0.707182		1.2766	0.404479	1.33796		1.21708	1.41169	1.88072		0.0834697		Zinc finger transcription factor 6
Solyc01g008610	0		0	0	0.0586055		0	0	0.159615		0.0719956		Glucan endo-1,3-beta-glucosidase (AHRD V3.3 *** E13D_TOBAC)
Solyc01g008620	0.167368		0.904457	0.697723	1.14956		6.65049	26.1992	454.25		2.74959e-08		Glucan endo-1,3-beta-glucosidase (AHRD V3.3 *** A0A1U8FGD7_CAPAN)
Solyc01g008640	0.0952101		0.270211	0.0707561	1.34801		0.252826	0.516214	0.650441		0.0349032		Cytochrome (AHRD V3.3 *** A0A1U8F0H8_CAPAN)
Solyc01g008650	0.308138		0.304266	0.0814157	0.146327		0.243381	0.0504627	0.0473474		0.142473		Cytochrome (AHRD V3.3 *** A0A1U8F0H8_CAPAN)
Solyc01g008660	2.33741		5.18967	3.30405	5.59638		4.3445	4.10231	3.06961		0.00743624		F-box protein (AHRD V3.3 *** A0A2K3NCL9_TRIPR)
Solyc01g008670	2.56153		1.80987	3.00519	2.56331		1.87912	1.7409	5.53947		0.00237345		Cytochrome (AHRD V3.3 *** A0A1U8F0H8_CAPAN)
Solyc01g008680	0.267841		0.44008	0.332653	0.415511		0.239493	0.195659	0.463098		0.217315		S2 self-incompatibility locus-linked pollen 3.2 protein (AHRD V3.3 *** Q7XAE8_PETIN)
Solyc01g008690	0.317254		0.342646	0.0510026	0.253483		0.223904	0.257194	3.03		0.00508409		GDP-mannose transporter (AHRD V3.3 *** A0A1B0VP09_ARATH)
Solyc01g008700	11.3055		16.0827	9.67584	14.2955		16.3397	15.9432	10.1628		0.00086664		MutS2 (AHRD V3.3 *** AT2G26840.1)
Solyc01g008710	0		0	0	0		0	0	0		NA		0
Solyc01g008720	0		0	0	0		0	0	0		NA		Mannan endo-1,4-beta-mannosidase 4 (AHRD V3.3 *** MAN4_SOLLC)
Solyc01g008730	7.52123		13.419	8.82684	13.9882		11.0687	13.5537	21.8548		0.000489452		BZIP transcription factor (AHRD V3.3 *** E9N3N2_9POAL)
Solyc01g008740	0		0	0	0		0	0	0		NA		Calcium-dependent protein kinase (AHRD V3.3 *** B2KTB3_WHEAT)
Solyc01g008760	3.45202		5.03536	4.37554	7.34275		4.72678	4.63495	6.89228		0.000280826		mediator-associated protein 2-like (AHRD V3.3 *** A0A1U8E6W4_CAPAN)
Solyc01g008770	40.346		25.5368	25.2407	27.7786		26.0678	32.5984	19.8668		0.000664065		Rho GTPase-activating protein 7 (AHRD V3.3 *** A0A2G3DEM8_CAPCH)
Solyc01g008780	100.069		61.5018	104.703	65.8643		53.8521	61.2218	34.7694		0.00936699		Phospholipase A2 family protein (AHRD V3.3 *** AT4G29070.2)
Solyc01g008790	11.1424		28.8268	4.58996	13.3226		41.2593	49.2386	7.60822		0.00121954		Non-specific phospholipase C6 (AHRD V3.3 *** A0A2G3DF85_CAPCH)
Solyc01g008800	2.80114		8.0595	4.23866	10.6189		6.32014	10.2416	19.9294		5.44678e-06		Disease resistance protein (TIR-NBS-LRR class) (AHRD V3.3 *** F4KIC7_ARATH)
Solyc01g008810	17.1344		17.8477	16.1695	26.5071		20.2757	15.6404	25.5745		0.00941702		RING/U-box superfamily protein (AHRD V3.3 *** AT5G19430.6)
Solyc01g008820	20.7953		31.0165	17.3779	29.2319		32.2065	40.0439	73.0452		0.00114654		signal peptide peptidase-like (AHRD V3.3 *** A0A2I4FPX2_9ROSI)
Solyc01g008830	6.8718		6.66555	6.9792	7.22771		6.0607	5.10527	4.28266		0.050331		L-ascorbate oxidase (AHRD V3.3 *** A0A2G3AI57_CAPAN)
Solyc01g008840	27.3465		45.5947	36.8757	47.0474		35.9446	43.0277	63.5877		0.0195678		COP9 signalosome complex subunit 2 (AHRD V3.3 *** A0A2G2XP81_CAPBA)
Solyc01g008850	183.098		115.651	219.974	86.6873		99.6422	87.5174	81.9638		0.000178106		Non-specific serine/threonine protein kinase (AHRD V3.3 *** A0A2G2XP60_CAPBA)
Solyc01g008860	0.0165058		0	0	0		0	0	0		0.502154		Protein kinase APK1B, chloroplastic (AHRD V3.3 *** A0A2G3B9K0_CAPCH)
Solyc01g008870	0		0	0	0.183462		0	0.0184938	0.15734		0.250421		Protein kinase APK1B, chloroplastic (AHRD V3.3 *** A0A2G3B9K0_CAPCH)
Solyc01g008880	0.0333573		0	0	0		0	0	0.0341182		0.58952		Solanum lycopersicum Cytokinin Response Factor 8
Solyc01g008890	20.0988		15.8354	22.8876	15.3093		14.707	12.4284	11.9874		0.000163718		Solanum lycopersicum Cytokinin Response Factor 3
Solyc01g008900	3.85068		7.64564	4.31028	6.25574		7.17801	8.43729	4.89854		0.000364547		D-cysteine desulfhydrase 2, mitochondrial (AHRD V3.3 *** A0A2G3DF42_CAPCH)
Solyc01g008910	4.41913		6.39838	6.16072	4.43103		5.8354	4.41904	8.22739		0.00220044		Transcription factor GRAS (AHRD V3.3 *** A0A200QIE7_9MAGN)
Solyc01g008920	95.9178		100.062	143.459	118.421		103.735	92.8177	53.3173		0.000299429		NAD(P)-binding Rossmann-fold superfamily protein (AHRD V3.3 *** A0A2U1L7S8_ARTAN)
Solyc01g008930	21.4344		16.9207	15.9715	13.6227		16.0805	17.299	6.15856		0.00180367		AUREA phytochromobilin synthase
Solyc01g008940	4.23022		10.7755	2.61795	10.439		9.07373	5.93944	3.75702		0.0383067		Unknown protein
Solyc01g008950	106.71		168.121	123.944	156.088		142.754	158.339	226.033		0.00514569		Calmodulin 1
Solyc01g008960	53.6828		92.5328	52.2048	129.529		84.5963	120.838	130.649		1.53182e-05		Argonaute 4a
Solyc01g008970	176.886		224.769	180.856	199.907		215.921	179.331	174.867		0.465638		RNA-binding (RRM/RBD/RNP motifs) family protein (AHRD V3.3 *-* F4IIL5_ARATH)
Solyc01g008980	5.10495		9.20535	7.03855	10.6321		7.94871	7.07409	10.8924		0.0203946		Abscisic acid-insensitive 5-like protein (AHRD V3.3 *-* A0A2K3P2S8_TRIPR)
Solyc01g008990	5.79346		10.9824	5.5394	10.5052		9.8639	10.7508	14.9547		0.00128067		THO complex subunit 7B (AHRD V3.3 *** A0A1U8H3F7_CAPAN)
Solyc01g009000	15.8458		30.1929	22.6066	31.6253		29.6543	25.489	36.3924		0.000805402		RING/U-box superfamily protein (AHRD V3.3 *** A0A1I9LQQ9_ARATH)
Solyc01g009010	21.4617		36.1018	20.7767	22.5907		33.469	42.693	27.7828		0.00232062		4-diphosphocytidyl-2-C-methyl-D-erythritol kinase
Solyc01g009020	50.7339		95.9829	58.481	114.494		77.7313	133.023	195.62		2.55745e-05		Cysteine proteinase inhibitor (AHRD V3.3 *** A0A059TCI1_TOBAC)
Solyc01g009030	4.16618		14.3053	4.89205	14.376		12.6224	17.1472	27.1475		2.27898e-05		dgd1 suppressor 1 (AHRD V3.3 *** AT5G12290.4)
Solyc01g009040	3.16169		3.00911	0.709077	2.82059		4.82258	7.12894	2.80977		0.00762196		cyclinB1_4
Solyc01g009050	14.7238		34.7074	15.0659	34.6629		30.719	34.6382	31.1374		0.00187466		Molybdopterin biosynthesis protein CNX1 (AHRD V3.3 *** A0A1U8HCP2_CAPAN)
Solyc01g009060	13.9004		17.4911	14.0064	18.7381		16.2848	18.2946	20.3697		0.00335758		BTB-POZ and MATH domain protein (AHRD V3.3 *** B9VXZ7_CAPAN)
Solyc01g009070	5.74633		9.71041	7.33263	7.24705		7.22359	7.75441	5.78493		0.251438		gamyb-like 1
Solyc01g009080	301.598		92.9657	397.954	100.281		86.869	109.683	42.9292		0.000687837		Zeaxanthin epoxidase, chloroplastic (AHRD V3.3 *** A0A1J3K020_NOCCA)
Solyc01g009090	23.6815		29.44	28.3627	41.7152		28.8887	32.4912	43.8127		0.00092049		Serrate RNA effector molecule (AHRD V3.3 *** A0A2G3AI64_CAPAN)
Solyc01g009100	29.9951		37.7094	31.8618	52.0109		34.0787	62	89.9522		1.53996e-05		60S ribosomal protein L30 (AHRD V3.3 *-* A0A2G2XP72_CAPBA)
Solyc01g009120	16.2768		20.4771	18.057	23.3387		18.1422	20.4908	18.9572		0.104544		Histone deacetylase (AHRD V3.3 *** A0A2G2ZNY2_CAPAN)
Solyc01g009140	0		0	0	0		0	0	0		NA		Endoribonuclease Dicer-like protein 2 (AHRD V3.3 *-* A0A2G3B0Q1_CAPCH)
Solyc01g009145	8.03473		10.99	6.96672	10.6021		9.89976	10.8135	14.0066		0.00909408		Glycosyl hydrolase (AHRD V3.3 *-* D9ZCD8_9CARY)
Solyc01g009160	2.19157		1.75273	2.79023	2.63047		1.27075	8.00646	23.906		0.00281695		Late embryogenesis abundant (LEA) hydroxyproline-rich glycoprotein family (AHRD V3.3 *** Q84VP8_ARATH)
Solyc01g009165	0		0	0	0		0	0	0		NA		Retrovirus-related Pol polyprotein from transposon TNT 1-94 (AHRD V3.3 *-* A0A2K3LWA1_TRIPR)
Solyc01g009170	35.3785		95.8813	70.4075	119.304		80.8424	83.3239	101.123		0.00116855		EIL-EIN3/EIL
Solyc01g009180	11.5118		22.5169	12.1305	18.4236		21.973	20.1386	21.5261		0.00178826		5-methyltetrahydropteroyltriglutamate--homocysteine methyltransferase (AHRD V3.3 *** A0A2G3DF96_CAPCH)
Solyc01g009190	0.0148153		0	0.0569154	0		0.0457194	0.0463441	0.0317568		0.452478		Double-stranded RNA-binding protein 1 (AHRD V3.3 *** A0A2G2XPP0_CAPBA)
Solyc01g009200	2.06983		2.2379	0.756794	0.583663		2.59086	1.34754	2.51745		0.0366619		inactive protein RESTRICTED TEV MOVEMENT 2-like (AHRD V3.3 *-* A0A2I4GKR2_9ROSI)
Solyc01g009210	0		0	0	0		0	0	0		NA		Unknown protein
Solyc01g009220	1.94089		0.825126	0.517882	0.621941		1.59351	0.945942	1.27987		0.0593859		inactive protein RESTRICTED TEV MOVEMENT 2-like (AHRD V3.3 *** A0A2I4H6X9_9ROSI)
Solyc01g009230	9.29212		23.5794	9.16256	19.7213		22.5609	24.0455	20.178		0.0012698		sitiens
Solyc01g009240	0.220626		0.229688	0.399965	0.439223		0.297928	0.286506	0.215218		0.191063		Glycosyl hydrolase family protein (AHRD V3.3 *** A0A2U1QCD6_ARTAN)
Solyc01g009245	31.6438		26.6669	35.7973	34.7382		24.7586	34.3554	9.95918		0.0221821		Chlororespiratory reduction 42 (AHRD V3.3 *** A0A0F7J401_9ROSI)
Solyc01g009250	0.748421		0.729065	1.76682	1.34141		0.568621	0.737933	1.70023		0.00503185		hypothetical protein (AHRD V3.3 *** AT5G06380.1)
Solyc01g009260	0.131103		1.76749	0.954859	0.914859		1.15039	1.65801	0.423696		0.00122322		protein FAF-like, chloroplastic (AHRD V3.3 *** A0A2I4H6U5_9ROSI)
Solyc01g009270	0.085015		0.528653	0.500961	0.476173		0.631133	0.391477	0.0730575		0.0443963		protein FAF-like, chloroplastic (AHRD V3.3 *** A0A2I4H6U5_9ROSI)
Solyc01g009280	15.6093		24.1613	19.5642	21.084		21.9016	22.3477	24.6372		0.00705721		Serine/threonine-protein phosphatase (AHRD V3.3 *** A0A2G2XPM1_CAPBA)
Solyc01g009290	9.1658		14.2328	12.2966	20.1286		12.5507	16.4967	20.588		0.000173604		Protein CLP1 homolog (AHRD V3.3 *** A0A2G2XPN7_CAPBA)
Solyc01g009300	11.541		13.2957	13.2386	12.7864		13.4685	20.0595	15.4499		0.000193995		Serine/threonine-protein kinase Nek2 (AHRD V3.3 *** A0A2G2XPS8_CAPBA)
Solyc01g009305	0		0	0	0		0	0	0		NA		Unknown protein
Solyc01g009310	21.6256		61.7936	22.1739	79.5431		64.923	104.668	228.84		1.23789e-06		meloidogyne-induced giant cell protein DB217
Solyc01g009320	0		0.0624998	0.0156577	0.434909		0	0.230731	1.04648		7.08372e-05		RING-type E3 ubiquitin transferase (AHRD V3.3 *** A0A2G3DFC2_CAPCH)
Solyc01g009330	0		0.0134015	0	0.0973488		0.111651	0.19719	1.05588		3.11989e-05		RING-type E3 ubiquitin transferase (AHRD V3.3 *** A0A1U8EN04_CAPAN)
Solyc01g009340	1.38967		1.75617	0.930378	0.99182		1.94227	1.28039	1.16045		0.0886484		SUN-domain protein2
Solyc01g009350	0		0	0	0		0	0	0		NA		Polynucleotidyl transferase, ribonuclease H-like superfamily protein (AHRD V3.3 *** A0A2U1M9A7_ARTAN)
Solyc01g009360	0		0	0	0		0	0	0		NA		Polynucleotidyl transferase, ribonuclease H-like superfamily protein (AHRD V3.3 *** A0A2U1M9A7_ARTAN)
Solyc01g009370	0.0472216		0	0	0		0	0.0550367	0.0149441		0.484504		Cytochrome P450 (AHRD V3.3 *** A0A2U1MC34_ARTAN)
Solyc01g009380	5.03542		12.4956	3.42508	9.86269		13.2222	10.2869	8.17616		0.0283124		Nicalin (AHRD V3.3 *** A0A1Q3D0I4_CEPFO)
Solyc01g009390	6.68622		10.7161	10.841	10.1642		9.45359	9.0133	16.5183		0.000115655		mRNA-decapping enzyme-like protein (AHRD V3.3 *** A0A2G2XQ62_CAPBA)
Solyc01g009400	0		0	0	0		0	0	0		NA		Peroxidase (AHRD V3.3 *** K4ATD6_SOLLC)
Solyc01g009410	0		0.0221176	0	0.0589057		0.0382817	0.0203842	0.0202287		0.745463		Peroxidase (AHRD V3.3 *** K4ATD7_SOLLC)
Solyc01g009420	90.033		116.443	125.381	168.772		112.512	155.297	329.624		1.13306e-06		UDP-apiose/UDP-xylose synthase (AHRD V3.3 *** A0A1B3TP38_SPIPO)
Solyc01g009430	37.9068		101.575	331.733	170.213		49.7536	86.2996	163.162		0.00137572		hypothetical protein (AHRD V3.3 *** AT2G27830.1)
Solyc01g009440	0		0	0	0		0	0.0326408	0		0.502154		Dehydration-responsive element-binding protein 1B (AHRD V3.3 *** A0A2G2XQ55_CAPBA)
Solyc01g009443	80.6571		96.8341	97.9888	121.257		86.1364	98.3804	120.595		0.0161301		Mitochondrial inner membrane protease ATP23 (AHRD V3.3 *** A0A2G3DGC1_CAPCH)
Solyc01g009447	16.6016		18.1457	15.6575	20.264		17.2472	24.9303	30.4525		0.000435012		60S acidic ribosomal protein family (AHRD V3.3 *-* F4IGR3_ARATH),Pfam:PF00428
Solyc01g009470	0		0	0	0		0	0	0		NA		Poly [ADP-ribose] polymerase (AHRD V3.3 *** A0A2G2XQ99_CAPBA)
Solyc01g009480	0.0769507		0.0624602	0.0438146	0.114994		0.0785574	0.113951	0.485986		0.0031185		Alpha/beta-Hydrolases superfamily protein (AHRD V3.3 *** F4J341_ARATH)
Solyc01g009490	0		0	0	0		0	0	0		NA		DUF4228 domain-containing protein (AHRD V3.3 *** A0A1Q3CT45_CEPFO)
Solyc01g009500	24.3822		24.0173	24.3398	21.717		17.7819	21.7618	19.8794		0.657903		Alpha/beta-Hydrolases superfamily protein (AHRD V3.3 *** F4J341_ARATH)
Solyc01g009505	0		0	0	0		0	0	0		NA		Unknown protein
Solyc01g009510	0		0	0	0		0	0	0		NA		Abscisic acid responsive elements-binding factor 2 (AHRD V3.3 --* A0A1P8AV75_ARATH)
Solyc01g009520	69.7622		93.975	82.9564	134.379		81.4913	118.685	132.358		0.0305067		Ribosomal protein (AHRD V3.3 *** Q6ER67_ORYSJ)
Solyc01g009530	0		0	0	0		0.0263663	0	0		0.502154		plant/protein (AHRD V3.3 *-* AT5G43400.1)
Solyc01g009540	0		0	0	0		0	0	0		NA		Plant/T31B5-30 protein (AHRD V3.3 *-* A0A2K3PGR9_TRIPR)
Solyc01g009550	0		0	0	0		0	0	0		NA		Protein TIC 214 (AHRD V3.3 *-* TI214_SOLTU)
Solyc01g009560	0		0	0	0		0	0	0		NA		Terminal flower 1 (AHRD V3.3 *** A0A2Z4I2Q4_CITLI)
Solyc01g009565	14.2406		21.2435	12.5682	13.0001		22.1985	21.297	6.48029		0.00108381		receptor-like protein 12 (AHRD V3.3 *-* A0A1U8E178_CAPAN)
Solyc01g009580	0		0	0	0		0	0	0		NA		Terminal flower 1 (AHRD V3.3 *** A0A2Z4I2Q4_CITLI)
Solyc01g009590	0		0	0	0		0	0	0		NA		Stamen-specific protein FIL1 (AHRD V3.3 *** A0A2G3AJI0_CAPAN)
Solyc01g009600	0		0	0	0		0	0	0		NA		S-adenosyl-L-methionine-dependent methyltransferases superfamily protein (AHRD V3.3 *** A0A2U1NM08_ARTAN)
Solyc01g009610	32.2234		39.323	41.1714	56.8954		35.443	45.2542	51.9624		0.0164644		Protein phosphatase inhibitor 2-like (AHRD V3.3 *** A0A2K3NNM1_TRIPR)
Solyc01g009620	3.33324		6.95478	3.15183	7.10675		8.48544	9.06293	8.3105		0.0283976		Cleavage and polyadenylation specificity factor subunit 5 (AHRD V3.3 *** A0A2G2XQG1_CAPBA)
Solyc01g009630	15.998		30.0731	15.482	28.6249		27.3078	27.1282	22.4826		0.0544933		Cleavage and polyadenylation specificity factor subunit 5 (AHRD V3.3 *** A0A1U8G7I4_CAPAN)
Solyc01g009640	0		0	0	0		0	0	0		NA		Pectin lyase-like superfamily protein (AHRD V3.3 *** A0A2U1KXQ2_ARTAN)
Solyc01g009650	0		0	0	0		0	0	0		NA		MYB transcription factor (AHRD V3.3 *-* B4FNQ6_MAIZE)
Solyc01g009660	0.0364866		0.0681769	0	0		0	0	0		0.580772		Low-temperature-induced 65 kDa protein (AHRD V3.3 *** A0A1J3DLF3_NOCCA)
Solyc01g009670	10.5718		17.3445	8.22525	20.9113		19.1111	18.8894	6.95854		0.00534697		Poly(A) polymerase I (AHRD V3.3 *** A0A1J3JYV1_NOCCA)
Solyc01g009690	0.689972		1.39328	1.23619	2.7275		3.27542	11.2463	76.871		1.27969e-08		SC0A (AHRD V3.3 *** Q9ZS79_SOLLC)
Solyc01g009700	0.821589		0.830997	1.01226	1.05915		1.59616	4.82494	33.3474		3.69486e-07		NL0E (AHRD V3.3 *** Q9ZS81_SOLLC)
Solyc01g009705	0		0	0	0.248855		0	0.311436	6.99726		2.49856e-07		Unknown protein
Solyc01g009710	0		0	0	0.0592365		0	0	0		0.502154		Unknown protein
Solyc01g009720	0.745661		0.564317	0.17413	0.718437		0.709174	0.737114	0.567691		0.114113		E3 ubiquitin protein ligase DRIP2 (AHRD V3.3 *-* A0A2I0WFP3_9ASPA)
Solyc01g009730	0		0	0	0		0	0	0		NA		protein TIFY 9-like (AHRD V3.3 *-* A0A2I4HSS0_9ROSI)
Solyc01g009735	0		0	0	0		0	0	0		NA		protein TIFY 9-like (AHRD V3.3 *** XP_025884767.1)
Solyc01g009740	0		0	0	0		0	0	0.0117947		0.502154		jasmonate-zim-domain protein 10 (AHRD V3.3 *-* AT5G13220.3)
Solyc01g009750	51.2028		66.0814	53.8111	66.2288		51.8422	60.8412	71.8015		0.098886		cysteine-rich and transmembrane domain-containing protein WIH2 (AHRD V3.3 *-* XP_004228441.1)
Solyc01g009760	1.69384		4.32372	3.92343	4.08331		2.63778	5.62254	2.69548		0.502154		GRAM domain family protein (AHRD V3.3 *** A0A2U1NIK8_ARTAN)
Solyc01g009770	5.04619		4.56732	7.37875	3.99119		4.03183	2.74674	1.46594		0.000655646		ATP-dependent RNA helicase (AHRD V3.3 *** Q5HZ54_ARATH)
Solyc01g009780	9.88719		22.5733	14.5695	30.0501		17.5402	29.8025	98.9581		5.99468e-06		GSH-induced LITAF domain protein (AHRD V3.3 *** GILP_ARATH)
Solyc01g009790	0		0	0	0		0	0	0		NA		Unknown protein
Solyc01g009795	0		0	0	0		0	0	0		NA		Unknown protein
Solyc01g009810	0.0755958		6.30178	1.45623	6.4678		10.3597	10.4487	128.539		2.46722e-07		Leucine-rich repeat protein (AHRD V3.3 *** A5HKK5_TOBAC)
Solyc01g009820	15.4897		17.589	18.3722	25.9585		16.2801	19.2299	33.2949		0.000687837		Hydroxyproline-rich glycoprotein family protein (AHRD V3.3 *** A0A1P8AYF9_ARATH)
Solyc01g009830	0		0	0	0.0353653		0	0.0356081	0		0.58952		Nucleotide/sugar transporter family protein (AHRD V3.3 *** A0A2U1NJJ9_ARTAN)
Solyc01g009840	0		0	0	0		0	0	0		NA		Transcription factor GRAS (AHRD V3.3 *-* A0A2U1QPG0_ARTAN)
Solyc01g009850	5.00263		7.43942	4.98021	8.20247		6.88443	8.45642	8.96134		0.00171868		hypothetical protein (AHRD V3.3 *-* AT1G27435.1)
Solyc01g009860	36.8789		154.285	77.1187	223.966		144.932	164.817	286.548		5.58106e-05		NAC domain-containing protein (AHRD V3.3 *** A0A2K3LZ45_TRIPR)
Solyc01g009870	0.0377192		0.0254423	0.0742629	0.026848		0	0.0271829	0.304732		0.0034712		Glycerophosphodiester phosphodiesterase (AHRD V3.3 *** B6T3E4_MAIZE)
Solyc01g009880	0		0	0	0		0	0	0		NA		Exocyst subunit Exo70 family protein (AHRD V3.3 *** A0A1S6GXB5_TOBAC)
Solyc01g009890	0.0528932		0.100666	0.0493535	0.0508593		0.0425848	0.0531852	0		0.882406		Glutaredoxin (AHRD V3.3 *** A0A2G9G4Q3_9LAMI)
Solyc01g009900	3.91729		2.61298	0.750373	0.829794		3.13882	2.43371	0.848057		0.000317082		Glutaredoxin (AHRD V3.3 *** A0A1R3H2Z3_COCAP)
Solyc01g009910	0.338405		0.0879055	0.0532291	0.106024		0.220197	0	0.0552328		0.0810203		Glutaredoxin (AHRD V3.3 *** A0A1R3H2Z3_COCAP)
Solyc01g009920	0		0	0	0		0	0	0		NA		Histidine kinase-, DNA gyrase B-, and HSP90-like ATPase family protein (AHRD V3.3 *** A0A1P8BEQ3_ARATH)
Solyc01g009930	0.0210055		1.20898	0.328319	2.62426		1.79073	3.8552	33.1204		2.12128e-07		receptor-like protein 12 (AHRD V3.3 *** A0A1U8F9L9_CAPAN)
Solyc01g009940	0		0	0	0		0	0	0		NA		5-methylthioadenosine/S-adenosylhomocysteine deaminase (AHRD V3.3 *** A0A2V4VVN3_PAEBA)
Solyc01g009960	0.135028		0	0.055174	0.345053		0	0.05992	0.104269		0.0150316		Acyl-[acyl-carrier-protein] desaturase (AHRD V3.3 *** A0A2I4GZ93_9ROSI)
Solyc01g009970	26.7323		38.6338	21.1568	42.4961		36.4253	53.2153	29.4494		0.000179875		Hydrolase (AHRD V3.3 *** A0A2U1P3E1_ARTAN)
Solyc01g009975	0		0	0	0		0	0	0		NA		Retrovirus-related Pol polyprotein from transposon TNT 1-94 (AHRD V3.3 *-* A0A2K3MQ97_TRIPR)
Solyc01g009980	0		0	0	0		0	0	0		NA		Retrovirus-related Pol polyprotein from transposon TNT 1-94 (AHRD V3.3 *-* A0A2I0VMT6_9ASPA),Pfam:PF14223
Solyc01g009990	304.159		228.565	238.574	277.997		246.127	428.048	162.048		0.000189051		Peptidyl-prolyl cis-trans isomerase (AHRD V3.3 *** A0A2G3DGA1_CAPCH)
Solyc01g010000	47.2648		35.4364	129.506	37.7447		25.8612	41.3636	25.5008		0.00012127		ACT domain-containing protein (AHRD V3.3 *** A0A1Q3BTU5_CEPFO)
Solyc01g010020	9.33028		11.6446	12.8737	14.2571		10.1662	13.5839	35.7285		1.13e-05		Calmodulin (AHRD V3.3 *** B6SJJ2_MAIZE)
Solyc01g010030	12.2751		10.5407	4.9557	8.027		10.5416	10.9503	3.57176		0.000162089		Proline-rich receptor-like protein kinase PERK13 (AHRD V3.3 *-* A0A2G3AJ74_CAPAN)
Solyc01g010050	70.6411		98.7498	59.058	86.4437		86.1975	74.6638	53.9669		0.128123		S-adenosylmethionine decarboxylase 3
Solyc01g010060	0.113907		0.632575	0.29848	2.31721		2.00705	6.75124	54.2565		0.000738355		Unknown protein
Solyc01g010063	0		0	0	0		0	0	0		NA		Unknown protein
Solyc01g010065	0		0	0	0		0	0	0.0274972		0.502154		Serine/threonine-protein phosphatase 7 long form-like protein (AHRD V3.3 *-* A0A1J3IZ43_NOCCA)
Solyc01g010067	0		0	0	0		0	0	0		NA		Ty3/gypsy retrotransposon protein (AHRD V3.3 *** A0A2K3N0D4_TRIPR)
Solyc01g010080	0.572398		2.48186	0.772788	4.58836		1.45266	1.61528	3.21534		0.127795		Potassium channel AKT1 (AHRD V3.3 *** A0A2G3AJ60_CAPAN)
Solyc01g150108	0		0	0	0.0666456		0	0	0.071054		0.58952		Unknown protein
Solyc01g150109	0		0	0	0		0	0	0		NA		Unknown protein
Solyc01g150110	0		0	0	0		0	0	0		NA		Unknown protein
Solyc01g010130	3.25632		13.5488	2.2411	8.61783		16.1569	10.7368	3.36831		0.00826799		bHLH transcription factor 001
Solyc01g010140	0		0	0	0		0	0	0		NA		18S pre-ribosomal assembly protein gar2-like protein (AHRD V3.3 *** AT2G03810.7)
Solyc01g010150	2.79343		5.51543	5.18099	5.5474		4.68962	5.57212	9.09189		0.000446029		ACT domain-containing protein (AHRD V3.3 *** A0A2U1MM44_ARTAN)
Solyc01g010160	0		0	0	0		0	0	0		NA		Beta-glucosidase 34 (AHRD V3.3 *-* A0A2G3DFM9_CAPCH)
Solyc01g010170	0		0	0	0		0	0	0		NA		beta-glucosidase 40 (AHRD V3.3 --* XP_004228406.1)
Solyc01g010175	0		0	0	0		0	0	0		NA		Retrovirus-related Pol polyprotein from transposon TNT 1-94 (AHRD V3.3 *-* A0A2K3NZR4_TRIPR)
Solyc01g010180	6.72794		6.45813	6.03746	4.45391		21.5131	68.6383	199.124		0.000104386		Unknown protein
Solyc01g010185	2.20606		5.60234	1.40204	7.0764		5.06199	7.31057	14.8997		3.86843e-06		Retrovirus-related Pol polyprotein from transposon TNT 1-94 (AHRD V3.3 *-* A0A2K3MSD0_TRIPR)
Solyc01g010210	0		0	0	0		0	0	0		NA		Unknown protein
Solyc01g010215	2.80458		4.43312	2.32939	5.35513		4.02323	6.08186	11.6779		1.77704e-05		UBN2 domain-containing protein (AHRD V3.3 *-* A0A1Q3DGW3_CEPFO)
Solyc01g010220	3.4189		4.70549	2.84179	5.8038		3.87261	7.62068	13.254		3.37081e-05		Copia-like polyprotein/retrotransposon (AHRD V3.3 --* Q9FI33_ARATH)
Solyc01g010230	7.26075		12.607	6.4915	15.602		12.7061	19.9984	55.9046		2.15679e-07		MDIS1-interacting receptor like kinase 2 (AHRD V3.3 --* XP_024448779.1)
Solyc01g010240	0		0	0	0		0	0	0		NA		CRABS CLAW a
Solyc01g010250	2.04656		7.58599	2.20074	10.4458		6.06886	9.1588	16.5281		4.51416e-06		6-phosphogluconolactonase (AHRD V3.3 *** B6U0H2_MAIZE)
Solyc01g010260	0		0	0	0		0	0	0		NA		Cytochrome 93A3 (AHRD V3.3 *** A0A1U8H5Z8_CAPAN)
Solyc01g010270	16.1233		32.7486	27.801	36.3338		32.8587	37.0848	57.9756		8.63057e-05		Protein SPIRAL1 (AHRD V3.3 *** A0A2G3DFN1_CAPCH)
Solyc01g010280	0.0169071		0.126984	0.0150853	0.0330904		0.0792071	0.01648	0		0.0119985		suppressor SRP40-like protein (AHRD V3.3 *-* AT2G03630.1)
Solyc01g010290	4.98478		13.0386	6.39053	14.5262		11.9962	17.7612	32.0446		1.65857e-05		Ureide permease (AHRD V3.3 *** A0A2R6PBP7_ACTCH)
Solyc01g010310	3.09521		4.49765	1.91481	3.63771		4.10891	6.89796	6.12658		0.000516807		Carbohydrate-binding X8 domain superfamily protein (AHRD V3.3 *** A0A1P8AZV6_ARATH)
Solyc01g010350	0.0391952		0.012381	0.0419119	0.0151552		0.0283693	0.0306389	0		0.769768		triose phosphate/phosphate translocator, chloroplastic-like (AHRD V3.3 *** A0A2I4H880_9ROSI)
Solyc01g010360	0		0	0	0.0191845		0	0	0		0.502154		14-3-3 protein (AHRD V3.3 *** A0A200R871_9MAGN)
Solyc01g010365	3.35606		6.80695	2.82194	5.45026		5.07291	4.10213	4.33766		0.00538636		Unknown protein
Solyc01g010370	1.62704		2.06271	0.661405	1.15663		1.93149	2.27809	0.948768		0.00381655		S-adenosyl-L-methionine-dependent methyltransferases superfamily protein (AHRD V3.3 *** A0A2U1P6Q5_ARTAN)
Solyc01g010390	16.6027		23.4293	7.25923	19.2632		19.2844	35.1925	24.0736		0.00049592		Beta-glucosidase 34 (AHRD V3.3 *** A0A2G3DFM9_CAPCH)
Solyc01g010400	0		0	0	0		0	0	0		NA		RlpA-like double-psi beta-barrel domain-containing protein (AHRD V3.3 *** A0A2U1M803_ARTAN)
Solyc01g010405	0.0362449		0.0986964	0.301718	0.204514		0.0566254	0.0730819	0.073733		0.267955		Plant transposase (Ptta/En/Spm family) (AHRD V3.3 *-* F4I6H5_ARATH)
Solyc01g010410	0.0828633		0.119771	0.126873	0.0717054		0.0970656	0.0918854	0.0383304		0.73289		Zinc finger protein (AHRD V3.3 *** A0A200PRD7_9MAGN)
Solyc01g010415	0.0253751		0	0	0		0	0	0		0.502154		Retrovirus-related Pol polyprotein from transposon TNT 1-94 (AHRD V3.3 *-* A0A2K3NZR4_TRIPR)
Solyc01g010420	0.0537478		0.0282748	0	0.0559877		0.0566767	0.113262	2.08797		3.71916e-06		Actin cross-linking protein (DUF569) (AHRD V3.3 *** Q9XIF7_ARATH)
Solyc01g010430	1.64087		6.51996	6.08638	15.8872		7.03217	8.8701	33.0154		8.10543e-05		Actin cross-linking protein, putative (DUF569) (AHRD V3.3 *** Q8GXC9_ARATH)
Solyc01g010440	18.399		36.2027	27.8469	63.9969		31.0722	35.7777	54.2387		0.00014722		Glycine-rich protein (AHRD V3.3 *** Q9LFX8_ARATH)
Solyc01g010460	14.2854		22.6485	7.58591	25.3973		22.0162	25.8118	10.5023		0.000238643		5'-AMP-activated protein kinase subunit beta-2 (AHRD V3.3 *** A0A1J3EBW5_NOCCA)
Solyc01g010470	9.37671		15.9228	4.61306	16.5916		14.811	17.3757	5.47591		0.000535497		5'-AMP-activated protein kinase subunit beta-2 (AHRD V3.3 *-* A0A1J3HGR2_NOCCA)
Solyc01g010480	11.6855		140.102	37.7431	62.1481		179.469	66.2788	24.0374		0.131916		Protein TWIN LOV 1 (AHRD V3.3 *** A0A2G3AIG6_CAPAN)
Solyc01g010490	0		0	0.0102718	0		0.028705	0.0793877	0.17873		0.00339378		Cytochrome P450 (AHRD V3.3 *** A0A2U1NH79_ARTAN)
Solyc01g150111	0		0	0	0		0	0	0		NA		Unknown protein
Solyc01g150112	0		0	0	0		0	0.0445398	0		0.502154		Retrovirus-related Pol polyprotein from transposon TNT 1-94 (AHRD V3.3 *-* A0A2I0VJ33_9ASPA)
Solyc01g010500	0.122539		0.303721	0.26407	0.385602		0.0727127	0.33021	0.0860172		0.0759096		EIN3-binding F-box protein 1 (AHRD V3.3 *-* A0A2G2WKD4_CAPBA)
Solyc01g010510	0.988756		2.87662	0.617118	2.37367		3.58966	2.94149	1.98009		0.0470741		Pentatricopeptide repeat-containing protein, mitochondrial (AHRD V3.3 *** A0A2G2X910_CAPBA)
Solyc01g010520	15.2345		26.3072	10.3471	20.5994		25.2969	26.9679	20.3973		0.000947054		Helicase with zinc finger protein (AHRD V3.3 *** B3H5Y3_ARATH)
Solyc01g010530	0		0	0	0		0	0	0		NA		Sugar transporter protein 5
Solyc01g010540	46.8941		60.6323	57.8237	82.6682		56.3179	83.823	106.488		0.00178631		40S ribosomal protein S9 (AHRD V3.3 *** A0A1U8EPE0_CAPAN)
Solyc01g010550	0		0	0	0		0	0	0		NA		Unknown protein
Solyc01g010570	10.6226		18.2803	13.6287	24.1046		14.9518	12.963	17.8233		0.00302747		Mucin-related protein (AHRD V3.3 *** A0A2U1LU51_ARTAN)
Solyc01g010580	82.9814		132.68	114.863	173.476		115.589	124.847	177.545		0.0370582		40S ribosomal protein S9 (AHRD V3.3 *** A0A1U8EPE0_CAPAN)
Solyc01g010590	8.16208		26.0549	9.31672	25.2783		19.9254	27.9452	29.74		0.000557549		Peptidyl-prolyl cis-trans isomerase (AHRD V3.3 *** A0A1U8HBC6_CAPAN)
Solyc01g010600	0.0679013		0.0188666	0.0220187	0.159214		0.0404548	0.0928931	0.0249175		0.485644		Homeobox-leucine zipper protein HOX21 (AHRD V3.3 *** A0A1U8ELC5_CAPAN)
Solyc01g010640	226.284		131.148	264.246	144.718		132.507	144.61	66.3944		0.000260694		NAD(P)-linked oxidoreductase superfamily protein (AHRD V3.3 *** Q949S6_ARATH)
Solyc01g010650	7.11981		14.5436	8.80839	21.3571		13.8237	20.3905	38.5264		9.39799e-05		UDP-galactose UDP-glucose transporter 3-like protein (AHRD V3.3 *** A0A2K3NS07_TRIPR)
Solyc01g010660	4.14309		7.96479	3.8226	10.0915		6.80808	9.35409	17.1157		0.000744307		Protein kinase 2B, chloroplastic (AHRD V3.3 *** A0A2G3AIH7_CAPAN)
Solyc01g010670	0		0	0	0		0	0	0		NA		Unknown protein
Solyc01g010690	0		0	0	0		0	0	0		NA		Quinoprotein alcohol dehydrogenase-like superfamily (AHRD V3.3 *** A0A2U1NBT6_ARTAN)
Solyc01g010700	9.51462		11.1399	6.1372	13.3082		9.9776	9.89697	9.31116		0.000203871		SNF1-related protein kinase regulatory subunit gamma-1-like (AHRD V3.3 *** A0A2G3DFN0_CAPCH)
Solyc01g010705	0		0	0	0		0	0	0		NA		Retrovirus-related Pol polyprotein from transposon TNT 1-94 (AHRD V3.3 *-* A0A2K3NZR4_TRIPR)
Solyc01g010710	2.01586		12.3943	4.40549	9.51134		12.2674	12.9744	2.18206		0.00250843		Carboxypeptidase (AHRD V3.3 *** A0A2I4FWA2_9ROSI)
Solyc01g010720	0		0	0	0		0	0	0.0237188		0.502154		Carboxypeptidase (AHRD V3.3 *** A0A2I4FWA2_9ROSI)
Solyc01g010740	0		0	0	0		0	0	0		NA		Pectate lyase (AHRD V3.3 *** A0A2G3DIQ3_CAPCH)
Solyc01g010750	77.9533		110.648	79.4047	128.888		101.182	118.466	205.212		2.8057e-05		Ricin B lectin domain (AHRD V3.3 *-* A0A200Q0G6_9MAGN)
Solyc01g010755	0		0.0172228	0	0		0	0	0		0.502154		Serine/threonine-protein phosphatase 7 long form-like protein (AHRD V3.3 *-* A0A1J3IZ43_NOCCA)
Solyc01g010760	26.3909		31.4984	23.8365	29.6274		27.4935	32.7243	60.853		0.00142854		Mitochondrial outer membrane protein porin (AHRD V3.3 *** A0A2K3KY08_TRIPR)
Solyc01g010780	20.5764		28.6313	22.0159	26.102		27.7764	26.2129	29.6054		0.0131353		Protein kinase superfamily protein (AHRD V3.3 *** A0A2U1NYF7_ARTAN)
Solyc01g010785	0		0	0	0		0.0427407	0	0		0.502154		Retrovirus-related Pol polyprotein from transposon TNT 1-94 (AHRD V3.3 *-* A0A2I0VDL0_9ASPA)
Solyc01g010810	4.88526		10.432	4.66629	10.3156		8.84609	10.8651	9.70338		0.00551937		Ran-interacting Mog1 protein (AHRD V3.3 *** A0A200QSC1_9MAGN)
Solyc01g010820	15.7573		20.3022	15.1178	19.8675		19.1127	21.7902	22.9284		0.00204861		Cullin (AHRD V3.3 *** A0A2U1PKA1_ARTAN)
Solyc01g010830	13.497		17.4509	13.2239	19.2274		16.0939	20.8347	14.9404		0.00377567		Haloacid dehalogenase-like hydrolase-like protein (AHRD V3.3 *** Q6Z026_ORYSJ),Pfam:PF13419
Solyc01g010840	0		0	0	0		0	0	0		NA		Unknown protein
Solyc01g010860	9.4451		13.71	9.21375	16.0447		12.3651	12.2032	15.9785		0.00890546		Sphinganine C(4)-monooxygenase 1 (AHRD V3.3 *** A0A2G3DFM4_CAPCH)
Solyc01g010870	19.7291		28.7939	17.4756	22.0883		24.4405	28.2555	32.5619		0.0151008		S-adenosyl-L-methionine-dependent methyltransferases superfamily protein (AHRD V3.3 *** A0A2U1LK68_ARTAN)
Solyc01g010880	6.09137		11.1427	5.77512	14.079		10.3358	12.5347	24.8105		2.07801e-05		RING/FYVE/PHD zinc finger superfamily protein (AHRD V3.3 *** A0A2U1NXA0_ARTAN)
Solyc01g010890	0		0	0	0		0	0	0		NA		Expansin (AHRD V3.3 *** K4ATT2_SOLLC)
Solyc01g010900	0		0	0	0		0	0	0		NA		Cytochrome P450 (AHRD V3.3 *** A0A200QEP7_9MAGN)
Solyc01g010910	0.0975662		0.223353	0.191098	0.102405		0.274461	0.150142	0.0440361		0.285278		MYB transcription factor (AHRD V3.3 *-* A0A0U3IU11_MESCR)
Solyc01g010920	2.43185		3.67003	1.94771	2.64941		3.48388	4.34596	4.40249		0.000797811		O-fucosyltransferase (AHRD V3.3 *-* A0A2P5G0B7_TREOI)
Solyc01g010930	2.89499		3.81606	1.6264	3.07843		4.00585	4.64878	4.8483		0.000975971		O-fucosyltransferase family protein (AHRD V3.3 *** A0A2U1NIF6_ARTAN)
Solyc01g010940	17.7402		37.2323	18.728	33.0685		31.0415	39.0085	66.7806		0.000236671		Transmembrane emp24 domain-containing protein p24delta7 (AHRD V3.3 *** A0A2G3AIH0_CAPAN)
Solyc01g010950	13.2349		13.4836	19.2589	14.7826		12.9697	11.8856	18.1988		0.000396841		MAP kinase kinase kinase 2
Solyc01g010960	0		0	0	0.0648201		0	0	0		0.502154		60S ribosomal protein L35-like (AHRD V3.3 *-* A0A2I4GBA7_9ROSI)
Solyc01g010970	0.517254		1.72862	0.495931	0.828587		1.36585	0.623657	0.415952		0.0319707		Argonaute7
Solyc01g010990	4.30137		8.66907	4.36037	6.72784		8.33742	9.14871	7.94784		0.00159385		Son of sevenless protein (AHRD V3.3 *** Q9LQY7_ARATH)
Solyc01g011000	95.8896		136.027	141.715	178.126		118.934	157.119	254.239		0.000652271		Eukaryotic translation initiation factor 5A (AHRD V3.3 *** A0A1U8HES8_CAPAN)
Solyc01g011005	0		0.0631672	0	0		0	0	0		0.502154		Retrovirus-related Pol polyprotein from transposon TNT 1-94 (AHRD V3.3 *-* A0A2I0VJ33_9ASPA)
Solyc01g011020	0		0	0	0		0	0	0		NA		Unknown protein
Solyc01g011030	6.7618		12.1003	6.11197	15.1381		11.5284	11.3862	12.3486		0.0033191		RING/U-box superfamily protein (AHRD V3.3 *** A0A2K3MXG0_TRIPR)
Solyc01g011040	16.3012		29.2194	15.7808	23.6274		28.0254	35.3637	49.5537		0.000702006		Leucine-rich repeat receptor-like protein kinase (AHRD V3.3 *** A0A2R6RFK8_ACTCH)
Solyc01g011050	0		0	0	0		0	0	0		NA		leucine rich repeat protein
Solyc01g011060	0		0	0	0		0	0	0		NA		Maturase (AHRD V3.3 *-* O79414_SOLTU)
Solyc01g011070	0		0	0	0		0	0	0		NA		Unknown protein
Solyc01g011080	0		0	0	0.0375045		0.0349221	0	0		0.58952		Unknown protein
Solyc01g011090	4.95412		14.421	3.92067	13.5255		16.7173	13.0982	19.6458		0.00170887		Phospholipid-transporting ATPase (AHRD V3.3 *-* A0A1U8GCQ9_CAPAN)
Solyc01g011100	8.25736		27.0944	7.75812	23.3486		29.657	25.4045	30.774		0.0119138		Phospholipid-transporting ATPase (AHRD V3.3 *** A0A1U8GCQ9_CAPAN)
Solyc01g011105	2.80005		1.07954	1.47222	0.716797		1.83997	1.00204	0.398013		0.00275166		CLAVATA3/ESR (CLE)-related protein 25-like (AHRD V3.3 *-* A0A2I4EI69_9ROSI)
Solyc01g011110	0		0	0	0		0	0	0		NA		Unknown protein
Solyc01g011113	0		0	0	0.0487933		0	0	0		0.502154		Retrovirus-related Pol polyprotein from transposon TNT 1-94 (AHRD V3.3 *-* A0A2I0VJ33_9ASPA)
Solyc01g011115	0		0	0	0		0	0	0		NA		aspartic proteinase-like protein 2 (AHRD V3.3 *-* A0A1S4D538_TOBAC)
Solyc01g011117	0		0	0	0		0	0	0		NA		protein TIFY 9-like (AHRD V3.3 --* XP_025884767.1)
Solyc01g011170	0		0	0	0		0	0	0		NA		Unknown protein
Solyc01g150113	0		0	0	0		0	0	0		NA		protein TIFY 9-like (AHRD V3.3 *** XP_025884767.1)
Solyc01g011180	0		0	0	0		0	0	0		NA		Sec1 family domain-containing protein MIP3 (AHRD V3.3 *-* A0A2G2VRM5_CAPBA)
Solyc01g011190	0		0	0	0		0	0	0		NA		Sec1 family domain-containing protein MIP3 (AHRD V3.3 *-* A0A2G3BC24_CAPCH)
Solyc01g011200	0.464116		1.56538	0.954877	0.905272		1.29518	0.879774	0.606721		0.0820014		aspartic proteinase-like protein 2 (AHRD V3.3 *-* A0A1S4D538_TOBAC)
Solyc01g011220	0.461641		0.948642	0.555068	0.940884		0.563742	0.808093	0.555251		0.454814		Aspartic proteinase-like protein 2 (AHRD V3.3 *-* A0A1J6IK01_NICAT)
Solyc01g011230	0.338491		0.560329	0.461024	0.276032		0.318123	0.64623	0		0.184101		Eukaryotic aspartyl protease family protein (AHRD V3.3 *-* Q0WQ50_ARATH)
Solyc01g011260	0		0	0	0		0	0	0		NA		Aspartic proteinase-like protein 2 (AHRD V3.3 *-* A0A1J6IK01_NICAT)
Solyc01g011270	0		0	0	0		0	0	0		NA		Aspartic proteinase-like protein 2 (AHRD V3.3 *-* A0A1J6IK01_NICAT)
Solyc01g011273	0		0	0	0		0	0	0		NA		Unknown protein
Solyc01g011277	0.0277112		0	0.0258154	0.0545348		0.13367	0	0.0564808		0.656794		High mobility group B protein 10 (AHRD V3.3 *-* A0A2G2X5K3_CAPBA)
Solyc01g011300	0		0	0	0		0	0	0		NA		Aspartic proteinase-like protein 2 (AHRD V3.3 *-* A0A1J6IK01_NICAT)
Solyc01g011310	0		0	0	0		0	0	0		NA		aspartic proteinase-like protein 2 (AHRD V3.3 *-* A0A1S4C1I7_TOBAC)
Solyc01g011320	0		0	0	0		0	0	0		NA		aspartic proteinase-like protein 2 (AHRD V3.3 *-* A0A1S4D538_TOBAC)
Solyc01g011330	0		0	0	0		0	0	0		NA		Aspartic proteinase-like protein 2 (AHRD V3.3 *-* A0A1J6IK01_NICAT)
Solyc01g150114	0		0	0	0		0	0	0		NA		Eukaryotic aspartyl protease family protein (AHRD V3.3 --* AT1G08210.2)
Solyc01g150115	0		0	0	0		0	0	0		NA		Retrovirus-related Pol polyprotein from transposon TNT 1-94 (AHRD V3.3 *-* A0A2I0VJ33_9ASPA)
Solyc01g011340	35.0595		51.6206	34.6645	43.9903		50.3053	51.8785	67.2925		0.00139541		protein phosphatase 2A catalytic subunit 2
Solyc01g011350	7.46025		13.8182	6.97524	17.7651		10.1158	11.9935	12.0965		0.076769		DUF3755 domain-containing protein (AHRD V3.3 *** A0A1Q3D9X4_CEPFO)
Solyc01g011352	0		0	0	0		0	0	0		NA		Retrovirus-related Pol polyprotein from transposon TNT 1-94 (AHRD V3.3 *-* A0A2I0WBP1_9ASPA)
Solyc01g011354	0		0	0	0		0	0	0		NA		Retrovirus-related Pol polyprotein from transposon TNT 1-94 (AHRD V3.3 *-* A0A2I0WDP9_9ASPA)
Solyc01g011356	0		0	0	0.0259805		0	0	0.0257688		0.58952		Retrovirus-related Pol polyprotein from transposon TNT 1-94 (AHRD V3.3 *-* A0A2G2W4T7_CAPBA)
Solyc01g011358	0		0	0	0		0	0	0		NA		Retrovirus-related Pol polyprotein from transposon TNT 1-94 (AHRD V3.3 *-* A0A2I0WP97_9ASPA)
Solyc01g011390	0		0	0	0		0	0	0		NA		basic-leucine zipper transcription factor A (AHRD V3.3 *-* XP_021809091.1)
Solyc01g011410	2.00216		0.688236	0.921654	0.582901		0.971964	0.554188	0.097257		0.731072		NAD(P)H-quinone oxidoreductase subunit H, chloroplastic (AHRD V3.3 *-* A0A1U8QCJ3_CAPAN)
Solyc01g011413	0		0	0	0		0	0	0.0247075		0.502154		Unknown protein
Solyc01g011417	0		0	0	0		0	0	0		NA		Photosystem II CP47 reaction center protein (AHRD V3.3 *-* A0A140JZJ0_GYMST)
Solyc01g011430	0.862497		0.835578	0.824001	0.219013		0.499034	0.222099	0.200665		0.00295054		O-acyltransferase WSD1-like (AHRD V3.3 *** A0A2I4EG31_9ROSI)
Solyc01g011435	0		0	0	0		0	0	0		NA		Defensin-like protein 1 (AHRD V3.3 *** A0A1U8FEJ7_CAPAN),Pfam:PF00304
Solyc01g011460	0		0.123853	0.0413363	0		0	0	0		0.0957095		Unknown protein
Solyc01g011465	0.165498		0	0.160685	0		0.0600272	0	0		0.0191538		Unknown protein
Solyc01g011470	0		0	0	0		0	0	0		NA		Kirola (AHRD V3.3 *-* A0A2U1MSV5_ARTAN)
Solyc01g011480	0.0785715		0	0	0		0	0	0		0.502154		Photosystem II CP43 reaction center protein (AHRD V3.3 *-* A0A2G2VUH1_CAPBA)
Solyc01g011490	0.0445808		0.0497339	0	0		0	0.163938	0		0.591923		O-acyltransferase WSD1-like (AHRD V3.3 *-* A0A2I4EG31_9ROSI)
Solyc01g011495	0.0917016		0	0.0283104	0		0.0613438	0.0968411	0.0333764		0.0328085		Defensin-like protein 1 (AHRD V3.3 *** A0A1U8FEJ7_CAPAN),Pfam:PF00304
Solyc01g011500	0		0	0	0		0	0	0		NA		Unknown protein
Solyc01g011510	46.4123		39.7824	34.3128	22.6854		44.9382	44.3971	15.4648		0.000393903		Aldehyde dehydrogenase (AHRD V3.3 *** A0A200Q0A3_9MAGN)
Solyc01g011520	0		0	0	0		0	0	0		NA		Endoribonuclease Dicer-like protein 2 (AHRD V3.3 *-* A0A2G2Y661_CAPAN)
Solyc01g011530	0		0	0	0		0	0	0		NA		Endoribonuclease Dicer-like protein 2 (AHRD V3.3 *-* A0A2G2Y661_CAPAN)
Solyc01g011540	0		0	0	0		0	0	0		NA		Endoribonuclease Dicer-like protein 2 (AHRD V3.3 *-* A0A2G2Y661_CAPAN)
Solyc01g012540	0		0	0	0		0	0	0		NA		Endoribonuclease Dicer-like protein 2 (AHRD V3.3 *-* A0A2G2Y661_CAPAN)
Solyc01g012550	0		0	0	0		0	0	0		NA		Endoribonuclease Dicer-like protein 2 (AHRD V3.3 *-* A0A2G3B0Q1_CAPCH)
Solyc01g012560	0		0	0	0		0	0	0		NA		Endoribonuclease Dicer-like protein 2 (AHRD V3.3 *-* A0A2G3B0Q1_CAPCH)
Solyc01g012570	0		0	0	0		0	0	0		NA		Endoribonuclease Dicer-like protein 2 (AHRD V3.3 *-* A0A2G2Y661_CAPAN)
Solyc01g012580	0		0	0	0		0	0	0		NA		Endoribonuclease Dicer-like protein 2 (AHRD V3.3 *-* A0A2G2Y661_CAPAN)
Solyc01g012585	0		0	0	0		0	0	0		NA		Retrovirus-related Pol polyprotein from transposon TNT 1-94 (AHRD V3.3 *-* A0A2I0VHP9_9ASPA)
Solyc01g012590	0		0	0	0		0	0	0		NA		Endoribonuclease Dicer-like protein 2 (AHRD V3.3 *-* A0A2G3B0R0_CAPCH)
Solyc01g012610	0		0	0	0		0	0	0		NA		Endoribonuclease Dicer-like protein 2 (AHRD V3.3 *-* A0A2G2VE65_CAPBA)
Solyc01g012650	0		0	0	0		0	0	0		NA		Endoribonuclease Dicer-like protein 2 (AHRD V3.3 *-* A0A2G2Y661_CAPAN)
Solyc01g012670	0		0	0	0		0	0	0		NA		Endoribonuclease Dicer-like protein 2 (AHRD V3.3 *-* A0A2G2Y661_CAPAN)
Solyc01g012680	0		0	0	0		0	0	0		NA		Endoribonuclease Dicer-like protein 2 (AHRD V3.3 *-* A0A2G3B0Q1_CAPCH)
Solyc01g012690	0		0	0.056326	0		0	0	0		0.502154		receptor-like protein 12 (AHRD V3.3 *-* A0A1U8DTH8_CAPAN)
Solyc01g012700	0.102831		0.0510319	0.0762065	0.050921		0.0524709	0.0273148	0		0.634994		Aldehyde dehydrogenase (AHRD V3.3 *** A0A200Q0A3_9MAGN)
Solyc01g012720	0		0	0	0		0	0	0		NA		Endoribonuclease Dicer-like protein 2 (AHRD V3.3 *-* A0A2G2VE75_CAPBA)
Solyc01g012730	0		0	0	0		0	0	0		NA		Endoribonuclease Dicer-like protein 2 (AHRD V3.3 *-* A0A2G3B0R0_CAPCH)
Solyc01g012740	0		0	0	0		0	0	0		NA		Endoribonuclease Dicer-like protein 2 (AHRD V3.3 *-* A0A2G2Y661_CAPAN)
Solyc01g012750	0.126499		0	0.0600768	0		0	0	0		0.574333		Aldehyde dehydrogenase (AHRD V3.3 *-* A0A1Q3AVW5_CEPFO)
Solyc01g012760	0		0.0327513	0	0		0.0954476	0.0330967	0.0357528		0.374478		Aldehyde dehydrogenase (AHRD V3.3 *-* A0A200Q0A3_9MAGN)
Solyc01g013760	0		0	0	0		0	0	0		NA		Endoribonuclease Dicer-like protein 2 (AHRD V3.3 *-* A0A2G2Y661_CAPAN)
Solyc01g013780	0		0	0	0		0	0	0		NA		Endoribonuclease Dicer-like protein 2 (AHRD V3.3 *-* A0A2G2Y661_CAPAN)
Solyc01g013790	0		0	0	0		0	0	0		NA		Endoribonuclease Dicer-like protein 2 (AHRD V3.3 *-* A0A2G3B0Q1_CAPCH)
Solyc01g013810	0		0	0	0		0	0	0		NA		Endoribonuclease Dicer-like protein 2 (AHRD V3.3 *-* A0A2G3B0Q1_CAPCH)
Solyc01g013820	0		0	0	0		0	0	0		NA		endoribonuclease Dicer homolog 2 (AHRD V3.3 --* XP_006428678.1)
Solyc01g013840	0		0	0	0		0	0	0		NA		Endoribonuclease Dicer-like protein 2 (AHRD V3.3 *-* A0A2G2Y661_CAPAN)
Solyc01g013850	0		0	0	0		0	0	0		NA		Endoribonuclease Dicer-like protein 2 (AHRD V3.3 *-* A0A2G3B0R0_CAPCH)
Solyc01g013860	0		0	0	0		0	0	0		NA		Endoribonuclease Dicer-like protein 2 (AHRD V3.3 *-* A0A2G2VE65_CAPBA)
Solyc01g013870	0		0	0	0		0	0	0		NA		receptor-like protein 12 (AHRD V3.3 *-* A0A1U7XMD6_NICSY)
Solyc01g013880	0		0	0	0		0	0	0		NA		receptor-like protein 12 (AHRD V3.3 *-* A0A1U8DTH8_CAPAN)
Solyc01g013883	0		0	0	0		0.0305163	0.03822	0		0.58952		Aldehyde dehydrogenase (AHRD V3.3 *-* A0A218WKY9_PUNGR)
Solyc01g013887	0		0	0	0		0	0	0		NA		Unknown protein
Solyc01g013890	0.0421388		0	0.014063	0.0298343		0.0140731	0	0.0164435		0.634499		Aldehyde dehydrogenase (AHRD V3.3 *** A0A200Q0A3_9MAGN)
Solyc01g013910	0		0	0	0		0	0	0		NA		Endoribonuclease Dicer 2b (AHRD V3.3 *-* A0A164W6J8_SOLLC)
Solyc01g013920	0		0	0	0		0	0	0		NA		Endoribonuclease Dicer-like protein 2 (AHRD V3.3 *-* A0A2G2Y661_CAPAN)
Solyc01g013930	0		0	0	0		0	0	0		NA		Endoribonuclease Dicer-like protein 2 (AHRD V3.3 *-* A0A2G3B0Q1_CAPCH)
Solyc01g013950	0		0	0	0		0	0	0		NA		Endoribonuclease Dicer-like protein 2 (AHRD V3.3 *-* A0A2G2Y661_CAPAN)
Solyc01g013970	0		0	0	0		0	0	0		NA		Plastid transcriptionally active 3 (AHRD V3.3 *-* F4J3M2_ARATH)
Solyc01g013975	0		0	0	0		0	0	0		NA		Unknown protein
Solyc01g013980	0		0	0	0		0	0	0		NA		Vacuolar protein-sorting-associated protein 33-like protein (AHRD V3.3 *-* A0A2G3CIT9_CAPCH)
Solyc01g013985	0		0	0	0		0	0	0		NA		Unknown protein
Solyc01g013990	0		0	0	0		0	0	0		NA		Unknown protein
Solyc01g013995	0		0	0	0		0	0	0		NA		B3 domain-containing transcription factor VRN1-like isoform X1 (AHRD V3.3 --* A0A2I4FEY9_9ROSI)
Solyc01g014000	0		0	0	0		0	0	0		NA		Plastid transcriptionally active 3 (AHRD V3.3 *-* F4J3M2_ARATH)
Solyc01g014010	0		0	0	0		0	0	0		NA		Unknown protein
Solyc01g014020	0		0	0	0		0	0	0		NA		Hcr9-OR2C (AHRD V3.3 *-* Q4VSU3_SOLPI)
Solyc01g014050	0		0	0	0		0	0	0		NA		asparagine-rich protein-like (AHRD V3.3 *-* XP_020397117.1)
Solyc01g014055	0		0	0	0		0	0	0		NA		Reverse transcriptase (AHRD V3.3 *-* Q8W452_BRANA)
Solyc01g014060	0		0	0	0		0	0	0.0390027		0.502154		Plastocyanin-like (AHRD V3.3 *-* A0A200Q508_9MAGN)
Solyc01g150116	0		0	0	0		0	0	0		NA		Early nodulin-like protein 1-like (AHRD V3.3 *-* A0A2K3NAJ4_TRIPR)
Solyc01g014070	0		0	0	0		0	0	0		NA		Cupredoxin (AHRD V3.3 *-* A0A2U1PP75_ARTAN)
Solyc01g014090	0		0.0382415	0	0		0	0	0		0.502154		Synaptotagmin-4 (AHRD V3.3 *-* A0A2G2X4F1_CAPBA)
Solyc01g014100	0		0.0469135	0	0		0.044995	0.0446565	0.0467562		0.805378		CLE protein 1
Solyc01g014105	30.5743		24.8674	53.3884	18.7287		16.9785	23.8177	10.8189		0.00582627		IRK-interacting protein (AHRD V3.3 *** A0A2I4FH54_9ROSI)
Solyc01g014130	0		0	0	0		0	0	0		NA		receptor-like protein 12 (AHRD V3.3 *-* A0A1U8DTH8_CAPAN)
Solyc01g014140	6.20395		8.05249	24.4673	11.7808		10.5243	22.8811	36.721		9.07104e-05		receptor-like protein 12 (AHRD V3.3 *-* A0A2G2YW48_CAPAN)
Solyc01g014150	0.0792546		0.0501641	0.0589188	0		0	0	0.13562		0.284389		NL0E (AHRD V3.3 *-* Q9ZS81_SOLLC)
Solyc01g014160	0		0	0	0.0144735		0	0	0		0.502154		receptor-like protein 12 (AHRD V3.3 *-* A0A1U8DTH8_CAPAN)
Solyc01g014170	0		0	0	0		0	0	0		NA		receptor-like protein 12 (AHRD V3.3 *-* A0A1U7XMD6_NICSY)
Solyc01g014180	50.3719		142.446	48.858	173.091		117.041	119.826	157.759		0.00029233		Zinc finger A20 and AN1 domain-containing stress-associated protein 8 (AHRD V3.3 *** A0A2G2UWG6_CAPBA)
Solyc01g014210	0.0239262		0	0.0213636	0		0	0.024062	0		0.694202		ADP,ATP carrier protein, mitochondrial (AHRD V3.3 *** A0A2G3CB84_CAPCH)
Solyc01g014220	0.192533		0.139043	0.106716	0.0568553		0.355904	0.231717	0.118209		0.0825188		DUF616 domain-containing protein (AHRD V3.3 *-* A0A1Q3BIE2_CEPFO)
Solyc01g014230	8.53104		17.9397	10.0727	20.2091		15.0727	17.1121	37.0375		1.99276e-05		RING-type E3 ubiquitin transferase (AHRD V3.3 *** A0A2G3CB55_CAPCH)
Solyc01g014240	0		0	0	0		0	0	0		NA		TMV resistance protein N (AHRD V3.3 *-* A0A2G2VDZ1_CAPBA)
Solyc01g014250	3.35192		11.5757	4.56915	14.0619		9.42981	8.10801	10.1901		0.00463757		Unknown protein
Solyc01g014260	0		0	0	0		0	0	0		NA		Unknown protein
Solyc01g014270	22.3648		23.1849	10.0094	27.6849		22.4921	23.0315	12.0443		5.18234e-05		Unknown protein
Solyc01g014275	0		0.00773384	0.00730852	0		0.00640358	0.0156329	0		0.743625		glycine-rich cell wall structural protein-like (AHRD V3.3 *-* XP_019067541.1)
Solyc01g014300	0		0.048937	0	0		0	0	0		0.502154		receptor-like protein 12 (AHRD V3.3 *-* A0A2G2YW48_CAPAN)
Solyc01g014310	0		0	0	0		0	0	0		NA		receptor-like protein 12 (AHRD V3.3 *-* A0A1U8DTH8_CAPAN)
Solyc01g014315	0.0339933		0	0	0		0	0	0		0.502154		Unknown protein
Solyc01g014320	7.00053		3.36692	20.206	2.99902		3.75696	2.99806	1.6627		3.34542e-05		S-adenosyl-L-methionine-dependent methyltransferases superfamily protein (AHRD V3.3 *** A0A2U1QHF5_ARTAN)
Solyc01g014350	0		0	0	0		0	0	0		NA		Protein kinase family protein (AHRD V3.3 *-* F4ISN5_ARATH)
Solyc01g014355	0		0	0	0		0	0	0		NA		Unknown protein
Solyc01g014360	0		0	0	0		0	0	0		NA		4-hydroxy-4-methyl-2-oxoglutarate aldolase (AHRD V3.3 --* A0A2G3CF74_CAPCH)
Solyc01g014363	0		0	0	0		0	0	0		NA		Retrovirus-related Pol polyprotein from transposon TNT 1-94 (AHRD V3.3 *-* POLX_TOBAC)
Solyc01g014367	0		0	0	0		0	0	0		NA		Unknown protein
Solyc01g014370	0		0	0	0		0	0	0		NA		Synaptotagmin-4 (AHRD V3.3 *-* A0A2G2YVG9_CAPAN)
Solyc01g014373	25.6532		23.1607	43.5474	20.1511		13.0989	23.5219	4.69499		0.0153518		IRK-interacting protein (AHRD V3.3 *** A0A2I4FH54_9ROSI)
Solyc01g014377	0		0	0	0		0	0	0		NA		Unknown protein
Solyc01g014390	0		0	0.0514773	0.0530448		0.0444293	0.110943	0		0.475288		Unknown protein
Solyc01g014400	0		0	0	0		0	0	0		NA		Endoribonuclease Dicer-like protein 2 (AHRD V3.3 *-* A0A2G2Y661_CAPAN)
Solyc01g014410	0		0	0	0		0	0	0		NA		Dicer-like protein 2 (AHRD V3.3 *-* F8SXT7_NICAT)
Solyc01g014420	0		0	0	0		0	0	0		NA		Endoribonuclease Dicer-like protein 2 (AHRD V3.3 *-* A0A2G2Y661_CAPAN)
Solyc01g014430	0		0	0	0		0	0	0		NA		Endoribonuclease Dicer-like protein 2 (AHRD V3.3 *-* A0A2G2Y661_CAPAN)
Solyc01g014440	0		0	0	0		0	0	0		NA		Endoribonuclease Dicer-like protein 2 (AHRD V3.3 *-* A0A2G2Y661_CAPAN)
Solyc01g014450	0		0	0	0		0	0	0		NA		Dicer-like 2 protein (AHRD V3.3 *-* H9N4C7_NICAT)
Solyc01g014470	0.142583		0.142726	0.0450869	0.0464682		0.0943828	0.150193	0.050354		0.527646		Unknown protein
Solyc01g014480	5.98673		11.0974	6.03792	11.5845		10.1882	10.1346	16.8727		8.69893e-05		ETHYLENE INSENSITIVE 3-like 3 protein (AHRD V3.3 *** A0A2G3AJ97_CAPAN)
Solyc01g014490	7.59751		17.7066	7.97221	14.1682		15.5985	18.1958	15.4395		0.00182112		DNA topoisomerase 6 subunit B (AHRD V3.3 *** A0A2I4GDF3_9ROSI)
Solyc01g014510	0		0	0	0		0	0	0		NA		G-type lectin S-receptor-like serine/threonine-protein kinase (AHRD V3.3 *-* A0A2K3NIX6_TRIPR)
Solyc01g014520	0		0	0	0		0	0	0		NA		Receptor-like protein kinase (AHRD V3.3 *** A0A2U1PPA0_ARTAN)
Solyc01g014530	0		0	0	0.0213295		0.0174019	0.0213537	0		0.694202		G-type lectin S-receptor-like serine/threonine-protein kinase (AHRD V3.3 *-* A0A2K3PIJ6_TRIPR)
Solyc01g014533	0		0	0	0		0	0	0		NA		Retrovirus-related Pol polyprotein from transposon TNT 1-94 (AHRD V3.3 *-* A0A2I0WSF9_9ASPA)
Solyc01g150117	0		0	0	0		0	0	0		NA		Retrovirus-related Pol polyprotein from transposon TNT 1-94 (AHRD V3.3 *-* A0A2I0VJ33_9ASPA)
Solyc01g014540	0		0	0	0		0	0	0		NA		G-type lectin S-receptor-like serine/threonine-protein kinase (AHRD V3.3 --* A0A2K3NTH2_TRIPR)
Solyc01g014550	0		0	0	0		0	0	0		NA		Receptor-like protein kinase (AHRD V3.3 *** A0A2U1PPA0_ARTAN)
Solyc01g014560	0.560871		2.77996	0.100947	1.15152		2.62263	1.7255	0.41279		0.00192664		G-type lectin S-receptor-like serine/threonine-protein kinase (AHRD V3.3 *** A0A2K3PIJ6_TRIPR)
Solyc01g014620	0.37605		1.41142	0.61883	3.34558		0.984168	1.66397	5.40298		0.00845213		Unknown protein
Solyc01g014640	0		0	0	0		0	0	0		NA		G-type lectin S-receptor-like serine/threonine-protein kinase (AHRD V3.3 *-* A0A2K3NIX6_TRIPR)
Solyc01g014650	0		0	0	0		0	0	0		NA		Receptor-like protein kinase (AHRD V3.3 *-* A0A2U1PPA0_ARTAN)
Solyc01g014660	0		0	0	0		0	0	0		NA		G-type lectin S-receptor-like serine/threonine-protein kinase (AHRD V3.3 *** A0A2K3PIJ6_TRIPR)
Solyc01g014680	0		0	0	0		0	0	0		NA		G-type lectin S-receptor-like serine/threonine-protein kinase (AHRD V3.3 *-* A0A2K3PIJ6_TRIPR)
Solyc01g014690	0		0	0	0		0	0	0		NA		Receptor-like protein kinase (AHRD V3.3 *-* A0A2U1PPA0_ARTAN)
Solyc01g014700	0.260581		2.91544	0.337495	2.6473		1.50274	1.25086	2.13248		0.00016874		G-type lectin S-receptor-like serine/threonine-protein kinase (AHRD V3.3 *-* A0A2K3PJV0_TRIPR)
Solyc01g014710	0		0	0	0		0	0	0		NA		DUF1677 family protein (DUF1677) (AHRD V3.3 *** AT1G72510.2)
Solyc01g014720	0		0	0	0		0	0	0		NA		Solanum lycopersicum Cytokinin Response Factor 7
Solyc01g014725	0		0	0	0		0	0	0		NA		Leucine-rich repeat protein kinase family protein, putative (AHRD V3.3 *-* A0A061F7S3_THECC)
Solyc01g014730	0		0	0	0		0	0	0		NA		Unknown protein
Solyc01g014740	0		0	0	0		0.144472	0	0		0.502154		Unknown protein
Solyc01g014745	0		0	0	0		0.130924	0	0		0.0390432		Unknown protein
Solyc01g014760	0		0	0	0		0	0	0		NA		Unknown protein
Solyc01g014800	0		0	0	0		0	0	0		NA		Endoribonuclease Dicer-like protein 2 (AHRD V3.3 *-* A0A2G2Y661_CAPAN)
Solyc01g014820	0		0	0	0		0	0	0		NA		Inosine-uridine preferring nucleoside hydrolase family protein (AHRD V3.3 *-* A0A2U1LEG5_ARTAN)
Solyc01g014830	0		0	0	0		0	0	0		NA		Extensin-like protein Dif10 (AHRD V3.3 *** Q43504_SOLLC)
Solyc01g014840	0.353974		2.69299	0.910363	5.32338		2.30478	8.66825	42.7978		2.70812e-06		Disease resistance protein (TIR-NBS-LRR class) (AHRD V3.3 *** A0A2U1PW75_ARTAN)
Solyc01g014850	16.0188		24.4196	17.9348	29.2377		24.0939	25.1873	25.9224		0.00664737		Zinc finger transcription factor 7
Solyc01g014860	0.359152		1.21647	0.31521	1.20299		1.55853	1.19894	0.738046		0.335108		Unknown protein
Solyc01g014910	0		0	0	0		0	0	0		NA		transcription factor bHLH95-like (AHRD V3.3 *** A0A2I4FIQ6_9ROSI)
Solyc01g014930	0		0	0	0		0	0	0		NA		Hcr9-OR2C (AHRD V3.3 *-* Q4VSU3_SOLPI)
Solyc01g014940	0		0	0	0		0	0.0217559	0.0235224		0.58952		Hcr9-OR2A (AHRD V3.3 *-* Q4VSU5_SOLPI)
Solyc01g014960	0		0	0	0		0	0	0		NA		transcription factor bHLH95-like (AHRD V3.3 *** A0A2I4EEI6_9ROSI)
Solyc01g014963	0		0	0	0		0	0	0		NA		Retrovirus-related Pol polyprotein from transposon TNT 1-94 (AHRD V3.3 *-* A0A2K3MX29_TRIPR)
Solyc01g014967	0		0	0	0		0	0	0		NA		Retrovirus-related Pol polyprotein from transposon TNT 1-94 (AHRD V3.3 *-* POLX_TOBAC)
Solyc01g014970	0		0	0	0		0	0	0		NA		Zinc-finger homeodomain protein 4 (AHRD V3.3 --* ZHD4_ARATH)
Solyc01g014980	0		0	0	0		0	0	0		NA		Unknown protein
Solyc01g014990	0		0.0381789	0	0		0	0.0363278	0.0380499		0.694202		Unknown protein
Solyc01g015000	0.153131		0.21742	0.0643723	0.161048		0.234697	0.347428	0.254488		0.50305		Nitrogen regulatory protein P-II (AHRD V3.3 *-* A0A2G2Z6U6_CAPAN)
Solyc01g015010	0		0	0	0		0	0	0		NA		Unknown protein
Solyc01g015020	34.5187		35.9217	47.9952	42.5083		38.2843	36.1241	65.4149		1.65283e-05		PRLI-interacting factor (AHRD V3.3 *-* AT5G19900.5)
Solyc01g015030	0		0	0	0		0	0	0		NA		Unknown protein
Solyc01g015035	0		0	0	0		0	0	0		NA		Unknown protein
Solyc01g015050	0		0	0	0		0	0	0		NA		factor of DNA methylation 4-like (AHRD V3.3 --* XP_022844165.1)
Solyc01g015060	0		0	0	0		0	0	0		NA		XH/XS domain protein (AHRD V3.3 *-* A0A2K3NHW6_TRIPR)
Solyc01g015080	0		0	0	0		0	0	0		NA		Peroxidase (AHRD V3.3 *** K4AUE2_SOLLC)
Solyc01g150118	0.0524931		0.0281611	0.0248088	0		0	0.0259659	0		0.510993		Peptidyl-prolyl cis-trans isomerase PASTICCINO1 (AHRD V3.3 *-* A0A2G2VE40_CAPBA)
Solyc01g015130	0		0	0	0		0	0	0		NA		F-box/LRR-repeat protein (AHRD V3.3 *-* A0A2G2ZYX1_CAPAN)
Solyc01g015133	0		0	0	0		0	0	0		NA		Retrovirus-related Pol polyprotein from transposon TNT 1-94 (AHRD V3.3 *-* A0A2I0VJ33_9ASPA)
Solyc01g015137	0		0	0	0		0	0	0		NA		Retrovirus-related Pol polyprotein from transposon TNT 1-94 (AHRD V3.3 *-* A0A2I0VJ33_9ASPA)
Solyc01g015180	0		0	0	0		0	0	0		NA		F-box/LRR-repeat protein (AHRD V3.3 *-* A0A2G2X6L0_CAPBA)
Solyc01g015185	0		0	0	0		0	0	0		NA		Retrovirus-related Pol polyprotein from transposon TNT 1-94 (AHRD V3.3 *-* A0A2I0VJ33_9ASPA)
Solyc01g015200	0		0	0	0		0	0	0		NA		Plastid transcriptionally active 3 (AHRD V3.3 *-* F4J3M2_ARATH)
Solyc01g015210	0		0	0	0		0	0	0		NA		B3 domain-containing protein (AHRD V3.3 *-* A0A1Q3D9A6_CEPFO)
Solyc01g015230	0		0	0	0		0	0	0		NA		Unknown protein
Solyc01g015250	0		0	0	0		0	0	0		NA		Unknown protein
Solyc01g015280	0		0	0	0		0	0	0		NA		Unknown protein
Solyc01g015290	0		0	0	0		0	0	0		NA		cold shock domain protein 1 (AHRD V3.3 --* AT4G36020.3)
Solyc01g015293	0		0	0	0		0	0	0		NA		Unknown protein
Solyc01g015297	0		0	0	0		0	0	0		NA		Unknown protein
Solyc01g016300	0		0	0	0		0	0	0		NA		Unknown protein
Solyc01g016305	0		0	0	0		0	0	0		NA		Retrovirus-related Pol polyprotein from transposon TNT 1-94 (AHRD V3.3 *-* A0A2K3NHV2_TRIPR)
Solyc01g016350	0		0	0	0		0	0	0		NA		Unknown protein
Solyc01g016355	0.0327237		0.180661	0.0315801	0.134088		0.0866855	0.674628	0.216336		0.0458597		receptor-like protein 12 (AHRD V3.3 *-* A0A1U8DTH8_CAPAN)
Solyc01g016380	0		0.0429396	0	0.020613		0.0368691	0.0835673	0.0203258		0.364037		protein trichome birefringence-like (AHRD V3.3 *-* A0A2I4E1G4_9ROSI)
Solyc01g016390	0.0733934		0	0.0141671	0.0149214		0.0157503	0.0455709	0.0163849		0.71392		protein trichome birefringence-like (AHRD V3.3 *-* A0A2I4E1G4_9ROSI)
Solyc01g016400	0		0	0	0		0	0	0.0729163		0.502154		Unknown protein
Solyc01g016410	2.90064		4.12327	3.84968	3.58963		3.82448	2.80489	6.62297		0.0108113		RING/U-box superfamily protein (AHRD V3.3 *-* A0A2U1PQW6_ARTAN)
Solyc01g016412	0		0	0	0		0	0	0		NA		Transposase (AHRD V3.3 *-* F8UTT6_SOLDE)
Solyc01g016414	0		0	0	0		0	0	0		NA		TCP transcription factor 1 (AHRD V3.3 *** G3BGU2_SOLLC)
Solyc01g016416	0		0	0	0		0	0	0		NA		Transposase, Ptta/En/Spm (AHRD V3.3 *-* A0A2U1MQN8_ARTAN)
Solyc01g016418	0		0	0	0		0	0	0		NA		Unknown protein
Solyc01g016430	0		0	0	0		0	0	0		NA		Unknown protein
Solyc01g016450	0		0	0	0		0	0	0		NA		E3 ubiquitin-protein ligase AIP2 (AHRD V3.3 *-* XP_004228345.1)
Solyc01g016460	0		0	0	0		0	0	0		NA		Unknown protein
Solyc01g016470	19.1027		29.9007	22.0699	38.9144		26.8066	42.3996	68.7598		0.000187682		60S acidic ribosomal protein P1 (AHRD V3.3 *-* A0A2G2XN91_CAPBA),Pfam:PF00428
Solyc01g016510	0		0.060796	0	0.0617985		0	0	0		0.58952		Plant/protein (DUF789) (AHRD V3.3 *-* A0A1P8AV44_ARATH)
Solyc01g016520	0		0	0	0		0	0	0		NA		DNA-directed RNA polymerase subunit beta'' (AHRD V3.3 *-* A0A2Z5TZR0_9ASPA)
Solyc01g016530	0		0	0	0		0.0778945	0	0		0.502154		hypothetical protein (DUF789) (AHRD V3.3 --* AT1G73210.3)
Solyc01g016540	0		0.0400939	0	0		0	0.0491241	0		0.58952		Plant/protein (DUF789) (AHRD V3.3 *** Q8LF98_ARATH)
Solyc01g016545	0		0	0	0		0	0	0		NA		Retrovirus-related Pol polyprotein from transposon TNT 1-94 (AHRD V3.3 *-* A0A1J3EPT6_NOCCA)
Solyc01g016550	0		0	0	0		0	0	0		NA		Unknown protein
Solyc01g016560	0.431584		0.479924	0.321616	1.33569		0.476595	0.741587	1.32878		0.0886628		Unknown protein
Solyc01g016565	0		0	0	0		0	0	0		NA		Retrovirus-related Pol polyprotein from transposon TNT 1-94 (AHRD V3.3 *-* A0A1J3CN06_NOCCA)
Solyc01g016580	0		0	0	0		0	0	0		NA		UPF0496 protein 1 (AHRD V3.3 *-* A0A1U8DXI0_CAPAN)
Solyc01g016590	0		0	0	0		0	0	0		NA		Unknown protein
Solyc01g016600	0		0	0	0		0	0	0		NA		UPF0496 protein (AHRD V3.3 *-* A0A2K3LR63_TRIPR)
Solyc01g016605	0		0	0	0		0	0	0		NA		Unknown protein
Solyc01g016630	0		0	0	0		0	0	0		NA		Unknown protein
Solyc01g016640	0		0	0	0		0	0	0		NA		2-oxoglutarate (2OG) and Fe(II)-dependent oxygenase superfamily protein (AHRD V3.3 *-* A0A2U1NJZ4_ARTAN)
Solyc01g150119	0		0	0	0		0	0	0		NA		Unknown protein
Solyc01g016660	0		0	0	0		0	0	0		NA		Starch synthase, chloroplastic/amyloplastic (AHRD V3.3 *-* A0A1J6I800_NICAT)
Solyc01g016665	0		0	0	0		0	0	0		NA		protein FAR1-RELATED SEQUENCE 5-like (AHRD V3.3 *** A0A2I4FDV7_9ROSI)
Solyc01g016670	0		0	0	0		0	0	0		NA		Unknown protein
Solyc01g016680	0		0	0	0		0	0	0		NA		2-oxoglutarate (2OG) and Fe(II)-dependent oxygenase superfamily protein (AHRD V3.3 *-* A0A2U1L2L8_ARTAN)
Solyc01g016685	0		0	0	0		0	0	0		NA		Retrovirus-related Pol polyprotein from transposon TNT 1-94 (AHRD V3.3 *-* A0A2I0VNR7_9ASPA)
Solyc01g016690	0		0	0	0		0	0	0		NA		Unknown protein
Solyc01g016700	0		0	0	0		0	0	0		NA		Unknown protein
Solyc01g016720	0.0692495		0.423795	0.343228	0.273579		0.355729	0.697652	0.15219		0.0640817		Unknown protein
Solyc01g016725	0		0	0	0		0	0	0		NA		Retrovirus-related Pol polyprotein from transposon TNT 1-94 (AHRD V3.3 *-* A0A2K3LWA1_TRIPR)
Solyc01g016760	0		0	0	0		0	0	0		NA		F-box/LRR-repeat protein (AHRD V3.3 *-* XP_004234380.1)
Solyc01g016770	0		0	0	0		0	0	0		NA		MYB transcription factor (AHRD V3.3 *-* C0PK93_MAIZE)
Solyc01g016780	0		0	0	0		0	0	0		NA		transcription factor MYB86-like (AHRD V3.3 *-* XP_004232612.1)
Solyc01g016790	0		0	0	0		0	0	0		NA		Unknown protein
Solyc01g016800	0		0	0	0		0	0	0		NA		Unknown protein
Solyc01g150120	1.09857		0.310106	0.831273	0.60266		0.310492	0.351524	0.46341		0.0106005		Transposon, En/Spm-like, Transposase-associated domain protein (AHRD V3.3 *-* A0A2U1N4P4_ARTAN)
Solyc01g016830	0		0	0	0		0	0	0		NA		Unknown protein
Solyc01g016840	0		0	0	0		0	0	0		NA		Unknown protein
Solyc01g016850	0		0	0	0		0	0	0		NA		Unknown protein
Solyc01g016870	0		0	0	0		0	0	0		NA		Plastid transcriptionally active 3 (AHRD V3.3 *-* F4J3M2_ARATH)
Solyc01g016880	0		0	0	0		0	0	0		NA		Unknown protein
Solyc01g016890	0		0	0	0		0	0	0		NA		Unknown protein
Solyc01g016900	0		0	0	0		0	0	0		NA		Vacuolar protein-sorting-associated protein 33-like protein (AHRD V3.3 *-* A0A1J6K8K8_NICAT)
Solyc01g016910	0		0	0	0		0	0	0		NA		Unknown protein
Solyc01g016920	0		0	0	0		0	0	0		NA		Plastid transcriptionally active 3 (AHRD V3.3 *-* F4J3M2_ARATH)
Solyc01g016930	0		0	0	0		0	0	0		NA		Plastid transcriptionally active 3 (AHRD V3.3 *-* F4J3M2_ARATH)
Solyc01g016940	0		0	0	0		0	0	0		NA		Unknown protein
Solyc01g016960	0		0	0	0		0	0	0		NA		NBS-coding resistance gene analog (AHRD V3.3 *** B3V7S0_TOBAC)
Solyc01g016970	0.0538042		0	0	0		0	0	0		0.502154		Unknown protein
Solyc01g016980	0		0	0	0		0	0	0		NA		Unknown protein
Solyc01g150121	0		0	0	0		0	0	0		NA		ARID/BRIGHT DNA-binding domain (AHRD V3.3 *-* A0A200PS47_9MAGN)
Solyc01g017020	0		0	0	0		0	0	0		NA		Unknown protein
Solyc01g017030	0		0	0	0		0	0	0		NA		ARID/BRIGHT DNA-binding domain (AHRD V3.3 *-* A0A200PS47_9MAGN)
Solyc01g017040	0		0	0	0		0	0	0		NA		Unknown protein
Solyc01g017050	0		0	0	0		0	0	0		NA		Carotenoid cleavage dioxygenase 1 (AHRD V3.3 *-* A0A2U1PPW3_ARTAN)
Solyc01g017060	0		0	0	0		0	0	0		NA		Protein Ycf2 (AHRD V3.3 *-* A0A167NIB9_9SOLA)
Solyc01g017070	0		0	0	0		0	0	0		NA		Protein Ycf2 (AHRD V3.3 *-* A0A1L2JIZ1_MURKO)
Solyc01g017080	0		0	0	0		0	0	0		NA		Protein Ycf2 (AHRD V3.3 *-* A0A2G2XPU4_CAPBA)
Solyc01g017085	0		0	0	0		0	0	0		NA		30S ribosomal protein S18, chloroplastic (AHRD V3.3 *** A0A1U8QD82_CAPAN)
Solyc01g017090	0.0617012		0.0727204	0	0.0305279		0.0497547	0	0.0597623		0.877235		NAD(P)H-quinone oxidoreductase subunit 5, chloroplastic (AHRD V3.3 *-* I6N9A4_DATST)
Solyc01g017100	0		0	0	0		0	0	0		NA		NAD(P)H-quinone oxidoreductase subunit 5, chloroplastic (AHRD V3.3 *-* Q9MUA4_9SOLN)
Solyc01g017110	0		0	0	0		0	0	0		NA		Protein Ycf2 (AHRD V3.3 *-* A0A251UU76_HELAN)
Solyc01g017120	0		0	0	0		0	0	0		NA		Protein Ycf2 (AHRD V3.3 *-* A0A2G3BUH1_CAPCH)
Solyc01g017130	0		0	0	0		0	0	0		NA		Protein Ycf2 (AHRD V3.3 *-* A0A167NIB9_9SOLA)
Solyc01g017140	0		0	0	0		0	0	0		NA		Protein Ycf2 (AHRD V3.3 *-* A0A0F7BHY0_9SOLA)
Solyc01g017145	0		0	0	0		0	0	0		NA		Protein Ycf2 (AHRD V3.3 *-* G0YEE9_CLAVI)
Solyc01g017150	0		0	0	0		0	0	0		NA		Ycf15 protein (AHRD V3.3 *** J7H9P3_CAPAN)
Solyc01g017160	0		0	0	0		0	0	0		NA		NAD(P)H-quinone oxidoreductase subunit 2, chloroplastic (AHRD V3.3 *-* W8CPX8_PANGI)
Solyc01g017170	0		0	0	0		0.0405076	0	0		0.502154		NAD(P)H-quinone oxidoreductase subunit 2, chloroplastic (AHRD V3.3 *-* A0A2P1N7K1_9LAMI)
Solyc01g017180	0		0	0	0		0	0	0		NA		NAD(P)H-quinone oxidoreductase subunit 2, chloroplastic (AHRD V3.3 *-* A0A0U5ELY8_IONAC)
Solyc01g017200	0		0	0	0		0	0	0		NA		Acetyl-coenzyme A carboxylase carboxyl transferase subunit beta, chloroplastic (AHRD V3.3 *-* ACCD_SOLLC)
Solyc01g017210	0		0	0	0		0	0	0		NA		NAD(P)H-quinone oxidoreductase subunit 3, chloroplastic (AHRD V3.3 *** A0A1L5JAF5_CHLPO)
Solyc01g017220	0.193407		0.277938	0	0.359926		0.122919	0.209939	0.127974		0.513184		ATP synthase epsilon chain, chloroplastic (AHRD V3.3 *** A0A1U8QCD5_CAPAN)
Solyc01g017230	0		0	0	0		0	0	0		NA		NAD(P)H-quinone oxidoreductase subunit 5, chloroplastic (AHRD V3.3 *-* J7H711_CAPAN)
Solyc01g017240	0		0	0	0		0	0	0		NA		Protein TIC 214 (AHRD V3.3 *-* J7H3X3_CAPAN)
Solyc01g017250	0		0	0	0		0	0	0		NA		Protein TIC 214 (AHRD V3.3 *-* J7H3X3_CAPAN)
Solyc01g017260	0		0	0	0		0	0	0		NA		NAD(P)H-quinone oxidoreductase subunit 2, chloroplastic (AHRD V3.3 *-* A0A125RTJ3_9ASTR)
Solyc01g017280	0		0	0	0		0	0	0		NA		Protein Ycf2 (AHRD V3.3 *-* A0A2K9RIX1_GALTE)
Solyc01g017290	0		0	0	0		0	0	0		NA		Protein Ycf2 (AHRD V3.3 *-* A0A172MBP1_9SOLA)
Solyc01g017300	0		0	0	0		0	0	0		NA		Photosystem I P700 chlorophyll a apoprotein A1 (AHRD V3.3 *-* W6CLH8_9LILI)
Solyc01g017320	0		0	0	0		0	0	0		NA		Photosystem I P700 chlorophyll a apoprotein A1 (AHRD V3.3 *-* A0A1S6KJ48_POLSI)
Solyc01g017330	0.0499914		0	0	0		0	0	0		0.502154		Photosystem I P700 chlorophyll a apoprotein A1 (AHRD V3.3 *-* A0A059P402_9GENT)
Solyc01g017360	0		0	0	0		0	0	0		NA		DNA-directed RNA polymerase subunit beta (AHRD V3.3 *-* A0A1U8QD58_CAPAN)
Solyc01g017370	0		0	0	0		0	0	0		NA		DNA-directed RNA polymerase subunit beta' (AHRD V3.3 *-* F6I9L3_9LAMI)
Solyc01g017380	0		0	0	0		0	0	0		NA		DNA-directed RNA polymerase subunit beta' (AHRD V3.3 *-* G1FB34_SPIPO)
Solyc01g017390	0		0	0	0		0	0	0		NA		RNA polymerase C (AHRD V3.3 *-* A0A023U9U5_9LILI)
Solyc01g017410	0		0	0	0		0	0	0		NA		Protein Ycf2 (AHRD V3.3 *-* A0A059Q6L0_HYONI)
Solyc01g017420	0		0	0	0		0	0	0		NA		DNA-directed RNA polymerase subunit beta'' (AHRD V3.3 *-* A0A2G2ZTM2_CAPAN)
Solyc01g017430	0		0	0	0		0	0	0		NA		Cytochrome b6-f complex subunit 4 (AHRD V3.3 *** A0A2G2XBM1_CAPBA)
Solyc01g017440	0		0	0	0		0	0	0		NA		DNA-directed RNA polymerase subunit alpha (AHRD V3.3 *** A0A1U8QD90_CAPAN)
Solyc01g017450	0		0	0	0		0	0	0		NA		30S ribosomal protein S11, chloroplastic (AHRD V3.3 *** A0A2S1H791_9ROSA)
Solyc01g017460	0		0	0	0		0	0	0		NA		DNA-directed RNA polymerase subunit beta' (AHRD V3.3 *-* A0A2D3C2T2_9LAMI)
Solyc01g017470	0		0	0	0		0	0	0		NA		DNA-directed RNA polymerase subunit beta' (AHRD V3.3 *-* A0A1U8QCC2_CAPAN)
Solyc01g017480	0		0	0	0		0	0	0		NA		Protein TIC 214 (AHRD V3.3 *-* J7H3X3_CAPAN)
Solyc01g017510	0		0	0	0		0	0	0		NA		DNA-directed RNA polymerase subunit beta'' (AHRD V3.3 *-* A0A2P1M6S4_9LAMI)
Solyc01g017520	0		0	0	0		0	0.0792671	0		0.502154		ATP synthase subunit a, chloroplastic (AHRD V3.3 *** A0A2G2ZQB4_CAPAN)
Solyc01g017530	0		0	0	0		0	0	0		NA		30S ribosomal protein S2 (AHRD V3.3 *** H2BC65_MOLVE)
Solyc01g017535	0		0	0	0		0	0	0		NA		Unknown protein
Solyc01g017540	0		0	0	0		0	0	0		NA		Dirigent protein (AHRD V3.3 *** K4AUT5_SOLLC)
Solyc01g017560	0.144508		0.531381	0.231372	0.832531		0.326438	0.451927	0.047427		0.00573699		Unknown protein
Solyc01g017565	0		0	0	0		0	0	0		NA		Retrovirus-related Pol polyprotein from transposon TNT 1-94 (AHRD V3.3 *-* A0A2K3NZR4_TRIPR)
Solyc01g017600	2.65739		2.99393	7.41906	16.92		5.31927	14.9668	4.93876		0.0114273		transmembrane protein 45B-like (AHRD V3.3 *** A0A2I4DQK0_9ROSI)
Solyc01g017610	0		0	0	0		0	0	0		NA		Tryptophan aminotransferase-related protein 2 (AHRD V3.3 *** A0A2G3ANV2_CAPAN)
Solyc01g017620	0		0	0	0		0	0	0		NA		Tryptophan aminotransferase-related protein 1 (AHRD V3.3 *-* A0A2G2VMW5_CAPBA)
Solyc01g017640	0		0	0	0		0	0	0		NA		Unknown protein
Solyc01g017670	0		0	0	0		0	0	0		NA		Unknown protein
Solyc01g017675	0		0	0	0		0	0	0		NA		Retrovirus-related Pol polyprotein from transposon TNT 1-94 (AHRD V3.3 *-* A0A2K3MW90_TRIPR)
Solyc01g017690	0		0	0	0		0	0	0		NA		NBS-coding resistance gene analog (AHRD V3.3 *-* B3V7R7_TOBAC)
Solyc01g017700	0		0	0	0		0	0	0		NA		NBS-LRR protein (AHRD V3.3 --* Q9SM52_SOLAC)
Solyc01g017720	0.462856		0.155725	1.91943	0.747893		0.378269	0.305925	2.05078		0.00914305		Unknown protein
Solyc01g017725	0		0	0	0		0	0	0		NA		Unknown protein
Solyc01g017740	0		0	0	0		0	0	0		NA		Cytochrome b6 (AHRD V3.3 *-* A0A1U8QCH4_CAPAN)
Solyc01g017750	0		0	0	0		0	0	0		NA		Unknown protein
Solyc01g017790	0		0	0	0		0	0	0		NA		ARID/BRIGHT DNA-binding domain-containing protein (AHRD V3.3 *-* F4I2F0_ARATH)
Solyc01g150122	0		0	0	0		0	0	0		NA		Unknown protein
Solyc01g017795	0		0	0	0		0	0	0		NA		Unknown protein
Solyc01g150123	0		0	0	0		0	0	0		NA		F-box/LRR-repeat protein (AHRD V3.3 *-* A0A2G2ZYX1_CAPAN)
Solyc01g017820	0		0	0	0		0	0	0		NA		F-box/LRR-repeat protein (AHRD V3.3 *-* A0A1U8G7I8_CAPAN)
Solyc01g017825	0		0	0.025266	0.0275925		0	0	0		0.58952		Replication protein A 70 kDa DNA-binding subunit B (AHRD V3.3 --* RFA1B_ORYSJ)
Solyc01g017860	2.40471		5.51548	2.82284	3.79858		3.95722	4.02729	3.69678		0.0380798		Unknown protein
Solyc01g017870	0		0	0	0		0	0	0		NA		Unknown protein
Solyc01g017873	0		0	0	0		0	0	0		NA		Unknown protein
Solyc01g017877	0		0	0	0		0	0	0		NA		Ty3/gypsy retrotransposon protein (AHRD V3.3 *-* A0A2K3NTW1_TRIPR)
Solyc01g017950	0		0	0	0		0	0	0		NA		Unknown protein
Solyc01g017960	0		0	0	0		0	0	0		NA		Unknown protein
Solyc01g017970	0		0	0	0		0	0	0		NA		Unknown protein
Solyc01g018010	0.283193		0.190917	0.19074	0.366996		0.375946	0.584912	0.640847		0.642399		Unknown protein
Solyc01g018015	0		0	0	0		0	0	0		NA		acidic leucine-rich nuclear phosphoprotein 32 family member E-like (AHRD V3.3 --* XP_010327604.1)
Solyc01g018020	0		0.0283	0.00819266	0.0449541		0.0417713	0.0452395	0.0476291		0.144317		Transketolase (AHRD V3.3 *** A0A200R5S8_9MAGN)
Solyc01g018040	0		0	0	0		0	0	0		NA		protein FAR1-RELATED SEQUENCE 5-like (AHRD V3.3 *-* A0A2I4FDV7_9ROSI)
Solyc01g018045	0		0	0	0		0	0	0		NA		Retrovirus-related Pol polyprotein from transposon TNT 1-94 (AHRD V3.3 *-* A0A2I0X1H4_9ASPA)
Solyc01g018070	0		0	0	0		0	0	0		NA		ARID/BRIGHT DNA-binding domain (AHRD V3.3 *-* A0A200PS47_9MAGN)
Solyc01g018100	0		0	0	0		0	0	0		NA		Unknown protein
Solyc01g019100	0		0	0	0		0	0	0		NA		Unknown protein
Solyc01g020100	0		0	0	0		0	0	0		NA		Unknown protein
Solyc01g020110	0		0	0	0		0	0	0		NA		E3 ubiquitin protein ligase DRIP2 (AHRD V3.3 *-* A0A2G2X5V3_CAPBA)
Solyc01g020113	0		0	0	0		0	0	0		NA		DREB2A-interacting protein 1 (AHRD V3.3 --* AT1G06770.1)
Solyc01g020117	0		0	0	0		0	0	0		NA		2-alkenal reductase (NADP(+)-dependent)-like (AHRD V3.3 *-* A0A2I4GX13_9ROSI)
Solyc01g020120	0		0	0	0		0	0	0		NA		DNA helicase (AHRD V3.3 *-* A0A2G3A9H6_CAPAN)
Solyc01g020130	0.194481		0.0569195	0.0324845	0.0515253		0.10751	0.0552226	0.0382706		0.235662		Glycosyltransferases (AHRD V3.3 *-* K4D5Z0_SOLLC)
Solyc01g020150	0		0.286973	0	0		0	0	0		0.0763143		Glycosyltransferases (AHRD V3.3 *-* K4D5Z0_SOLLC)
Solyc01g020160	0		0	0	0		0	0	0		NA		transcription factor bHLH95-like (AHRD V3.3 *-* XP_019067769.1)
Solyc01g020170	0		0	0	0		0	0	0		NA		bHLH transcription factor 074
Solyc01g020180	0		0	0	0		0	0	0		NA		transcription factor bHLH95-like (AHRD V3.3 *-* A0A2I4FIQ6_9ROSI)
Solyc01g020190	0.0368014		0.175516	0.307339	0.41936		0.102459	0.185221	0.611353		0.176911		RING/FYVE/PHD zinc finger superfamily protein (AHRD V3.3 *-* F4JV39_ARATH)
Solyc01g020220	1.00295		2.5753	1.22084	2.32752		2.13452	2.00537	1.518		0.0758687		Replication factor C subunit 3 (AHRD V3.3 *** A0A1U8E9Y1_CAPAN),Pfam:PF13177
Solyc01g020240	11.6224		16.9523	11.0956	18.2579		14.8434	15.3262	12.3904		0.000986381		hypothetical protein (AHRD V3.3 *** AT1G09290.1)
Solyc01g020245	0		0	0	0		0	0	0		NA		Unknown protein
Solyc01g020280	0		0	0	0		0	0	0		NA		Unknown protein
Solyc01g150124	0		0	0	0		0	0	0		NA		Unknown protein
Solyc01g020290	0		0	0	0		0	0	0		NA		60S ribosomal protein L7a (AHRD V3.3 *-* A0A2G2XPX1_CAPBA)
Solyc01g020300	0		0	0	0		0	0	0		NA		Unknown protein
Solyc01g020320	2.70767		6.08552	3.05703	6.18543		5.11673	6.06263	6.69523		0.0390428		hypothetical protein (AHRD V3.3 *** AT2G20480.1)
Solyc01g020323	0		0	0	0		0.0173811	0	0		0.502154		Glucan endo-1,3-beta-glucosidase 6 (AHRD V3.3 *-* A0A2G2XC72_CAPBA)
Solyc01g020327	0		0	0	0		0.0358857	0	0		0.502154		Pectate lyase (AHRD V3.3 *-* A0A2G3B368_CAPCH)
Solyc01g020340	0.523734		1.67054	0.380489	1.00167		1.25702	1.358	0.727233		0.019353		Pentatricopeptide repeat-containing protein (AHRD V3.3 *-* A0A2U1MY66_ARTAN)
Solyc01g020343	0.526532		0.874696	0.291347	0.75799		1.07874	1.1264	0.439701		0.719002		Unknown protein
Solyc01g020347	0.0676211		0.123282	0.0619093	0.135767		0.263074	0.0664663	0.347711		0.332508		Unknown protein
Solyc01g020350	0		0.120292	0	0		0	0.22113	0		0.578818		pentatricopeptide repeat-containing protein At5g66520-like (AHRD V3.3 *-* A0A2I4FSH7_9ROSI)
Solyc01g020353	0.597286		2.45643	0.436095	1.37518		1.89306	1.75369	1.30998		0.00529131		Retrovirus-related Pol polyprotein from transposon TNT 1-94 (AHRD V3.3 *-* A0A2K3MQ97_TRIPR)
Solyc01g020357	0.574854		0.507311	0.306197	0.702236		0.718572	0.799142	0.487859		0.562939		Unknown protein
Solyc01g020360	0		0	0	0		0	0	0		NA		Unknown protein
Solyc01g020370	0		0	0	0		0	0	0		NA		Unknown protein
Solyc01g020372	0		0.00677162	0	0		0	0	0		0.502154		Transposase (AHRD V3.3 *-* A0A0B4ULM0_ORYSJ)
Solyc01g150125	0		0	0	0		0	0	0		NA		Unknown protein
Solyc01g150126	3.1554		8.43049	9.63628	9.97304		6.19332	4.1465	5.32507		0.0154056		Calcium-binding EF-hand (AHRD V3.3 *-* A0A2U1P7H3_ARTAN)
Solyc01g150127	0		0	0	0		0	0	0		NA		Unknown protein
Solyc01g020430	0		0	0	0		0	0	0		NA		Unknown protein
Solyc01g020440	6.59345		12.1219	8.89002	15.0642		11.9924	14.4121	13.1418		0.0241297		Replication factor C subunit 3 (AHRD V3.3 *** A0A1U8E9Y1_CAPAN)
Solyc01g150128	0		0	0	0		0	0	0		NA		ubiquitin-like-specific protease ESD4 (AHRD V3.3 --* XP_021814887.1)
Solyc01g020450	0		0	0	0		0	0	0		NA		Unknown protein
Solyc01g020460	0		0	0	0		0.0273894	0	0		0.502154		orf82 (chloroplast) (AHRD V3.3 *-* YP_008994037.1)
Solyc01g020470	0		0	0	0		0	0	0		NA		NADH dehydrogenase subunit 9 (AHRD V3.3 *** A0A290WKX8_SOLLC)
Solyc01g020480	0		0	0	0		0	0	0		NA		DUF659 domain-containing protein (AHRD V3.3 *-* A0A1Q3DB12_CEPFO)
Solyc01g020490	0		0	0	0		0	0	0		NA		HAT transposon superfamily (AHRD V3.3 --* A0A2U1MJ98_ARTAN)
Solyc01g020495	0.659132		1.59481	1.04507	1.629		1.17097	1.44684	1.93371		0.000554872		Unknown protein
Solyc01g020500	0.0853328		0.153995	0.207492	0.0838082		0.0690934	0.0857903	0.0887779		0.963847		Unknown protein
Solyc01g020510	0		0	0	0		0	0	0		NA		Protein Ycf2 (AHRD V3.3 *-* A0A2G2Z199_CAPAN)
Solyc01g020520	0.81781		1.78087	1.35503	1.67378		1.39402	1.67479	1.65904		0.0750385		Membrane-bound transcription factor site-2 protease (AHRD V3.3 *** A0A200QAL7_9MAGN)
Solyc01g020521	0		0	0	0		0	0	0		NA		Unknown protein
Solyc01g020522	0		0	0	0		0	0	0		NA		Unknown protein
Solyc01g020524	0		0	0	0		0	0.0208625	0		0.502154		4-hydroxy-3-methylbut-2-enyl diphosphate reductase, chloroplastic (AHRD V3.3 *-* A0A2G2W0B0_CAPBA)
Solyc01g020526	1.58691		2.80439	1.04902	5.82027		2.63336	6.97334	2.04876		0.00585483		Pectate lyase (AHRD V3.3 *-* A0A2G3B368_CAPCH)
Solyc01g020528	2.18117		2.88957	0.909517	6.15043		2.40607	6.43255	2.2057		0.0302708		4-hydroxy-3-methylbut-2-enyl diphosphate reductase, chloroplastic (AHRD V3.3 *-* A0A2G3CTC6_CAPCH)
Solyc01g020570	0		0	0	0		0	0	0		NA		Calcium-transporting ATPase (AHRD V3.3 *-* A0A2G2VW56_CAPBA)
Solyc01g020575	0		0	0	0		0	0	0		NA		Unknown protein
Solyc01g021600	0.613662		1.34263	0.462482	1.00048		0.79424	2.48178	3.16803		0.0146542		Dirigent protein (AHRD V3.3 *** K4AV41_SOLLC)
Solyc01g021610	0		0	0	0		0	0	0		NA		Unknown protein
Solyc01g021620	0		0	0	0		0	0	0		NA		Dirigent protein (AHRD V3.3 *** H8ZXA8_SOLTU)
Solyc01g021640	4.78913		10.4003	6.3673	11.9146		9.45354	10.9698	16.0103		0.000787733		Transducin/WD40 repeat-like superfamily protein (AHRD V3.3 *** AT5G17370.1)
Solyc01g021680	0		0	0	0		0	0	0		NA		DUF4371 domain-containing protein (AHRD V3.3 *-* A0A1Q3C0Y0_CEPFO)
Solyc01g021685	0		0.104656	0.0485291	0.0510556		0	0	0		0.651189		E3 ubiquitin protein ligase DRIP2 (AHRD V3.3 *-* A0A2G2X5V3_CAPBA)
Solyc01g021690	0		0	0	0		0	0	0		NA		E3 ubiquitin protein ligase DRIP1-like (AHRD V3.3 *-* XP_025888788.1)
Solyc01g021695	0		0	0	0		0	0	0.110321		0.502154		Unknown protein
Solyc01g021700	0		0	0	0		0	0	0		NA		Photosystem II CP43 reaction center protein (AHRD V3.3 *-* A0A2G2WUM4_CAPBA)
Solyc01g021720	0		0.0626534	0	0.075914		0	0	0.075323		0.694202		Unknown protein
Solyc01g021730	0.0201412		0	0	0		0.0945759	0.0202559	0.0845118		0.306073		NAC domain-containing protein (AHRD V3.3 *-* A0A2U1NIJ0_ARTAN)
Solyc01g021740	0		0.0564015	0	0		0	0	0		0.502154		Mitochondrial carrier domain-containing protein (AHRD V3.3 *-* A0A2U1LMU6_ARTAN)
Solyc01g021745	0		0	0	0		0	0	0		NA		Unknown protein
Solyc01g022740	5.05435		4.75971	6.08129	4.44762		4.73532	4.57696	4.9075		0.338755		F-box/kelch-repeat protein (AHRD V3.3 *** A0A2G3DG30_CAPCH)
Solyc01g022745	0		0	0	0		0	0	0		NA		Retrovirus-related Pol polyprotein from transposon TNT 1-94 (AHRD V3.3 *-* A0A2I0VJ33_9ASPA)
Solyc01g022750	35.1992		48.1768	36.2441	51.9139		48.3375	59.9826	77.4025		0.00021608		NADH dehydrogenase [ubiquinone] 1 alpha subcomplex subunit 6 (AHRD V3.3 *** A0A1U8GJI0_CAPAN)
Solyc01g022760	0		0	0	0		0	0	0		NA		Unknown protein
Solyc01g022780	0		0	0	0		0	0	0		NA		fibril-forming collagen alpha chain-like (AHRD V3.3 *-* XP_022866881.1)
Solyc01g022785	0		0	0	0		0	0	0		NA		Unknown protein
Solyc01g033990	0		0	0	0		0	0	0		NA		inositol-1%2C4%2C5-trisphosphate 5-phosphatase (AHRD V3.3 *-* AT5G54870.1)
Solyc01g033995	0		0	0	0		0	0	0		NA		Flavin-containing monooxygenase (AHRD V3.3 *-* A0A2G2V7T6_CAPBA)
Solyc01g034010	0		0	0	0.0217177		0	0	0		0.502154		Serine/threonine-protein phosphatase 7 long form-like protein (AHRD V3.3 *-* A0A1J3IZ43_NOCCA)
Solyc01g034020	45.3289		40.0235	44.2605	45.5518		38.209	45.1337	49.0865		0.308197		Serine/threonine-protein phosphatase (AHRD V3.3 *** A0A2G3DEI1_CAPCH)
Solyc01g034040	0		0	0	0		0	0	0		NA		Transposase, Ptta/En/Spm (AHRD V3.3 *-* A0A2U1KQG6_ARTAN)
Solyc01g034050	0		0	0	0		0	0	0		NA		Histone-lysine N-methyltransferase ASHR1 (AHRD V3.3 *-* A0A2G2WJX2_CAPBA)
Solyc01g034070	0		0	0	0		0	0	0		NA		replication factor-A carboxy-terminal domain protein (AHRD V3.3 *** AT2G28105.2)
Solyc01g034075	0		0	0	0		0	0	0		NA		Retrovirus-related Pol polyprotein from transposon TNT 1-94 (AHRD V3.3 *-* POLX_TOBAC)
Solyc01g034080	0.0444998		0.0121646	0.0136211	0.0146612		0.0471635	0.02956	0		0.870359		Amino acid/polyamine transporter I (AHRD V3.3 *** A0A200RCI7_9MAGN)
Solyc01g034140	0		0	0	0		0	0	0		NA		Unknown protein
Solyc01g034145	0		0	0	0		0	0	0		NA		Retrovirus-related Pol polyprotein from transposon TNT 1-94 (AHRD V3.3 *-* A0A2I0VJ33_9ASPA)
Solyc01g034150	6.12359		10.169	9.05523	10.7091		9.6049	9.80923	12.5592		0.00337116		DNA polymerase eta (AHRD V3.3 *** A0A2G3AIQ2_CAPAN)
Solyc01g150129	0		0	0	0.0427189		0	0	0		0.502154		B3 domain-containing protein At1g49475-like (AHRD V3.3 --* XP_025886111.1)
Solyc01g034190	0		0	0	0		0	0	0		NA		B3 DNA binding domain (AHRD V3.3 *-* A0A200PVN0_9MAGN)
Solyc01g034210	0		0	0	0		0	0	0		NA		Retrovirus-related Pol polyprotein from transposon TNT 1-94 (AHRD V3.3 *-* A0A2K3MPB2_TRIPR),Pfam:PF14223
Solyc01g034213	0		0	0	0		0	0	0		NA		Unknown protein
Solyc01g034217	0		0	0	0		0	0	0		NA		Unknown protein
Solyc01g038230	0		0	0	0		0	0	0		NA		Unknown protein
Solyc01g038231	0		0	0	0		0	0	0		NA		Unknown protein
Solyc01g038232	0		0	0	0		0	0	0		NA		Unknown protein
Solyc01g038233	0		0	0	0		0	0	0		NA		Unknown protein
Solyc01g038234	0		0	0	0		0	0	0		NA		Unknown protein
Solyc01g038236	0		0	0	0		0	0	0		NA		Unknown protein
Solyc01g038238	0		0	0	0		0	0	0		NA		Unknown protein
Solyc01g028980	0		0	0	0		0	0	0		NA		Unknown protein
Solyc01g028985	0		0	0	0		0	0	0		NA		Retrovirus-related Pol polyprotein from transposon TNT 1-94 (AHRD V3.3 *-* A0A2I0VJ33_9ASPA)
Solyc01g028960	0		0	0	0		0	0	0		NA		Unknown protein
Solyc01g028965	1.73989		2.07814	2.01299	8.1837		2.76787	4.64557	6.8329		0.001723		DEAD-box ATP-dependent RNA helicase (AHRD V3.3 *-* A0A1Y1II36_KLENI)
Solyc01g028930	20.5234		25.4563	22.9524	29.9491		22.4211	26.6696	38.3078		0.000238796		TATA-box-binding protein (AHRD V3.3 *** A0A1U8HIY4_CAPAN)
Solyc01g028910	0		0	0	0		0	0	0		NA		Protein kinase-like protein (AHRD V3.3 *-* B6ZA83_HELAN)
Solyc01g028900	42.9298		110.001	50.1521	118.19		95.4054	101.081	211.242		9.29511e-06		2-oxoisovalerate dehydrogenase subunit beta, mitochondrial (AHRD V3.3 *** A0A2G3DFR9_CAPCH)
Solyc01g028870	30.6981		50.8298	22.4272	60.5107		52.1508	69.2594	32.7459		0.000597028		Antitermination NusB domain-containing protein (AHRD V3.3 *** Q93XY7_ARATH)
Solyc01g028875	0		0	0	0		0	0	0		NA		Retrovirus-related Pol polyprotein from transposon TNT 1-94 (AHRD V3.3 *-* A0A2K3MN99_TRIPR)
Solyc01g028860	112.309		136.543	142.219	209.36		126.764	133.086	205.585		0.000224773		Evolutionarily conserved C-terminal region 2 (AHRD V3.3 *** F4JDC2_ARATH)
Solyc01g028865	0		0	0	0		0	0	0		NA		Unknown protein
Solyc01g028830	11.6579		30.537	10.5104	30.5031		26.8723	37.2086	35.0652		0.000180606		Protein kinase domain (AHRD V3.3 *** A0A200R109_9MAGN)
Solyc01g028810	332.402		387.011	283.095	499.068		397.044	617.248	426.028		0.000107366		Beta chaperonin 60 (AHRD V3.3 *** Q0W9E2_SOLCO)
Solyc01g028800	0.0665554		0.135624	0.0441162	0.0695587		0.180486	0.1022	0.205825		0.120286		Pumilio-like protein 11 (AHRD V3.3 *** A0A2G2XPL6_CAPBA)
Solyc01g028803	1.55879		0.642089	1.88734	0.900505		0.354681	0.542592	5.46603		1.81472e-05		Cytochrome P450 (AHRD V3.3 *** A0A200R9G0_9MAGN)
Solyc01g028807	9.21104		21.7575	15.2286	66.65		19.9547	21.2877	139.101		1.68077e-05		Unknown protein
Solyc01g044270	5.84551		10.4093	5.80965	10.1275		10.4941	9.57254	11.3777		0.000149662		DnaJ domain (AHRD V3.3 *** A0A200QGM0_9MAGN)
Solyc01g044275	0		0	0	0		0	0	0		NA		Unknown protein
Solyc01g044300	0		0	0	0		0	0	0		NA		Unknown protein
Solyc01g044340	1.14488		3.96841	2.41424	4.85384		3.38232	4.5374	11.4066		1.80165e-05		RBR-type E3 ubiquitin transferase (AHRD V3.3 *-* A0A2G3AIF0_CAPAN)
Solyc01g044350	1.41413		3.60775	2.24031	4.21954		2.92023	3.51306	9.68525		6.06309e-06		RBR-type E3 ubiquitin transferase (AHRD V3.3 *** A0A2G2XPJ0_CAPBA)
Solyc01g044360	49.9188		57.6748	67.3989	84.0544		54.9659	71.4151	109.555		1.04706e-05		importin-5-like (AHRD V3.3 *** A0A2I4FSB4_9ROSI)
Solyc01g044365	0		0	0	0		0	0.0286511	0		0.502154		Alg9-like mannosyltransferase family (AHRD V3.3 --* AT5G14850.2)
Solyc01g044370	0.931068		1.49308	0.233195	1.59068		1.79246	1.97099	1.97423		0.0164787		Molybdenum cofactor sulfurase family protein (AHRD V3.3 *** A0A2U1MM41_ARTAN)
Solyc01g044375	0.120646		0.431004	0.17068	0.778765		0.535153	0.934667	0.403882		0.108739		Molybdenum cofactor sulfurase (AHRD V3.3 *-* A0A200QQK0_9MAGN)
Solyc01g044420	0.0228645		0.119347	0.0529047	0.088512		0.118265	0.624866	1.32888		0.00340532		Calmodulin binding protein (AHRD V3.3 *** A0A2K3N563_TRIPR)
Solyc01g044490	21.4173		28.2187	21.2372	32.2718		24.9647	34.5082	43.2897		0.000214236		Elongation factor P (AHRD V3.3 *** B6TVD2_MAIZE)
Solyc01g044500	0		0	0	0		0	0	0		NA		Unknown protein
Solyc01g044520	0		0	0	0		0	0	0.0429307		0.502154		LOB domain-containing protein (AHRD V3.3 *** A0A2U1QNF0_ARTAN)
Solyc01g044523	0		0	0	0		0	0	0		NA		Unknown protein
Solyc01g044527	0		0	0	0		0	0	0		NA		Retrovirus-related Pol polyprotein from transposon TNT 1-94 (AHRD V3.3 *-* A0A2K3LF16_TRIPR)
Solyc01g044550	0		0	0	0		0	0	0		NA		2-oxoglutarate (2OG) and Fe(II)-dependent oxygenase superfamily protein (AHRD V3.3 *-* A0A2U1N5S2_ARTAN)
Solyc01g044551	0		0	0	0		0	0	0.0098413		0.502154		Cytochrome P450 (AHRD V3.3 *-* A0A200Q4B5_9MAGN)
Solyc01g044552	0		0	0	0		0	0	0		NA		Unknown protein
Solyc01g044554	0		0	0	0		0	0	0		NA		2-oxoglutarate (2OG) and Fe(II)-dependent oxygenase superfamily protein (AHRD V3.3 *** A0A2U1P7E5_ARTAN)
Solyc01g044556	0.739618		3.54786	2.15055	3.58117		2.03548	1.91205	1.36368		0.0055238		TPX2 (targeting protein for Xklp2) protein family (AHRD V3.3 --* AT4G32330.4)
Solyc01g044558	8.34394		16.696	12.7242	18.7052		13.0325	18.2728	12.8763		0.004743		Cyclin-A1-1 (AHRD V3.3 *-* A0A1U8GEH4_CAPAN)
Solyc01g047580	0		0	0	0		0	0	0		NA		Signal recognition particle subunit SRP72 (AHRD V3.3 *-* A0A2G2YL73_CAPAN)
Solyc01g049650	17.4992		49.6082	19.6442	70.3818		35.5113	72.2311	82.7156		0.00066643		Pyruvate kinase (AHRD V3.3 *** A0A2G2XPN6_CAPBA)
Solyc01g049660	0		0	0	0		0	0	0		NA		S2-locus F-box protein (AHRD V3.3 *** Q6JE34_PETIN)
Solyc01g049680	41.6231		85.6842	46.425	90.3559		72.688	86.818	115.384		0.000282034		Transcription factor Pur-alpha 1 (AHRD V3.3 *** A0A2G2W459_CAPBA)
Solyc01g049690	28.8675		62.5294	33.9434	63.7589		52.0153	56.6542	83.1091		0.000119763		transcription factor Pur-alpha 1 (AHRD V3.3 *-* A0A2I4G155_9ROSI)
Solyc01g049720	0		0	0	0		0	0	0		NA		Unknown protein
Solyc01g049740	0		0	0	0		0	0	0		NA		SNF2 domain-containing protein CLASSY 4 (AHRD V3.3 *-* A0A1J3JCP1_NOCCA)
Solyc01g049750	0		0	0	0		0	0	0		NA		Unknown protein
Solyc01g049760	0		0	0	0		0	0	0		NA		Glycosyltransferase (AHRD V3.3 *-* A0A2I4GXB6_9ROSI)
Solyc01g049770	18.6931		46.2321	64.3789	80.5103		35.6718	45.1342	47.707		0.000333552		Unknown protein
Solyc01g049790	0		0	0	0		0	0	0		NA		Glycosyltransferase (AHRD V3.3 *-* I1WYF2_PAELC)
Solyc01g049810	0.555942		1.03411	0.0839406	0.560271		0.981706	0.920307	0.664882		0.0385023		Pentatricopeptide repeat (AHRD V3.3 *** A0A200RCJ8_9MAGN)
Solyc01g049820	0.0805377		0.0347001	0.0309262	0.0831456		0.124523	0.235676	0.0840386		0.19074		kinesin-like protein KIF3A isoform X3 (AHRD V3.3 *** A0A2I4G0Z7_9ROSI)
Solyc01g049830	0		0.0562583	0.187064	0.105903		0.047746	0.108337	0		0.420063		Kinesin (AHRD V3.3 *-* A0A200Q0B0_9MAGN)
Solyc01g049840	0.058877		0	0.0556943	0.0963193		0.0550241	0.141294	0		0.711195		Kinesin (AHRD V3.3 *-* A0A200Q0B0_9MAGN)
Solyc01g150130	0		0	0	0		0	0	0		NA		Retrovirus-related Pol polyprotein from transposon TNT 1-94 (AHRD V3.3 *-* A0A2G3CWT8_CAPCH)
Solyc01g049880	1.53779		7.5016	0.120299	7.4199		16.7436	6.66145	2.30462		0.0555255		Unknown protein
Solyc01g049890	102.742		181.232	119.152	225.155		149.753	186.225	267.98		0.000746088		2-C-methyl-D-erythritol 4-phosphate cytidylyltransferase (AHRD V3.3 *** Q93WB8_ARATH)
Solyc01g049910	0.886535		1.73805	1.29218	1.43642		1.56545	1.18644	1.3375		0.378601		Membrane-bound transcription factor site-2 protease (AHRD V3.3 *** A0A200QAL7_9MAGN)
Solyc01g049920	0.0878422		0.171006	0	0.0891398		0.184819	0.369362	1.19153		0.0024649		Unknown protein
Solyc01g150131	0.0166374		0.242326	0.106168	0.417241		0.197601	0.165086	0.737493		0.00140385		Unknown protein
Solyc01g049950	0		0	0	0		0	0	0		NA		Ribosomal protein L5 (AHRD V3.3 *-* A0A290WL59_SOLLC)
Solyc01g049960	58.423		59.5167	40.4395	67.1822		55.5874	65.8934	67.8312		0.000194271		chromosome-associated kinesin (AHRD V3.3 *** AT4G26410.1)
Solyc01g050010	1.56805		5.87213	1.51244	4.68012		4.19299	5.28234	7.1551		0.0011391		Zinc finger BED domain-containing protein DAYSLEEPER (AHRD V3.3 *** A0A1J3I687_NOCCA)
Solyc01g050040	2.56819		6.39766	3.36599	5.19812		5.56994	5.15932	5.39141		0.0294972		RING/U-box superfamily protein (AHRD V3.3 *-* Q9FM98_ARATH)
Solyc01g050045	0.134169		0.347555	0.0649696	0.502869		0	0	0.195273		0.116549		Unknown protein
Solyc01g050070	8.80972		9.15262	7.59045	9.42243		7.06952	7.77803	9.97166		0.4591		Transmembrane protein (AHRD V3.3 *** A0A1P8AMQ6_ARATH)
Solyc01g050050	0		0	0	0.0916126		0	0	0		0.502154		Unknown protein
Solyc01g055160	0		0	0	0		0	0	0		NA		S3-locus SLFlike1 protein (AHRD V3.3 *** A0A076YJN5_PETIN)
Solyc01g055165	0		0	0	0		0	0	0		NA		Retrovirus-related Pol polyprotein from transposon TNT 1-94 (AHRD V3.3 *-* A0A2I0VJ33_9ASPA)
Solyc01g055200	0		0	0	0		0	0	0		NA		S10-ribonuclease (AHRD V3.3 *** Q00591_PETHY)
Solyc01g056200	0		0	0	0		0	0	0		NA		cyclin-dependent kinase F-4 isoform X1 (AHRD V3.3 --* XP_019070805.1)
Solyc01g056220	0		0	0	0		0	0	0		NA		S2-locus F-box type-11 protein (AHRD V3.3 *** A0A076YEX4_PETIN)
Solyc01g056240	0		0	0	0		0	0	0		NA		S-locus F-box-like protein a (AHRD V3.3 *-* B0F0G2_PETIN)
Solyc01g056250	0		0	0	0		0	0	0		NA		S2-locus F-box protein (AHRD V3.3 *-* Q6JE34_PETIN)
Solyc01g056260	0.354802		0.573416	0.34955	0.275633		0.363536	0.192217	0		0.404012		Unknown protein
Solyc01g056280	0.0160237		0	0	0		0	0	0		0.502154		S2-locus F-box protein (AHRD V3.3 *** Q6JE34_PETIN)
Solyc01g056285	0		0	0	0		0	0	0		NA		S3-locus F-box type-4 protein (AHRD V3.3 *** A0A076YGV2_PETIN)
Solyc01g056290	0		0	0	0		0	0	0		NA		mediator of RNA polymerase II transcription subunit 3-like (AHRD V3.3 --* XP_010321536.1)
Solyc01g056310	0.201556		0.0311616	0.185103	0.0310399		0.116505	0.0213388	0		0.0119786		anther-specific LAT51
Solyc01g056320	0.420298		1.50871	0.867576	1.61265		1.45081	1.46339	3.25781		0.0409436		Unknown protein
Solyc01g056330	0		0	0	0		0	0	0		NA		DNA-directed RNA polymerase subunit beta (AHRD V3.3 *-* A0A2G2V8P8_CAPBA)
Solyc01g056340	8.22979		10.8092	7.16294	11.3873		10.3009	11.6671	10.3743		0.00233551		de-etiolated 1
Solyc01g056360	0		0	0	0		0	0	0		NA		Unknown protein
Solyc01g056370	0		0	0	0		0	0	0		NA		Unknown protein
Solyc01g056380	0		0	0	0		0	0	0		NA		Nodulin/glutamine synthase-like protein (AHRD V3.3 *-* F4J9A0_ARATH)
Solyc01g056390	0		0	0	0		0	0	0		NA		nodulin/glutamine synthase-like protein (AHRD V3.3 *-* AT3G53180.1)
Solyc01g056400	0		0	0	0		0	0	0		NA		Glutamine synthetase (AHRD V3.3 *-* I6WUR4_CAMSI)
Solyc01g056410	0		0	0	0		0	0	0		NA		Nodulin/glutamine synthase-like protein (AHRD V3.3 *-* F4J9A0_ARATH)
Solyc01g056420	0		0	0	0		0	0	0		NA		Ribonuclease H domain (AHRD V3.3 *** A0A200RDX4_9MAGN)
Solyc01g056430	0		0	0	0		0	0	0		NA		Glutamine synthetase (AHRD V3.3 *-* I6WUR4_CAMSI)
Solyc01g056440	0		0	0	0		0	0	0		NA		Nodulin/glutamine synthase-like protein (AHRD V3.3 *-* F4J9A0_ARATH)
Solyc01g056450	0		0	0	0		0	0	0		NA		Glutamine synthetase (AHRD V3.3 *-* I6WUR4_CAMSI)
Solyc01g056460	0		0	0	0		0	0	0		NA		Protein Ycf2 (AHRD V3.3 *-* A0A1B0VVX8_9LAMI)
Solyc01g056470	0		0	0	0		0	0	0		NA		Photosystem II CP43 reaction center protein (AHRD V3.3 *-* A0A2S0SUS0_9FABA)
Solyc01g056480	2.13728		3.37791	2.16067	5.3938		3.19608	4.47732	4.37179		0.00291431		Unknown protein
Solyc01g150132	0		0	0	0		0	0	0		NA		Unknown protein
Solyc01g056520	7.10954		12.3151	6.15988	10.9522		11.2452	11.9725	18.3037		0.00330485		ARM repeat superfamily protein (AHRD V3.3 *** AT5G06120.9)
Solyc01g056530	0		0	0	0		0	0	0		NA		Oligopeptide transporter (AHRD V3.3 *-* A0A200RAW0_9MAGN)
Solyc01g056570	12.716		27.0294	12.5906	18.6517		22.0938	22.388	20.0815		0.0410108		Regulator of chromosome condensation (AHRD V3.3 *** A0A200PRS6_9MAGN)
Solyc01g056575	0		0	0	0		0	0	0		NA		Reverse transcriptase (AHRD V3.3 *-* Q8W452_BRANA)
Solyc01g056580	0.078869		0.144025	0.0772609	0.523967		0.133506	0.166807	0.120192		0.0798222		L-aspartate oxidase (AHRD V3.3 *-* A0A2G3CUJ1_CAPCH)
Solyc01g056590	0		0	0	0		0	0	0		NA		transcription initiation factor TFIID subunit (AHRD V3.3 *-* AT5G65540.1)
Solyc01g056600	3.73425		7.2615	4.41595	5.57961		5.7381	6.63131	6.97359		0.00217669		Double-stranded RNA-binding protein 1 (AHRD V3.3 *-* A0A2G2XPY3_CAPBA)
Solyc01g056610	4.77814		9.65191	5.46557	10.264		9.3512	8.53413	8.32585		0.00683393		Unknown protein
Solyc01g056620	4.86573		8.64726	5.14733	8.79102		8.00985	7.74297	8.15824		0.0193045		Double-stranded RNA-binding protein 1 (AHRD V3.3 *** A0A2G2XPY3_CAPBA)
Solyc01g056640	0		0	0	0		0	0	0		NA		Unknown protein
Solyc01g056650	0		0	0	0		0	0	0		NA		Starch synthase, chloroplastic/amyloplastic (AHRD V3.3 *-* A0A2G2XJF0_CAPBA)
Solyc01g056653	0		0	0	0		0	0	0		NA		Unknown protein
Solyc01g150133	0		0	0	0		0	0	0		NA		Unknown protein
Solyc01g056657	0		0	0	0		0	0	0		NA		Unknown protein
Solyc01g056660	0		0	0	0		0	0	0		NA		S3 putative F-box protein SLF-S3B (AHRD V3.3 *** Q64HD2_PETHY)
Solyc01g056665	0		0	0	0		0	0	0		NA		Unknown protein
Solyc01g056690	23.5316		13.5406	25.8031	16.5732		11.7285	17.4667	18.1487		0.0790894		Protein kinase and PP2C-like domain-containing protein (AHRD V3.3 *** A0A2G3AJ12_CAPAN)
Solyc01g056695	0		0	0	0		0	0	0		NA		Ty3/gypsy retrotransposon protein (AHRD V3.3 *-* A0A2K3MZI3_TRIPR)
Solyc01g056720	14.1854		35.4424	18.57	39.0211		33.7923	45.7404	79.7876		2.9695e-06		small basic intrinsic protein 2.1
Solyc01g056730	3.81471		8.43271	3.55154	9.15952		8.99696	9.884	11.0552		0.00223284		Unknown protein
Solyc01g056750	1.92374		6.21013	2.38334	6.66381		5.33999	6.52881	7.18408		0.00257742		Zinc finger, CCHC-type (AHRD V3.3 *-* A0A2U1PD96_ARTAN)
Solyc01g056760	2.49284		7.28336	3.23062	9.35015		7.00043	7.66108	8.57018		0.000763558		Zinc finger, CCHC-type (AHRD V3.3 *-* A0A2U1MSA1_ARTAN)
Solyc01g056770	1.10514		9.53117	1.47061	7.91471		6.25318	9.33674	15.7664		3.66041e-05		Unknown protein
Solyc01g056780	244.895		213.085	128.008	288.305		267.644	345.841	102.015		0.000908511		50S ribosomal protein L34 (AHRD V3.3 *** A0A1U8FLP5_CAPAN)
Solyc01g056790	1.20863		1.99608	1.12533	1.61375		2.00598	1.10016	0.951338		0.000123294		Exostosin-like protein (AHRD V3.3 *-* A0A2U1QBT5_ARTAN)
Solyc01g056800	1.31257		2.00434	1.00981	1.07869		1.9857	1.50606	0.352699		0.020855		Exostosin-like protein (AHRD V3.3 *-* Q2HVN7_MEDTR)
Solyc01g056810	6.41645		9.73844	6.90209	11.4041		10.35	8.24658	5.99289		0.00345837		Syntaxin (AHRD V3.3 *** A0F0A7_NICBE)
Solyc01g056830	4.15189		7.97938	5.32146	7.44985		6.90488	6.88325	4.0283		0.0541934		Syntaxin (AHRD V3.3 *-* A0F0A7_NICBE)
Solyc01g056840	0		0	0	0		0	0	0		NA		DNA-directed RNA polymerase subunit beta'' (AHRD V3.3 *-* A0A2L1ZQP9_9LAMI)
Solyc01g056850	8.88659		3.78309	5.57476	1.91576		2.85804	2.0781	10.6635		0.000278466		CTP synthase (AHRD V3.3 *** A0A2G2XFG8_CAPBA)
Solyc01g056880	0		0	0	0		0	0	0		NA		Heme-binding-like protein, chloroplastic (AHRD V3.3 *-* A0A2G2VV44_CAPBA)
Solyc01g150134	0		0	0	0		0	0	0		NA		Unknown protein
Solyc01g056890	0.0445407		0.0977537	0.0470004	0.050171		0.0460543	0.0505107	0.0497713		0.988209		protein CURVATURE THYLAKOID 1A, chloroplastic-like (AHRD V3.3 *-* XP_004248070.1)
Solyc01g056900	0.0925827		0	0	0		0.182421	0	0		0.576368		Protein CURVATURE THYLAKOID 1A, chloroplastic (AHRD V3.3 --* A0A2G3BDI0_CAPCH)
Solyc01g056910	0		0	0	0		0	0	0		NA		Protease Do-like 7 (AHRD V3.3 *-* A0A2G3AAM6_CAPAN)
Solyc01g056940	0.386509		0.243769	0.319374	0.729249		0.449306	0.635581	0.285438		0.88625		Ubiquitin (AHRD V3.3 *** B1P770_LOLTE)
Solyc01g056950	0		0	0	0		0	0	0		NA		4-hydroxy-4-methyl-2-oxoglutarate aldolase (AHRD V3.3 *-* A0A2G3CF74_CAPCH)
Solyc01g056960	0		0	0	0		0	0	0		NA		ABC transporter C family member 8 (AHRD V3.3 *-* A0A2G3CNG8_CAPCH)
Solyc01g056970	0		0	0	0		0	0	0		NA		protein PELPK2-like (AHRD V3.3 *** XP_004229132.1)
Solyc01g056990	0.372641		0.460776	0.0651002	0.258952		0.897249	0.576165	0.386968		0.00094749		hypothetical protein (AHRD V3.3 *** AT5G06590.1)
Solyc01g057000	0.209252		1.54069	0.113192	0.121335		0.129171	0.0411699	2.7976		0.315932		Universal stress protein
Solyc01g057003	0		0	0	0		0	0	0		NA		binding protein (AHRD V3.3 *-* AT2G25570.3)
Solyc01g057007	0		0	0	0		0	0	0		NA		RNA-directed DNA polymerase (AHRD V3.3 *-* A0A2I0W3D4_9ASPA)
Solyc01g057010	0		0	0	0		0	0	0		NA		S3-locus F-box type-14 protein (AHRD V3.3 *** A0A076YJL9_PETIN)
Solyc01g057020	13.4162		19.102	14.0724	20.5625		18.1679	18.5668	19.8303		0.0105239		protein TRIGALACTOSYLDIACYLGLYCEROL 4, chloroplastic-like (AHRD V3.3 *-* A0A2I4DQN1_9ROSI)
Solyc01g057060	0		0.077836	0	0		0	0	0.154625		0.154317		Methyltransferase (AHRD V3.3 *-* A0A2U1QFS7_ARTAN),Pfam:PF03602
Solyc01g057080	0		0	0	0.275922		0	0	0.874741		0.0160772		Ethylene-responsive transcription factor (AHRD V3.3 *-* A0A2G2X462_CAPBA)
Solyc01g057090	4.07684		7.80979	7.32383	11.8443		6.25585	7.24801	14.808		0.000130873		DUF2215 domain-containing protein (AHRD V3.3 *** A0A1Q3D866_CEPFO)
Solyc01g057110	0		0	0	0		0	0	0		NA		Unknown protein
Solyc01g057113	0		0	0	0		0	0	0		NA		Retrovirus-related Pol polyprotein from transposon TNT 1-94 (AHRD V3.3 *-* A0A2I0XIZ1_9ASPA)
Solyc01g057117	0		0	0	0		0	0	0		NA		Unknown protein
Solyc01g057120	0		0	0	0		0	0	0		NA		Unknown protein
Solyc01g057130	0		0	0	0		0	0	0		NA		Unknown protein
Solyc01g057133	0		0	0	0		0	0	0		NA		Retrovirus-related Pol polyprotein from transposon TNT 1-94 (AHRD V3.3 *-* A0A2K3NZR4_TRIPR)
Solyc01g057137	0		0	0	0		0	0	0		NA		Carboxypeptidase (AHRD V3.3 *-* A0A1U8HG02_CAPAN)
Solyc01g057140	0		0	0	0		0	0	0		NA		Unknown protein
Solyc01g057150	0		0	0.0655392	0		0	0	0.0707767		0.58952		Unknown protein
Solyc01g057160	0		0	0	0		0	0	0		NA		Unknown protein
Solyc01g057165	0.470545		0.643333	0.0705827	0.665552		0.877313	0.38342	0.0273346		0.0900002		Unknown protein
Solyc01g057180	0		0	0	0		0	0	0		NA		Unknown protein
Solyc01g057185	0		0	0	0		0	0	0		NA		Eukaryotic translation initiation factor 3 subunit A (AHRD V3.3 *-* A0A2G3AVW5_CAPCH)
Solyc01g057190	0		0	0	0		0	0	0		NA		S-locus F-box-like protein d (AHRD V3.3 *** B0F0G0_PETIN)
Solyc01g057200	20.9268		32.5348	15.4395	38.6999		34.0446	40.755	18.2627		0.000550513		Pentatricopeptide repeat-containing protein (AHRD V3.3 *** A0A2U1QJ39_ARTAN)
Solyc01g057210	51.2486		40.6154	67.1175	43.0743		35.9516	41.1978	46.2308		0.0154056		Mitochondrial pyruvate dehydrogenase kinase (AHRD V3.3 *** E5GC37_CUCME)
Solyc01g057220	0		0	0	0		0	0	0		NA		Pectinesterase (AHRD V3.3 *** A0A1Q3CE67_CEPFO)
Solyc01g057250	0		0	0	0		0	0	0		NA		50S ribosomal protein L3 (AHRD V3.3 *-* A0A2G3A2L4_CAPAN)
Solyc01g057255	0		0	0	0.0834811		0	0	0		0.502154		DEAD-box ATP-dependent RNA helicase 8-like (AHRD V3.3 --* XP_021838650.1)
Solyc01g057260	3.43185		4.95647	5.44157	4.99819		4.33426	4.16112	2.97324		0.263387		Transmembrane protein, putative (DUF247) (AHRD V3.3 *** F4IZB4_ARATH)
Solyc01g057270	0.150634		0.300518	0.122806	0.417401		0.374778	0.356717	0.595351		0.028987		Calmodulin-binding transcription factor SR4 (AHRD V3.3 *** H8ZRY5_SOLLC)
Solyc01g057300	0		0	0.0201926	0		0	0	0.0456468		0.572767		bHLH transcription factor 002
Solyc01g057310	1.58981		2.19804	0.828529	2.07611		3.04761	4.53104	2.58746		0.00188905		Phragmoplast orienting kinesin 2 (AHRD V3.3 *** A0A2G2XPE0_CAPBA)
Solyc01g057320	0.896622		1.36301	0.326551	1.37118		1.63211	3.07553	1.78641		0.000150158		Kinesin (AHRD V3.3 *-* A0A200QSU4_9MAGN)
Solyc01g057330	0		0	0	0		0	0	0		NA		Metal-nicotianamine transporter YSL1 (AHRD V3.3 *-* A0A2G3CXV2_CAPCH)
Solyc01g057340	2.31035		5.15041	3.08862	4.36468		4.24697	3.64023	4.67016		0.0153259		Unknown protein
Solyc01g057350	0		0.0359306	0	0		0	0	0		0.502154		Unknown protein
Solyc01g150135	0		0	0	0.0329198		0	0	0		0.502154		Retrovirus-related Pol polyprotein from transposon TNT 1-94 (AHRD V3.3 *-* A0A2I0VJ33_9ASPA)
Solyc01g057390	0		0	0	0		0	0	0		NA		ATP-dependent DNA helicase (AHRD V3.3 *-* A0A2G3C774_CAPCH)
Solyc01g057395	0		0	0	0		0	0	0		NA		Unknown protein
Solyc01g057410	0		0	0	0		0	0	0		NA		Unknown protein
Solyc01g057420	0		0	0	0		0	0	0		NA		Unknown protein
Solyc01g057430	0.0526386		0.562674	0	0.303566		0.941838	0.452255	0.5029		0.0260508		Acetyl-coenzyme A carboxylase carboxyl transferase subunit alpha, chloroplastic (AHRD V3.3 *-* A0A2G2W5S4_CAPBA)
Solyc01g057435	0		0	0	0		0	0	0		NA		Retrovirus-related Pol polyprotein from transposon TNT 1-94 (AHRD V3.3 *-* A0A2K3N4Z1_TRIPR)
Solyc01g057440	0.41666		0.919377	0.462755	0.935545		0.664675	0.580309	0.628376		0.55613		Unknown protein
Solyc01g057445	5.34076		21.1939	13.171	26.0372		18.7852	23.7055	85.2813		7.72972e-07		Mediator of RNA polymerase II transcription subunit 15a (AHRD V3.3 *-* A0A2G2ZG46_CAPAN)
Solyc01g057470	0		0	0	0		0	0	0		NA		Unknown protein
Solyc01g057510	0		0	0	0		0.0274149	0	0		0.502154		Bax inhibitor 1 (AHRD V3.3 *** A0A2G2XLQ4_CAPBA)
Solyc01g057520	6.66167		8.30237	8.2124	9.93502		9.024	7.50082	7.30015		0.280621		ARM repeat superfamily protein (AHRD V3.3 *** F4J550_ARATH)
Solyc01g057523	0		0	0	0		0	0	0		NA		Retrovirus-related Pol polyprotein from transposon TNT 1-94 (AHRD V3.3 *** A0A2I0VNR7_9ASPA)
Solyc01g057527	0		0	0	0		0	0	0		NA		Unknown protein
Solyc01g057530	0		0	0	0		0	0	0		NA		COBRA-like protein 1 (AHRD V3.3 *-* A0A2G2X9E0_CAPBA)
Solyc01g150136	0		0	0	0.0724775		0.06088	0	0.0729789		0.694202		Unknown protein
Solyc01g057570	5.47659		13.3626	7.04523	11.1965		11.1174	11.5924	11.3991		0.00192957		alpha-ketoglutarate-dependent dioxygenase alkB homolog 6-like (AHRD V3.3 *** A0A2I4HR29_9ROSI)
Solyc01g057580	0		0.0196616	0	0		0	0	0.0413997		0.133636		Protein kinase superfamily protein (AHRD V3.3 *-* A0A2U1PBH2_ARTAN)
Solyc01g057585	0		0	0	0		0	0	0		NA		Unknown protein
Solyc01g057590	0		0	0	0		0.0399685	0	0		0.502154		Unknown protein
Solyc01g057600	0.710798		0.522969	0.371951	0.143221		0.371635	0.784359	0.506255		0.0464982		Unknown protein
Solyc01g057610	0		0	0	0		0	0	0		NA		Unknown protein
Solyc01g057640	0		0	0	0		0	0	0		NA		Unknown protein
Solyc01g057660	0		0	0	0		0	0	0		NA		LOW QUALITY PROTEIN: uncharacterized protein LOC112191941 (AHRD V3.3 --* XP_024187199.1)
Solyc01g057670	0		0	0	0		0	0	0		NA		DnaJ heat shock n-terminal domain-containing protein (AHRD V3.3 *** A0A2K3NVM9_TRIPR)
Solyc01g057675	0		0	0	0		0	0	0		NA		Unknown protein
Solyc01g057680	0.135032		9.85654	0.0812937	7.37792		15.1901	15.6211	57.6311		0.000983562		Unknown protein
Solyc01g057690	0		0	0	0		0	0	0		NA		Cell division cycle protein 48-like protein (AHRD V3.3 *-* A0A2G2WIS5_CAPBA)
Solyc01g057700	0		0	0.0450644	0		0	0	0		0.502154		Calcium-dependent protein kinase (AHRD V3.3 *** E5GCJ4_CUCME)
Solyc01g057703	0		0	0	0		0	0	0.0186578		0.502154		ATP-dependent DNA helicase (AHRD V3.3 *-* A0A2K3NWY8_TRIPR)
Solyc01g057705	0		0	0	0		0	0	0		NA		histidine--tRNA ligase, chloroplastic/mitochondrial (AHRD V3.3 *-* A0A2I4EMG2_9ROSI)
Solyc01g057707	0		0.114461	0	0.0550985		0	0	0.178193		0.118082		Pentatricopeptide repeat-containing protein (AHRD V3.3 *-* A0A2G3BR55_CAPCH)
Solyc01g057740	0		0	0	0		0	0	0		NA		Ribonuclease H protein (AHRD V3.3 *-* A0A2I0V757_9ASPA)
Solyc01g057760	15.6903		23.987	17.7221	29.2376		24.0519	26.7177	39.6484		2.05679e-05		RNA helicase DEAD2
Solyc01g057770	14.618		15.9418	8.53575	20.5593		17.6586	58.8908	81.0661		0.00013277		HCO3-transporter family (AHRD V3.3 *** A0A2U1KUW6_ARTAN)
Solyc01g057780	25.7679		25.2322	24.2895	22.3837		24.6521	22.9148	13.7484		0.0018816		Zinc finger protein VAR3, chloroplastic (AHRD V3.3 *** A0A2G3BZA0_CAPCH)
Solyc01g057785	0		0	0	0.0502504		0	0	0		0.502154		Unknown protein
Solyc01g057830	345.48		331.439	212.944	392.638		360.663	444.217	208.127		0.000473308		30S ribosomal protein S1 protein (AHRD V3.3 *** A0A2U1PM45_ARTAN)
Solyc01g057840	7.02429		13.3921	8.24824	13.8033		11.6512	14.4627	19.3275		0.00163681		Nuclear export mediator factor Nemf (AHRD V3.3 *** A0A1J3J1R1_NOCCA)
Solyc01g057850	5.62091		11.4321	6.31962	11.9579		9.34533	12.3178	15.9437		3.93367e-05		nuclear export mediator factor NEMF-like (AHRD V3.3 *** A0A2I4F1S6_9ROSI),Pfam:PF05833
Solyc01g057853	0.58124		3.0304	2.94952	6.82587		3.96843	2.56802	8.19644		0.00372705		Unknown protein
Solyc01g057855	0.627001		0.579828	0.156601	0.332144		0.467163	0.473717	0.200256		0.213887		Unknown protein
Solyc01g057857	0.434911		0.676233	0.261718	0.495708		0.451806	0.616202	0.25326		0.748043		Peptidyl-prolyl cis-trans isomerase PASTICCINO1 (AHRD V3.3 *-* A0A2G2Y582_CAPAN)
Solyc01g057900	10.987		22.8159	12.3391	20.7944		20.79	20.4696	28.4705		0.000150768		E3 ubiquitin-protein ligase UPL6 (AHRD V3.3 *** A0A2G3DDX0_CAPCH)
Solyc01g057903	0		0	0	0		0	0	0		NA		Unknown protein
Solyc01g057907	0		0	0	0		0	0	0		NA		PttA' (AHRD V3.3 *-* O22369_PETHY)
Solyc01g057910	1.52351		1.38641	0.863013	0.871694		1.43722	0.794053	4.74417		0.0190465		R2R3MYB transcription factor 2
Solyc01g057920	0		0	0	0		0	0	0		NA		Unknown protein
Solyc01g057940	0		0	0	0		0	0	0		NA		Protein TRIGALACTOSYLDIACYLGLYCEROL 1, chloroplastic (AHRD V3.3 *-* A0A2G3D103_CAPCH)
Solyc01g057960	0		0	0	0		0	0	0.0413175		0.502154		Homeobox leucine-zipper protein (AHRD V3.3 *-* Q8H963_ZINVI)
Solyc01g057990	0		0	0	0		0	0	0		NA		Unknown protein
Solyc01g058000	0		0.0370203	0	0		0	0	0		0.502154		DNA-directed RNA polymerase subunit beta (AHRD V3.3 *-* A0A2G2XEV3_CAPBA)
Solyc01g058003	0		0	0	0		0	0	0		NA		Reverse transcriptase (AHRD V3.3 *-* Q8W452_BRANA)
Solyc01g058007	0		0	0	0		0	0	0		NA		Retrovirus-related Pol polyprotein from transposon TNT 1-94 (AHRD V3.3 *-* A0A2K3NZR4_TRIPR)
Solyc01g058010	6.37024		12.499	3.67321	11.9236		11.9504	13.1705	14.0178		0.00154105		Neutral/alkaline invertase (AHRD V3.3 *** G5DC09_MANES)
Solyc01g058020	2.82289		6.18859	2.41127	7.63614		5.9058	5.63172	7.7349		0.000227336		Neutral/alkaline invertase (AHRD V3.3 *-* H6V7I6_MANES)
Solyc01g058030	0.194692		0.0259252	0.213201	0.0952344		0	0.124348	0.0662129		0.501677		Gibberellin 2-oxidase (AHRD V3.3 *** A4GVL5_SOLLC)
Solyc01g058040	0.298511		0	0.104525	0		0.0504652	0.15028	0.116989		0.42877		gibberellin 2-beta-dioxygenase 2-like (AHRD V3.3 *-* A0A2I4DNY4_9ROSI)
Solyc01g058050	0		0	0	0		0	0	0		NA		Unknown protein
Solyc01g058060	0		0.0988241	0	0		0	0	0		0.502154		40S ribosomal protein S15-like (AHRD V3.3 --* NP_001274973.1)
Solyc01g058070	0		0	0	0		0	0	0		NA		nucleosome assembly protein 1-4 (AHRD V3.3 --* XP_004241880.1)
Solyc01g058080	0		0	0	0		0	0	0		NA		LOW QUALITY PROTEIN: probable helicase CHR10 (AHRD V3.3 --* XP_010325463.2)
Solyc01g058100	0.332192		0	0.0451688	0.0495231		0.133375	0.0495778	0.0531032		0.0753366		Unknown protein
Solyc01g058120	0		0	0	0		0	0	0		NA		Glycerate dehydrogenase HPR, peroxisomal (AHRD V3.3 *-* A0A2G2WJW2_CAPBA)
Solyc01g058130	0		0	0	0		0	0	0		NA		C2H2-type zinc finger protein (AHRD V3.3 --* NP_001241325.1)
Solyc01g058140	21.5897		35.0452	30.802	43.3327		28.1871	26.957	44.8333		0.000493959		beta-glycosidase 2
Solyc01g058160	4.77607		8.50517	1.69846	10.0863		8.33684	9.78665	1.43856		0.00437783		Duf724 domain-containing protein 3 (AHRD V3.3 *** A0A314KQ04_NICAT)
Solyc01g058170	3.55276		7.07046	1.34842	8.94572		6.65215	8.96095	1.26919		0.000740553		Agenet domain containing protein (AHRD V3.3 *** A0A2P5F5R4_TREOI)
Solyc01g058175	0		0	0	0		0	0	0		NA		Unknown protein
Solyc01g058190	29.1732		72.9306	24.3434	67.8776		76.1116	55.7428	42.9854		0.00501115		30S ribosomal protein S6 (AHRD V3.3 *-* A0A1J3K846_NOCCA)
Solyc01g058200	0.105636		0.237197	0	0.297095		0.28937	0.32163	0.214757		0.684156		Unknown protein
Solyc01g058205	2.54834		4.10525	2.46202	3.05683		3.47338	3.50488	3.28209		0.0274286		Pentatricopeptide repeat-containing protein (AHRD V3.3 *** A0A2G2XPG9_CAPBA)
Solyc01g058210	0		0	0	0		0	0	0		NA		Villin (AHRD V3.3 *-* A0A2P5EN25_TREOI)
Solyc01g058220	0		0.210014	0	0.110353		0.146397	0.0543464	0.119141		0.110537		Rhodanese-like domain-containing protein chloroplastic-like (AHRD V3.3 *-* A0A2K3P8I3_TRIPR)
Solyc01g058225	0		0	0	0		0	0	0		NA		myosin 1 (AHRD V3.3 --* NP_001104925.1)
Solyc01g058240	0		0	0	0		0	0	0		NA		Unknown protein
Solyc01g058245	0		0	0	0		0	0	0		NA		Retrovirus-related Pol polyprotein from transposon TNT 1-94 (AHRD V3.3 *-* A0A2K3NZR4_TRIPR)
Solyc01g058250	0		0	0	0		0	0	0.614242		0.231571		2-oxoglutarate (2OG) and Fe(II)-dependent oxygenase superfamily protein (AHRD V3.3 *** Q9SYM7_ARATH)
Solyc01g058260	30.4572		30.1375	42.1318	24.3949		23.0389	24.619	35.7057		0.0435418		Nuclear poly(A) polymerase 3 (AHRD V3.3 *** A0A2G3B5G8_CAPCH)
Solyc01g058270	2.44181		4.14194	1.90025	2.30464		4.64225	3.93839	2.007		0.00465728		O-acetyltransferase family protein (AHRD V3.3 *** A0A2U1M4H7_ARTAN)
Solyc01g058280	21.9405		32.917	20.7026	39.8586		27.2319	35.6871	50.5156		8.78678e-05		ER membrane protein complex subunit 6-like (AHRD V3.3 *** A0A2I4GTM2_9ROSI)
Solyc01g058320	3.87265		8.44826	8.02653	7.81712		9.91767	6.41436	2.42908		0.109543		transmembrane protein (AHRD V3.3 *-* AT3G17120.5)
Solyc01g058325	0		0	0	0		0	0	0		NA		Unknown protein
Solyc01g058340	0		0	0	0		0	0	0		NA		Unknown protein
Solyc01g058350	0.468885		0	0.34908	0.22593		0.103111	0	0.131426		0.502154		Unknown protein
Solyc01g058360	0		0	0	0		0	0	0		NA		protein ZINC INDUCED FACILITATOR-LIKE 1-like (AHRD V3.3 *** A0A2I4H204_9ROSI)
Solyc01g150137	0		0	0	0		0	0	0		NA		Helicase-like protein (AHRD V3.3 *-* A0A2K3M0A3_TRIPR)
Solyc01g150138	0		0	0	0		0	0	0		NA		ATP-dependent DNA helicase (AHRD V3.3 *-* K3YXY4_SETIT)
Solyc01g058380	0.0955608		0.0259252	0.0302225	0		0.0328646	0	0.0341663		0.502154		Coatomer subunit gamma (AHRD V3.3 *-* A0A2G3BVT4_CAPCH)
Solyc01g058385	0		0	0	0		0	0	0		NA		Unknown protein
Solyc01g058390	10.6673		26.2863	8.11855	28.9082		30.3471	21.21	35.7452		0.0167799		Galactokinase (AHRD V3.3 *** A0A2G3AJ57_CAPAN)
Solyc01g058400	0		0	0	0		0	0	0		NA		Transcription factor (AHRD V3.3 *-* A0A1U8FBH1_CAPAN)
Solyc01g058450	11.7775		17.7359	13.6427	17.0454		16.4526	17.976	18.1157		0.00050084		Flowering time control protein FCA (AHRD V3.3 *** A0A2G2XPK6_CAPBA)
Solyc01g058470	3.36151		9.82558	5.51461	13.4675		8.13062	10.291	15.1806		0.00268344		Unknown protein
Solyc01g058520	0.940942		1.1609	1.09528	1.06318		1.29396	0.987667	0.871566		0.933136		Peroxidase (AHRD V3.3 *** K4AW60_SOLLC)
Solyc01g058530	3.29064		6.10181	3.55772	7.01628		4.40282	6.04289	5.7483		0.000288675		Ribosomal protein S18 (AHRD V3.3 *-* A0A2Z5UCK0_CUSJA)
Solyc01g058535	0.71878		1.61509	0.51983	0.7566		0.903893	1.13933	0.986607		0.609803		Unknown protein
Solyc01g058540	0.162235		0.0491286	0.0178342	0.0533143		0.0171069	0.0944748	0.0964427		0.251098		WRKY transcription factor 47
Solyc01g058550	0		0	0	0		0	0	0		NA		DDT domain-containing protein PTM (AHRD V3.3 *-* XP_010313253.1)
Solyc01g058590	0		0	0	0		0	0	0		NA		Ubiquitin-like domain-containing CTD phosphatase (AHRD V3.3 *-* A0A2G2W8N6_CAPBA)
Solyc01g058593	0		0	0	0		0.0322061	0.0813031	0		0.100436		Zinc finger BED domain-containing protein RICESLEEPER 2 (AHRD V3.3 *-* A0A2U1KM29_ARTAN)
Solyc01g058597	0		0	0	0		0	0	0		NA		Prefoldin subunit 3 (AHRD V3.3 *-* A0A2G2ZJK0_CAPAN)
Solyc01g058660	0		0	0	0		0	0	0		NA		Unknown protein
Solyc01g058665	0		0	0	0.0614541		0	0	0		0.502154		Unknown protein
Solyc01g058670	34.5741		25.6332	27.7348	22.812		25.4637	27.4346	11.4935		0.00112746		Transcription factor (AHRD V3.3 *** A0A2G3DG53_CAPCH)
Solyc01g058673	0.212726		0	0.389834	0.0592496		0.0471316	0.0894537	0.142282		0.10092		Unknown protein
Solyc01g058677	0		0	0.0655392	0.0717305		0	0.0734455	0.0707767		0.804908		Unknown protein
Solyc01g058680	0		0	0	0		0	0	0		NA		Sister chromatid cohesion 1 protein 4 (AHRD V3.3 *-* A0A2G3DGK5_CAPCH)
Solyc01g058685	0		0	0	0		0	0	0		NA		Retrovirus-related Pol polyprotein from transposon TNT 1-94 (AHRD V3.3 *** A0A2I0VVU6_9ASPA)
Solyc01g058690	0		0	0	0.0497738		0	0	0		0.502154		zinc finger CCCH domain-containing protein 41-like (AHRD V3.3 *-* A0A2I4HUT1_9ROSI)
Solyc01g058700	0		0	0	0		0	0	0		NA		Sister chromatid cohesion 1 protein 4 (AHRD V3.3 *-* A0A2G3DGK5_CAPCH)
Solyc01g058705	0		0	0	0		0	0	0		NA		SNF2 domain-containing protein CLASSY 4-like (AHRD V3.3 *-* XP_010319906.1)
Solyc01g058720	55.4664		18.4232	66.2447	14.7472		8.38735	25.6864	183.942		0.0167663		Calcium-binding EF-hand (AHRD V3.3 *** A0A2U1NQC6_ARTAN)
Solyc01g058730	17.1708		29.0978	18.9248	36.4142		27.6717	35.8292	59.5917		5.71209e-06		Transmembrane protein (AHRD V3.3 *** F4JLQ2_ARATH)
Solyc01g058740	0		0	0	0		0	0.0572451	0		0.502154		ninja-family protein AFP3-like (AHRD V3.3 *-* XP_010315661.1)
Solyc01g059740	0		0	0	0		0	0	0		NA		ninja-family protein AFP3-like (AHRD V3.3 *** XP_019067583.1)
Solyc01g059750	0		0	0	0		0	0	0		NA		RRM_1 domain-containing protein/NTF2 domain-containing protein (AHRD V3.3 --* A0A1Q3C3M0_CEPFO)
Solyc01g059760	0		0	0	0		0	0	0		NA		sentrin-specific protease 2-like isoform X1 (AHRD V3.3 --* XP_024160256.1)
Solyc01g059765	0		0	0	0		0	0	0		NA		Unknown protein
Solyc01g059780	0		0	0	0		0	0	0		NA		ninja-family protein AFP3-like (AHRD V3.3 *-* XP_019067583.1)
Solyc01g059800	0		0	0	0		0	0	0		NA		Unknown protein
Solyc01g059810	0		0	0	0		0	0	0		NA		Unknown protein
Solyc01g059820	0		0	0	0		0	0	0		NA		Unknown protein
Solyc01g059830	13.1		30.3179	14.4978	33.3702		30.6121	31.8059	64.9232		3.83949e-06		Enoyl-CoA hydratase (AHRD V3.3 *** A0A1Y1IHV1_KLENI)
Solyc01g059840	0		0	0	0		0	0	0.0213691		0.502154		GDSL esterase/lipase (AHRD V3.3 *** A0A2U1MC12_ARTAN)
Solyc01g059850	0		0	0	0		0	0	0		NA		Vacuolar-processing enzyme (AHRD V3.3 *-* A0A1U8GC96_CAPAN)
Solyc01g059860	16.1521		26.8517	19.8511	26.5227		21.9227	22.5027	23.3408		0.0292141		MAP kinase kinase kinase 3
Solyc01g059870	38.9973		34.1493	37.8814	23.0808		30.0373	35.9185	18.3239		0.00560657		phytochrome B1
Solyc01g059880	27.0942		25.8263	34.0315	18.6844		25.4644	28.4866	48.0629		0.00128814		Citrate synthase-like (AHRD V3.3 *** A0A200R252_9MAGN)
Solyc01g059885	0		0.0395466	0	0		0	0	0		0.502154		Transposase, MuDR, plant (AHRD V3.3 *-* A0A1R3JVA4_COCAP)
Solyc01g059900	0.155775		0	0.171696	0.0360462		0.139816	0.109794	0		0.214165		Dirigent protein (AHRD V3.3 *** K4AW97_SOLLC)
Solyc01g059910	0		0	0	0		0	0	0		NA		Receptor-like protein kinase FERONIA (AHRD V3.3 *** A0A2G3C1K8_CAPCH)
Solyc01g059920	4.54271		3.69637	4.59977	3.53719		4.21841	4.14197	2.80998		0.064737		Nucleic acid-binding, OB-fold (AHRD V3.3 *** A0A2U1P485_ARTAN)
Solyc01g059930	121.275		174.441	123.315	158.344		160.069	134.82	281.42		0.000108942		Adenine nucleotide alpha hydrolases-like superfamily protein (AHRD V3.3 *** Q9M9P5_ARATH)
Solyc01g059940	0		0	0	0.019591		0	0	0		0.502154		Plant invertase/pectin methylesterase inhibitor superfamily protein (AHRD V3.3 *-* F4JC28_ARATH)
Solyc01g059950	0.108414		0	0.0902381	0		0	0	0.0264211		0.276748		Transcription factor GRAS (AHRD V3.3 *-* A0A200PWC4_9MAGN)
Solyc01g059960	0		0	0	0		0	0	0		NA		Transcription factor GRAS (AHRD V3.3 *** A0A200PWC4_9MAGN)
Solyc01g059965	11.6777		475.442	532.384	607.457		320.716	323.151	1417.51		0.0198774		Glucan endo-1,3-beta-glucosidase B (AHRD V3.3 *** E13B_SOLLC)
Solyc01g060010	0		0.127597	0.0248485	0.395682		0.108579	0.354843	1.20038		6.22937e-05		Glucan endo-1,3-beta-glucosidase (AHRD V3.3 *** A0A2G3BH97_CAPCH)
Solyc01g060015	0		0.0430757	0	0.0400108		0	0.0397613	0.17002		0.0314088		Glucan endo-1,3-beta-glucosidase (AHRD V3.3 *-* A0A2I0XDS5_9ASPA)
Solyc01g060020	0.400399		3.62573	8.22833	25.5025		9.63135	4.28794	63.4258		0.002546		beta-1,3-glucanase TOMB13GLUB
Solyc01g060030	30.501		53.7015	54.7954	72.0188		45.2931	42.6296	66.258		0.00169027		Zinc finger CCHC domain-containing protein 10 (AHRD V3.3 *** A0A2G3ART8_CAPCH)
Solyc01g060040	9.73208		12.8976	9.62354	10.9873		11.9722	12.6456	10.1249		0.0331564		WD40 domain-containing protein/Bromodomain domain-containing protein (AHRD V3.3 *** A0A1Q3BSD0_CEPFO)
Solyc01g060050	5.24906		7.80761	5.65458	6.94279		7.34387	7.39821	6.4313		0.00790806		WD40 domain-containing protein (AHRD V3.3 *** A0A2K3NUT6_TRIPR)
Solyc01g060053	0		0	0	0		0	0	0		NA		PttA' (AHRD V3.3 *-* O22369_PETHY)
Solyc01g060055	0		0	0	0		0	0	0		NA		Unknown protein
Solyc01g060057	0		0	0	0		0	0	0		NA		Unknown protein
Solyc01g060070	8.47328		4.26822	4.59488	4.67265		4.07365	4.40597	16.8773		0.00689594		Outer envelope pore protein 16-2, chloroplastic (AHRD V3.3 *** A0A2G2XR36_CAPBA),Pfam:PF02466
Solyc01g060080	14.5058		21.8935	17.5039	18.7746		19.0373	21.8078	21.7208		0.12112		serine/threonine-protein phosphatase 4 regulatory subunit 3-like (AHRD V3.3 *-* A0A2I4F1X2_9ROSI)
Solyc01g060090	11.9187		20.0319	15.1667	16.3344		18.3484	19.3951	16.7449		0.0242241		serine/threonine-protein phosphatase 4 regulatory subunit 3-like (AHRD V3.3 *-* A0A2I4F1X2_9ROSI)
Solyc01g060100	0.776159		1.00701	0.29481	0.630569		0.940354	1.22538	1.00671		0.502154		serine/threonine-protein phosphatase 4 regulatory subunit 3-like (AHRD V3.3 --* XP_004229001.1)
Solyc01g060130	11.3747		20.9196	12.1651	18.161		20.7674	45.5307	57.9434		0.00104348		TOMGTPASE Mill. GTPase
Solyc01g060140	33.2287		37.866	28.7368	41.1899		30.6753	42.5048	52.1615		0.0158879		Calmodulin-binding transcription activator 5 (AHRD V3.3 *-* A0A2G2XR50_CAPBA)
Solyc01g060160	0		0	0	0		0	0	0		NA		Mitochondrial-processing peptidase subunit beta (AHRD V3.3 *-* A0A2G3B7D4_CAPCH)
Solyc01g060170	32.9534		36.0412	25.1436	38.7291		29.763	39.1265	48.899		0.00962047		Calmodulin-binding transcription activator (AHRD V3.3 *-* A0A1I9LRY6_ARATH)
Solyc01g060180	92.8921		110.937	147.673	182.429		90.1175	108.993	147.979		0.0893448		AMP-dependent synthetase/ligase (AHRD V3.3 *** A0A200R265_9MAGN)
Solyc01g060183	0.026031		0	0	0		0	0	0		0.502154		Zinc finger, GRF-type (AHRD V3.3 *** A0A2U1QJI6_ARTAN)
Solyc01g060187	0		0	0.0455921	0		0.0253558	0	0		0.582615		Unknown protein
Solyc01g060200	0.0223853		0.100513	0.0808402	0		0.0587165	0.152369	0.0461487		0.370208		3'-5' exonuclease domain (AHRD V3.3 *** A0A200QLJ1_9MAGN)
Solyc01g060210	1.20102		5.06499	1.77617	3.57093		4.56378	3.87543	2.73147		0.0101663		XH/XS domain-containing protein (AHRD V3.3 *-* Q9M150_ARATH)
Solyc01g150139	0.510215		1.70573	0.0801205	1.3453		1.44247	0.956377	1.81954		0.129398		Unknown protein
Solyc01g060220	0		0	0	0		0	0	0		NA		Unknown protein
Solyc01g060240	14.7994		17.971	8.80025	10.3626		25.2738	22.0588	6.71316		0.000406498		Unknown protein
Solyc01g060250	1.71794		3.94421	2.04562	3.15565		3.40644	3.99329	2.20514		0.187303		Unknown protein
Solyc01g060260	0.458682		0.0419193	0.169596	0		0	0.0231219	0		0.023893		Glycine-rich protein family (AHRD V3.3 *-* AT5G49350.2)
Solyc01g060270	0.0154301		0.0273565	0.0427956	0		0	0	0		0.176728		Protein trichome birefringence (AHRD V3.3 *** A0A2G3BHS7_CAPCH)
Solyc01g060280	5.46908		13.511	8.14319	12.4263		11.4314	13.7442	27.0497		7.49438e-05		AMSH-like ubiquitin thioesterase 1 (AHRD V3.3 *** A0A2G2XPY5_CAPBA)
Solyc01g060310	0		0	0	0		0	0	0		NA		MADS-box transcription factor (AHRD V3.3 *-* A0A2K3MRY7_TRIPR)
Solyc01g060340	0		0	0	0		0	0	0		NA		Endoglucanase (AHRD V3.3 *-* A0A328DEK8_9ASTE)
Solyc01g060350	0		0	0	0		0	0	0		NA		Unknown protein
Solyc01g150140	0		0	0	0		0	0	0		NA		B3 domain-containing protein (AHRD V3.3 *** B6SN49_MAIZE)
Solyc01g060370	0		0	0	0		0	0	0		NA		DNA-binding pseudobarrel domain-containing protein (AHRD V3.3 *** A0A2U1N862_ARTAN)
Solyc01g060375	0.265213		0.213331	0	0.864533		0.158203	0.656367	1.295		0.280993		Unknown protein
Solyc01g060390	0		0.0575163	0	0.0531742		0.0438704	0.11124	0		0.496797		UQ_con domain-containing protein (AHRD V3.3 *-* A0A1Q3CAP2_CEPFO)
Solyc01g060395	0.495256		0.657658	0.14881	0.454725		0.47254	1.55255	0.415428		0.0409536		Unknown protein
Solyc01g060410	1.4728		2.26183	0.838062	1.67176		3.05629	5.07912	1.55617		0.00256251		GPI-anchored adhesin-like protein (AHRD V3.3 *** Q9M2F2_ARATH)
Solyc01g060420	0		0	0	0		0	0	0		NA		Zinc finger protein 8 (AHRD V3.3 *** A0A2G2XR52_CAPBA)
Solyc01g060430	0		0	0	0		0	0	0		NA		B-cell receptor-associated protein 31-like protein (AHRD V3.3 --* AT5G48660.1)
Solyc01g060450	0.992884		0.708384	0.371067	0.443145		0.807652	0.932752	1.25833		0.0588209		transmembrane protein%2C putative (DUF1218) (AHRD V3.3 *** AT5G49320.1)
Solyc01g060460	0.0174691		0.00900748	0.0168841	0		0.00833505	0.0274546	0.0193118		0.810924		SNF2-related (AHRD V3.3 *** A0A200QQJ8_9MAGN)
Solyc01g060470	55.3956		82.9869	68.1779	94.6039		79.9532	88.5441	128.88		9.15793e-05		Importin subunit alpha (AHRD V3.3 *** A0A2G3DFJ0_CAPCH)
Solyc01g060490	0.0591945		0.047555	0.113011	0.029876		0.0530762	0.0850081	0.123179		0.888364		GATA transcription factor 23 (AHRD V3.3 *** A0A2G2VJP8_CAPBA)
Solyc01g065490	8.92372		10.8581	10.9049	7.96328		8.33168	6.92102	6.09312		0.00666392		NAD(P)-linked oxidoreductase, aldo/keto reductase family protein (AHRD V3.3 *** A0A1Y1HY98_KLENI)
Solyc01g065500	1.16258		2.33583	0.771227	2.57776		2.32598	3.50189	3.78522		0.000148143		C2 calcium/lipid-binding plant phosphoribosyltransferase family protein (AHRD V3.3 *** A0A061EZM2_THECC)
Solyc01g065510	19.7491		18.1406	9.06439	14.0629		23.6874	32.076	7.12011		0.00075519		leucine-rich repeat extensin-like protein 6 (AHRD V3.3 *-* XP_010321602.1)
Solyc01g065530	18.9688		15.3831	13.0687	14.5776		13.8578	23.662	30.2058		0.0303022		COBRA-like protein (AHRD V3.3 *** A0A2G3AIT3_CAPAN)
Solyc01g065540	6.35784		11.1276	7.13342	9.15723		10.1587	9.80071	9.53354		0.034693		Two-component response regulator (AHRD V3.3 *** A0A2G3DGB4_CAPCH)
Solyc01g065545	0		0	0.0254188	0		0	0.0273591	0		0.58952		Retrovirus-related Pol polyprotein from transposon TNT 1-94 (AHRD V3.3 *-* A0A2K3NBQ9_TRIPR)
Solyc01g065550	5.51378		10.2892	5.11661	14.3157		9.55223	14.5716	20.9612		2.03779e-06		Dehydration-induced 19-like protein (AHRD V3.3 *** E3T7S4_GOSHI)
Solyc01g065560	3.32999		5.47855	3.49939	5.19678		5.73008	5.84295	7.76758		0.000106457		DUF789 domain-containing protein (AHRD V3.3 *** A0A1Q3DF52_CEPFO)
Solyc01g065570	0.178066		0.016726	0	0		0.0591391	0	0		0.000544464		DnaJ domain-containing protein (AHRD V3.3 *** A0A1Q3B8J9_CEPFO)
Solyc01g065580	7.71536		16.2727	8.54682	15.8298		15.9657	16.395	17.1797		0.0678352		Pumilio-like protein 24 (AHRD V3.3 *** A0A2G2XR42_CAPBA)
Solyc01g065585	0		0	0	0		0	0	0		NA		NAD(P)H-quinone oxidoreductase chain 4, chloroplastic (AHRD V3.3 *-* A0A1U8QCJ1_CAPAN)
Solyc01g065610	0		0	0	0		0	0	0		NA		NAD(P)H-quinone oxidoreductase chain 4, chloroplastic (AHRD V3.3 *-* A0A1U8QCJ1_CAPAN)
Solyc01g065620	0		0	0	0		0	0	0		NA		NAD(P)H-quinone oxidoreductase chain 4, chloroplastic (AHRD V3.3 *-* A0A1U8QCJ1_CAPAN)
Solyc01g065625	0		0	0	0		0	0	0		NA		Retrovirus-related Pol polyprotein from transposon TNT 1-94 (AHRD V3.3 *-* A0A2K3MQM8_TRIPR)
Solyc01g065630	0		0	0	0		0	0	0		NA		NAD(P)H-quinone oxidoreductase chain 4, chloroplastic (AHRD V3.3 *-* U6EJ31_LINPH)
Solyc01g065640	0		0	0	0		0	0	0		NA		NAD(P)H-quinone oxidoreductase chain 4, chloroplastic (AHRD V3.3 *-* A0A1U8QCJ1_CAPAN)
Solyc01g065643	0		0	0	0		0	0	0		NA		WD repeat-containing protein 43 (AHRD V3.3 --* XP_004231570.1)
Solyc01g065647	0		0	0	0		0	0	0		NA		WD repeat-containing protein 43 (AHRD V3.3 *-* XP_004231570.1)
Solyc01g065650	0		0	0	0		0	0	0		NA		Transducin/WD40 repeat-like superfamily protein (AHRD V3.3 *-* F4K6D8_ARATH)
Solyc01g065660	0		0	0	0		0	0	0		NA		Transducin/WD40 repeat-like superfamily protein (AHRD V3.3 --* AT3G13340.3)
Solyc01g065670	0		0	0	0		0	0	0		NA		Transducin/WD40 repeat-like superfamily protein (AHRD V3.3 *-* A0A1P8BF16_ARATH)
Solyc01g065680	1.25619		1.98058	1.79719	2.06497		1.22889	1.62214	1.37724		0.502154		Unknown protein
Solyc01g065690	10.5192		9.87912	12.9609	8.15729		8.70451	12.5855	12.9618		0.160067		Heavy metal-associated isoprenylated plant protein (AHRD V3.3 *-* A0A2R6PJM0_ACTCH)
Solyc01g065700	14.3099		50.7488	65.8984	127.69		35.4653	86.3294	22.8375		5.67254e-05		Protein phosphatase 2C family protein (AHRD V3.3 *** A0A2U1N538_ARTAN)
Solyc01g065710	2.71728		4.72297	3.7925	9.38065		3.78006	5.69071	5.1734		0.00129844		CST complex subunit TEN1 (AHRD V3.3 *** A0A2G3AIU0_CAPAN)
Solyc01g065720	7.04758		12.5064	8.89517	11.3183		11.4099	11.2923	19.6489		0.000394256		Phospholipase (AHRD V3.3 *** A0A2I4F1X9_9ROSI)
Solyc01g065725	0		0	0	0		0	0	0		NA		Unknown protein
Solyc01g065740	0.0311469		0.0515749	0.0289751	0.0311663		0.0212229	0.0524806	0.0533319		0.843089		F-box/RNI-like superfamily protein (AHRD V3.3 *** F4KDV0_ARATH)
Solyc01g065750	3.09054		3.75483	2.31695	3.11354		3.12066	3.89065	1.48014		0.0661659		Unknown protein
Solyc01g065810	0		0	0	0.0516097		0	0	0		0.502154		NADH dehydrogenase subunit 7 (AHRD V3.3 *-* A0A1B3IYY1_9LILI)
Solyc01g065840	2.59773		7.99407	4.95978	9.36271		7.03838	7.55134	9.33661		6.46249e-05		F-box/RNI-like superfamily protein (AHRD V3.3 *** A0A178U7Y7_ARATH)
Solyc01g065845	0.0218834		0	0	0.0247171		0	0	0		0.58952		Unknown protein
Solyc01g065900	0		0	0	0		0	0	0.0238525		0.502154		trihelix transcription factor ASR3-like (AHRD V3.3 *** A0A2I4FCD1_9ROSI)
Solyc01g065903	0		0	0	0		0	0	0		NA		protein PELPK1-like (AHRD V3.3 *-* XP_019068397.1)
Solyc01g065907	0.0251897		0	0	0		0	0	0		0.502154		protein PELPK1-like (AHRD V3.3 *** XP_019068397.1)
Solyc01g065910	0		0	0	0		0	0	0		NA		Nucleoporin autopeptidase (AHRD V3.3 *-* AT1G10390.3)
Solyc01g065930	0		0	0	0		0	0	0		NA		Unknown protein
Solyc01g065960	0.13736		0	0.248204	0.126532		0.166118	0.203982	0.0717805		0.780509		gamma-interferon-responsive lysosomal thiol protein (AHRD V3.3 *-* XP_004240418.1)
Solyc01g065970	0		0	0	0		0	0	0		NA		Unknown protein
Solyc01g065980	20.6411		25.7798	49.4508	32.5602		19.4831	29.5299	23.2542		0.309162		Ethylene Response Factor E.4
Solyc01g065983	0.0755167		0.0844403	0.0373861	0.0770131		0.115711	0.0411495	0		0.869144		Zinc finger CCCH domain-containing protein 53-like (AHRD V3.3 *-* A0A2K3PKI8_TRIPR)
Solyc01g150141	0		0	0	0		0	0	0		NA		Retrovirus-related Pol polyprotein from transposon TNT 1-94 (AHRD V3.3 *-* A0A2K3MN99_TRIPR)
Solyc01g065987	0.0249165		0	0	0		0	0	0		0.502154		Retrovirus-related Pol polyprotein from transposon TNT 1-94 (AHRD V3.3 *-* A0A2K3MN99_TRIPR)
Solyc01g066020	0		0	0	0		0	0	0		NA		Disease resistance protein (TIR-NBS-LRR class) (AHRD V3.3 *** A0A2U1PW75_ARTAN)
Solyc01g066040	0		0.0449705	0.04169	1.17339		0	0.658687	3.40275		0.0114442		Unknown protein
Solyc01g066050	24.9861		32.0326	31.2208	37.3309		33.993	38.6081	67.9257		3.60722e-05		Tetratricopeptide repeat-containing domain (AHRD V3.3 *** A0A200PWL4_9MAGN)
Solyc01g066055	0		0	0	0		0	0	0		NA		Polyprotein (AHRD V3.3 *-* Q9ZS84_SOLLC)
Solyc01g066060	4.33163		13.0405	5.03013	9.47925		12.5753	11.7903	12.1351		0.00393802		Multiple organellar RNA editing factor 3, mitochondrial (AHRD V3.3 *** A0A2G3AIV4_CAPAN)
Solyc01g066065	0		0	0	0		0	0	0		NA		Retrovirus-related Pol polyprotein from transposon TNT 1-94 (AHRD V3.3 *-* A0A2K3MQ97_TRIPR)
Solyc01g066070	0		0	0	0		0	0	0		NA		Pectin lyase-like superfamily protein (AHRD V3.3 *** F4JQS2_ARATH)
Solyc01g066080	0.0761543		0.0333932	0	0		0	0	0		0.571477		Glycosyltransferase (AHRD V3.3 *-* A0A2I4GJH4_9ROSI)
Solyc01g066090	0		0	0	0		0	0	0		NA		Glycosyltransferase (AHRD V3.3 *-* A0A2I4DPZ1_9ROSI)
Solyc01g066100	0.0151736		0.0316174	0	0		0.0135458	0	0.0289396		0.753141		Glycosyltransferase (AHRD V3.3 *** A0A2I4GJH4_9ROSI)
Solyc01g066110	0		0	0	0		0.102688	0.0354028	0.0177375		0.58952		Glycosyltransferase (AHRD V3.3 *** A0A2I4GJH4_9ROSI)
Solyc01g066115	0		0	0	0		0	0	0		NA		Glycosyltransferase (AHRD V3.3 *-* A0A218XG81_PUNGR)
Solyc01g066120	0		0	0	0		0	0	0		NA		Glycosyltransferase (AHRD V3.3 *-* A0A2I4GJH4_9ROSI)
Solyc01g066130	0		0	0	0		0	0	0		NA		crocetin glucosyltransferase, chloroplastic-like (AHRD V3.3 *-* XP_004229323.3)
Solyc01g066140	0		0	0	0		0.0229358	0	0		0.502154		Glycosyltransferase (AHRD V3.3 *** A0A1Q3BPF3_CEPFO)
Solyc01g066145	0		0.0312337	0	0		0	0	0.0729789		0.570315		Glycosyltransferase (AHRD V3.3 *-* A0A2I4GJH4_9ROSI)
Solyc01g066150	0		0	0	0		0	0	0.108328		0.0254947		Glycosyltransferase (AHRD V3.3 *-* A0A2I4GJH4_9ROSI)
Solyc01g066160	0		0	0.125138	0.186737		0	0.145977	1.55352		0.0109467		Unknown protein
Solyc01g066190	0		0.499356	0.189909	0.915766		0	2.20678	6.48712		0.000156221		Unknown protein
Solyc01g066200	3.87312		8.34084	5.80781	6.46313		5.34171	5.94683	13.8932		0.0399986		Unknown protein
Solyc01g150142	0.0305882		0.0150498	0.0423804	0.122963		0.0299705	0.0307709	0.635271		0.000634199		Retrovirus-related Pol polyprotein from transposon TNT 1-94 (AHRD V3.3 *-* A0A2U1PV21_ARTAN)
Solyc01g066205	0		0	0	0		0	0	0		NA		Retrovirus-related Pol polyprotein from transposon TNT 1-94 (AHRD V3.3 *-* A0A2K3NZR4_TRIPR)
Solyc01g150143	0		0	0	0		0	0	0		NA		Unknown protein
Solyc01g066210	0		0	0	0		0	0	0		NA		Unknown protein
Solyc01g066230	0		0	0	0		0.0348244	0	0		0.502154		Unknown protein
Solyc01g066235	0.0589611		0	0	0		0	0	0		0.502154		Unknown protein
Solyc01g066260	3.12245		8.43506	12.0312	9.15437		7.99284	11.3247	20.3538		0.000316369		Unknown protein
Solyc01g066270	0.590912		1.42011	0.763726	0.851152		1.43023	0.86393	0.612868		0.140187		Unknown protein
Solyc01g066280	0.0560861		0	0	0.0634451		0.0579711	0	0		0.694202		Unknown protein
Solyc01g066290	10.4961		11.5272	17.8741	22.2508		10.0966	8.97042	20.4434		0.0121316		Unknown protein
Solyc01g066293	0		0	0	0		0	0	0		NA		Unknown protein
Solyc01g066297	0		0	0	0		0	0	0		NA		zinc finger BED domain-containing protein RICESLEEPER 4-like (AHRD V3.3 *-* XP_010319895.2)
Solyc01g066310	15.3115		52.0234	18.3904	56.9574		46.2999	54.0762	76.9552		5.18896e-05		Acyl-CoA dehydrogenase family member 10 (AHRD V3.3 *** A0A1J3CLI6_NOCCA)
Solyc01g066320	0		0	0	0		0	0	0		NA		Unknown protein
Solyc01g066330	0		0	0	0		0	0	0		NA		Unknown protein
Solyc01g066340	0		0	0	0.0676521		0	0.185869	0.191826		0.649789		Unknown protein
Solyc01g066345	0		0	0	0		0	0	0.0303942		0.502154		Retrovirus-related Pol polyprotein from transposon TNT 1-94 (AHRD V3.3 *-* A0A2I0VNR7_9ASPA)
Solyc01g066350	0		0	0	0		0	0	0		NA		Unknown protein
Solyc01g066360	0		0	0	0		0	0	0		NA		Pectinesterase (AHRD V3.3 *** A0A2G3DFT1_CAPCH)
Solyc01g066420	0		0	0	0		0	0	0		NA		Pectinesterase (AHRD V3.3 *** A0A2G2XPD2_CAPBA)
Solyc01g066425	0		0	0	0		0	0	0		NA		Pectinesterase (AHRD V3.3 *-* A0A2G3DFP5_CAPCH)
Solyc01g066410	0		0	0	0		0	0	0		NA		Pectinesterase (AHRD V3.3 *-* A0A2G3DFP5_CAPCH)
Solyc01g066380	0		0	0	0		0	0	0		NA		Unknown protein
Solyc01g066390	0		0	0	0		0	0	0		NA		Pectinesterase (AHRD V3.3 *-* A0A2G3DFP5_CAPCH)
Solyc01g066430	4.27724		10.8823	12.3208	22.0543		12.9035	24.8634	79.4237		0.000270271		RING-H2 finger protein ATL2-like (AHRD V3.3 *** A0A2I4E8K9_9ROSI)
Solyc01g066440	4.54564		6.94681	3.03389	4.51933		8.73916	6.9149	1.20044		0.191935		hypothetical protein (AHRD V3.3 *** AT3G06840.1)
Solyc01g066445	0		0	0	0		0	0	0		NA		Retrovirus-related Pol polyprotein from transposon TNT 1-94 (AHRD V3.3 *-* A0A2K3MN99_TRIPR)
Solyc01g066450	1.26969		4.35926	0.991863	3.10261		2.38626	2.09394	3.76412		0.159938		Alpha/beta-Hydrolases superfamily protein (AHRD V3.3 *** A0A2U1Q133_ARTAN)
Solyc01g150144	0.0166501		0.0261986	0.0905148	1.13533		0.0148661	0.412189	0.751764		0.00427642		Alpha/beta-Hydrolases superfamily protein (AHRD V3.3 *** A0A2U1MWY4_ARTAN)
Solyc01g066455	0		0	0	0		0	0	0		NA		Fumarylacetoacetate (FAA) hydrolase family (AHRD V3.3 --* AT3G16700.1)
Solyc01g066457	0.0575461		0.0504561	0.0146546	1.7055		0.0990001	0.540905	1.39054		0.0228747		Alpha/beta-Hydrolases superfamily protein (AHRD V3.3 *** A0A2U1MWY4_ARTAN)
Solyc01g066480	14.6736		35.1466	14.3855	30.6642		35.1394	35.0479	33.5729		0.0003738		Fumarylacetoacetate hydrolase family (AHRD V3.3 *** A0A1Y1HN88_KLENI)
Solyc01g066490	0.0921889		0.178887	0	0.0900594		0	0	0		0.358168		Unknown protein
Solyc01g066500	0.0420779		0.0183686	0	0		0.0421915	0.0231514	0		0.334378		Transcription factor, MADS-box (AHRD V3.3 *-* A0A2U1QC70_ARTAN)
Solyc01g066510	0.0839899		0.270313	0.0295889	0.157055		0.28569	0.212774	0.0519404		0.091295		Protein GAMETE EXPRESSED 2 (AHRD V3.3 *** A0A2G3AJS1_CAPAN)
Solyc01g066520	5.79988		11.0545	4.09421	13.9683		12.6954	12.2617	35.6648		4.31516e-05		Dihydrolipoamide acetyltransferase component of pyruvate dehydrogenase complex (AHRD V3.3 *** A0A024B875_SOLTU)
Solyc01g066560	0		0.011044	0	0.010018		0.0242495	0.0205213	0.0220134		0.463423		Protein DETOXIFICATION (AHRD V3.3 *** A0A2G3DGJ0_CAPCH)
Solyc01g066570	0.404429		0.731882	0	0.432653		0.898735	0.865912	0.0234647		0.147221		FCS-Like Zinc finger 15 (AHRD V3.3 *-* FLZ15_ARATH)
Solyc01g066575	0		0	0	0		0	0	0		NA		Retrovirus-related Pol polyprotein from transposon TNT 1-94 (AHRD V3.3 *-* A0A2K3MQ97_TRIPR)
Solyc01g066590	45.2595		49.571	50.5965	57.9417		44.6868	42.7438	53.8587		0.124226		Dynein light chain (AHRD V3.3 *** A0A2G3DI71_CAPCH)
Solyc01g066610	0.748089		0.997313	0.511874	0.613295		1.27354	1.6275	0.847915		0.0127365		Fanconi anemia group I protein (AHRD V3.3 *** A0A2I4F1R6_9ROSI)
Solyc01g066612	0		0	0	0		0	0	0.0498887		0.502154		ATP-dependent DNA helicase (AHRD V3.3 *-* A0A2G3C774_CAPCH)
Solyc01g066614	0		0	0	0		0	0	0		NA		Guanylate-binding family protein (AHRD V3.3 *-* A0A2U1PP48_ARTAN)
Solyc01g066616	0		0	0	0		0.053072	0	0.0969778		0.581195		replication protein A 70 kDa DNA-binding subunit B-like (AHRD V3.3 *** A0A2I4FHD9_9ROSI)
Solyc01g066618	0.0849947		0	0	0		0	0	0		0.502154		Unknown protein
Solyc01g066620	0.222082		0.601553	0.140263	0.545298		0.53902	0.689063	1.29874		0.00243019		Glyoxysomal fatty acid beta-oxidation multifunctional protein MFP-a (AHRD V3.3 *** A0A2G3AJZ7_CAPAN)
Solyc01g066625	0		0	0	0		0	0	0		NA		protein FAR1-RELATED SEQUENCE 5-like (AHRD V3.3 *** A0A2I4FDV7_9ROSI)
Solyc01g066630	0		0	0	0		0	0	0		NA		Unknown protein
Solyc01g066640	2.42829		2.37159	0.830534	3.51572		2.37159	1.60144	0.903619		0.0592467		Vitellogenin-like protein (AHRD V3.3 *-* Q9FH24_ARATH)
Solyc01g066650	0		0	0	0		0	0	0		NA		protein FAR1-RELATED SEQUENCE 5-like (AHRD V3.3 *-* A0A2I4GCM5_9ROSI)
Solyc01g066660	0		0	0	0		0	0	0		NA		protein FAR1-RELATED SEQUENCE 5-like (AHRD V3.3 *-* A0A2I4FDV7_9ROSI)
Solyc01g066670	0		0	0	0		0	0	0		NA		protein FAR1-RELATED SEQUENCE 5-like (AHRD V3.3 *-* A0A2I4FDV7_9ROSI)
Solyc01g066680	30.6146		279.616	186.81	270.693		234.928	351.418	228.912		9.4026e-05		Pollen Ole e 1 allergen and extensin family protein (AHRD V3.3 *** A0A2U1NI15_ARTAN)
Solyc01g066690	18.2216		24.0228	20.4068	28.9661		21.8773	26.2658	35.0215		0.00341323		Eukaryotic translation initiation factor 2 subunit 3 (AHRD V3.3 *** A0A1U8HGG1_CAPAN)
Solyc01g066700	0.295793		0.178854	0.218128	0.544863		0.168402	0.436372	0.911709		0.00611166		UDP-glucuronic acid decarboxylase (AHRD V3.3 *** G5DXR5_SILLA)
Solyc01g066710	0.103856		0.0303082	0.0696339	0.285282		0.0338908	0.167985	0.804935		0.0216758		UDP-glucuronic acid decarboxylase 4 (AHRD V3.3 *-* A0A2G2VJP5_CAPBA)
Solyc01g066720	20.1363		31.8418	26.3825	44.2549		26.5542	30.7918	90.0023		1.43105e-06		Hypoxia-responsive family protein (AHRD V3.3 *** S8D7L7_9LAMI)
Solyc01g066730	0.556275		1.85023	0.91714	1.96354		1.62919	1.70918	1.40009		0.0134036		Transcription factor, MADS-box (AHRD V3.3 *-* A0A2U1LSQ9_ARTAN)
Solyc01g066740	27.6985		20.3945	11.6282	15.4066		25.3769	24.4586	13.5139		0.0345302		Transducin/WD40 repeat-like superfamily protein (AHRD V3.3 *-* A0A2U1LEC3_ARTAN)
Solyc01g066750	0		0	0	0		0	0	0		NA		Unknown protein
Solyc01g066760	0		0	0	0.0757933		0.0321468	0	0.125854		0.330769		Unknown protein
Solyc01g066770	0.553781		2.92615	0.833628	3.47694		2.84731	2.02837	4.90898		7.15369e-05		Chaperone protein dnaJ 49 (AHRD V3.3 *** A0A2G3B5J1_CAPCH)
Solyc01g066775	0		0	0	0		0	0	0		NA		Histone-lysine N-methyltransferase ATXR2 (AHRD V3.3 *-* A0A2G2Z378_CAPAN)
Solyc01g066790	0.199268		0.380556	0.197296	1.72278		0.203842	0.305512	1.04956		0.12223		Unknown protein
Solyc01g066800	0		0	0	0		0	0	0		NA		Actin (AHRD V3.3 *-* B1NJ25_OPUST)
Solyc01g066810	0.0216554		0	0.0848972	0.0453071		0.0183341	0	0		0.0286002		Adenine nucleotide alpha hydrolases-like superfamily protein (AHRD V3.3 *** O82240_ARATH)
Solyc01g066820	2.4619		1.18396	1.73812	1.02607		1.31179	1.17274	0.784285		0.00625869		Kinesin-like protein (AHRD V3.3 *** A0A2G3CJ78_CAPCH)
Solyc01g066830	3.5776		8.90534	5.2454	8.20207		7.624	6.84259	10.0909		0.00418427		Ubiquitin-like-specific protease ESD4 (AHRD V3.3 *** A0A1U8EF37_CAPAN)
Solyc01g066840	116.521		130.36	129.79	172.87		117.914	167.932	261.292		0.000133747		40S ribosomal protein S21 (AHRD V3.3 *** A0A1U8E7W4_CAPAN)
Solyc01g066850	0.380071		0.170997	0.262906	0.0310818		0.0639011	0.0478141	0.0499254		0.00230968		WAT1-related protein (AHRD V3.3 *** K4AWT5_SOLLC)
Solyc01g066860	11.8514		9.10765	4.42834	5.46215		11.8064	8.92437	7.59827		0.0504519		hypothetical protein (AHRD V3.3 *** AT1G63310.1)
Solyc01g150145	0		0.00747587	0	0		0	0	0		0.502154		protein FAR1-RELATED SEQUENCE 5-like (AHRD V3.3 *** A0A2I4FDV7_9ROSI)
[truncated: 32,078 more rows]

## Sheet: Table S2B
Correlation coefficient values in samples
			Buffer			Cmm
		0d	1d	3d	6d	1d	3d	6d
	0d		0.714847	0.917068	0.780326	0.877419	0.748939	0.412353
Buffer	1d			0.838289	0.9443	0.938861	0.953248	0.83206
	3d				0.84354	0.921983	0.818439	0.593864
	6d					0.899371	0.979024	0.787727
Cmm	1d						0.89982	0.683637
	3d							0.81341
	6d							0.81341
