# Supplementary material for: Transcriptome analysis of Clavibacter michiganensis subsp. michiganensis-infected tomatoes: a role of salicylic acid in the host response
Source: BMC Plant Biol. 2021 Oct 19;21:476. doi: 10.1186/s12870-021-03251-8 (PMC8524973; doi:10.1186/s12870-021-03251-8)
Supplement: Supplementary file 3 — Additional file 3: Table S3. List of upregulated DEGs. [file 12870_2021_3251_MOESM3_ESM.xlsx]

## Sheet: Table S3
Table S3. List of upregulated DEGs
Solyc ID	Cluster	Gene symbol	Description	Annotation (ITAG4.0)
Solyc00g500405	cluster 1			Disease resistance protein (TIR-NBS-LRR class) family (AHRD V3.3 *-* A0A2U1N0W2_ARTAN)
Solyc00g500406	cluster 1		NBS	Disease resistance protein (TIR-NBS-LRR class) (AHRD V3.3 *-* A0A2K3PDT8_TRIPR)
Solyc01g005040	cluster 1			CASP-like protein (AHRD V3.3 *** A0A2G3CF58_CAPCH)
Solyc01g005220	cluster 1			MACPF domain-containing protein (AHRD V3.3 *** A0A2G3AYJ5_CAPCH)
Solyc01g005420	cluster 1			C2 calcium-dependent membrane targeting (AHRD V3.3 *-* A0A2U1LLL4_ARTAN)
Solyc01g005470	cluster 1			protein PLANT CADMIUM RESISTANCE 2-like (AHRD V3.3 *** A0A1U8ETE7_CAPAN)
Solyc01g005730	cluster 1		RLP	NL0C (AHRD V3.3 *** Q9ZS83_SOLLC)
Solyc01g005760	cluster 1		RLP	NL0D (AHRD V3.3 *** Q9ZS82_SOLLC)
Solyc01g005920	cluster 1			Amino acid/polyamine transporter I (AHRD V3.3 *** A0A200RCI7_9MAGN)
Solyc01g005980	cluster 1			transmembrane protein%2C putative (Protein of unknown function%2C DUF538) (AHRD V3.3 *** AT5G19860.1)
Solyc01g006150	cluster 1			Cation efflux protein (AHRD V3.3 *** A0A200PY73_9MAGN)
Solyc01g006300	cluster 1		PR-9-like	LECEVI1A
Solyc01g006320	cluster 2			Late embryogenesis abundant (LEA) hydroxyproline-rich glycoprotein family (AHRD V3.3 *** Q9LJT9_ARATH)
Solyc01g006400	cluster 1			Pistil extensin like protein, partial CDS only (AHRD V3.3 *-* Q7DLN2_TOBAC)
Solyc01g006520	cluster 1		RLK (SD2b)	Receptor-like protein kinase (AHRD V3.3 *** A0A2U1PPA0_ARTAN)
Solyc01g006550	cluster 1		RLP	Receptor-like protein Cf-9 homolog (AHRD V3.3 *** CF0_SOLLC)
Solyc01g006950	cluster 1			syntaxin-121-like (AHRD V3.3 *** A0A2I4H4W7_9ROSI)
Solyc01g007050	cluster 1			RING-type E3 ubiquitin transferase (AHRD V3.3 *** A0A2G3AY50_CAPCH)
Solyc01g007190	cluster 1			Unknown protein
Solyc01g007220	cluster 1			Late embryogenesis abundant (LEA) hydroxyproline-rich glycoprotein family (AHRD V3.3 *** Q9SVC8_ARATH)
Solyc01g007910	cluster 1			succinyl-CoA ligase alpha 1 subunit
Solyc01g007960	cluster 1		RLK (DUF26)	Cysteine-rich receptor-like protein kinase 2 (AHRD V3.3 *** A0A2G2YVX5_CAPAN)
Solyc01g007980	cluster 1		RLK (DUF26)	Cysteine-rich receptor-like protein kinase 2 (AHRD V3.3 *** A0A2G2YVX5_CAPAN)
Solyc01g007990	cluster 1		RLK (DUF26)	Cysteine-rich receptor-like protein kinase 2 (AHRD V3.3 *** A0A2G2XSC5_CAPBA)
Solyc01g008130	cluster 1			Glutaredoxin-related protein (AHRD V3.3 *** A0A2U1PBW7_ARTAN)
Solyc01g008500	cluster 1		RLK (LRK10L2)	Receptor-like protein kinase (AHRD V3.3 *** A0A2K3L8M9_TRIPR)
Solyc01g008510	cluster 2			photosystem II 5 kDa protein, chloroplastic-like (AHRD V3.3 *-* A0A2I4GVV4_9ROSI)
Solyc01g008620	cluster 1		PR-2-like	Glucan endo-1,3-beta-glucosidase (AHRD V3.3 *** A0A1U8FGD7_CAPAN)
Solyc01g008820	cluster 1			signal peptide peptidase-like (AHRD V3.3 *** A0A2I4FPX2_9ROSI)
Solyc01g009160	cluster 1			Late embryogenesis abundant (LEA) hydroxyproline-rich glycoprotein family (AHRD V3.3 *** Q84VP8_ARATH)
Solyc01g009310	cluster 1			meloidogyne-induced giant cell protein DB217
Solyc01g009690	cluster 1		RLP	SC0A (AHRD V3.3 *** Q9ZS79_SOLLC)
Solyc01g009700	cluster 1		RLP	NL0E (AHRD V3.3 *** Q9ZS81_SOLLC)
Solyc01g009780	cluster 1			GSH-induced LITAF domain protein (AHRD V3.3 *** GILP_ARATH)
Solyc01g009810	cluster 1			Leucine-rich repeat protein (AHRD V3.3 *** A5HKK5_TOBAC)
Solyc01g009930	cluster 1		RLP	receptor-like protein 12 (AHRD V3.3 *** A0A1U8F9L9_CAPAN)
Solyc01g010020	cluster 1			Calmodulin (AHRD V3.3 *** B6SJJ2_MAIZE)
Solyc01g010060	cluster 1			Unknown protein
Solyc01g010180	cluster 1			Unknown protein
Solyc01g010185	cluster 1			Retrovirus-related Pol polyprotein from transposon TNT 1-94 (AHRD V3.3 *-* A0A2K3MSD0_TRIPR)
Solyc01g010215	cluster 1			UBN2 domain-containing protein (AHRD V3.3 *-* A0A1Q3DGW3_CEPFO)
Solyc01g010220	cluster 1			Copia-like polyprotein/retrotransposon (AHRD V3.3 --* Q9FI33_ARATH)
Solyc01g010230	cluster 1			MDIS1-interacting receptor like kinase 2 (AHRD V3.3 --* XP_024448779.1)
Solyc01g010290	cluster 1			Ureide permease (AHRD V3.3 *** A0A2R6PBP7_ACTCH)
Solyc01g010430	cluster 1			Actin cross-linking protein, putative (DUF569) (AHRD V3.3 *** Q8GXC9_ARATH)
Solyc01g014840	cluster 1	TIR-NB-LRR	NBS	Disease resistance protein (TIR-NBS-LRR class) (AHRD V3.3 *** A0A2U1PW75_ARTAN)
Solyc01g028807	cluster 1			Unknown protein
Solyc01g044340	cluster 1			RBR-type E3 ubiquitin transferase (AHRD V3.3 *-* A0A2G3AIF0_CAPAN)
Solyc01g056720	cluster 1			small basic intrinsic protein 2.1
Solyc01g057445	cluster 1			Mediator of RNA polymerase II transcription subunit 15a (AHRD V3.3 *-* A0A2G2ZG46_CAPAN)
Solyc01g057680	cluster 1			Unknown protein
Solyc01g057770	cluster 2			HCO3-transporter family (AHRD V3.3 *** A0A2U1KUW6_ARTAN)
Solyc01g060020	cluster 1		PR-2-like	beta-1,3-glucanase TOMB13GLUB
Solyc01g060130	cluster 2			TOMGTPASE Mill. GTPase
Solyc01g060280	cluster 1			AMSH-like ubiquitin thioesterase 1 (AHRD V3.3 *** A0A2G2XPY5_CAPBA)
Solyc01g066430	cluster 1			RING-H2 finger protein ATL2-like (AHRD V3.3 *** A0A2I4E8K9_9ROSI)
Solyc01g066520	cluster 1			Dihydrolipoamide acetyltransferase component of pyruvate dehydrogenase complex (AHRD V3.3 *** A0A024B875_SOLTU)
Solyc01g066720	cluster 1			Hypoxia-responsive family protein (AHRD V3.3 *** S8D7L7_9LAMI)
Solyc01g066940	cluster 1			Vesicle-associated membrane protein (AHRD V3.3 *** A0A1U8E616_CAPAN)
Solyc01g067020	cluster 1	TFT1/TARK1	RLK (LRRIII)	Atypical receptor-like kinase 1 (AHRD V3.3 *** C5H8K0_SOLLC)
Solyc01g067330	cluster 1			CASP-like protein (AHRD V3.3 *** A0A2G3DII6_CAPCH)
Solyc01g067620	cluster 1			2-oxoglutarate (2OG) and Fe(II)-dependent oxygenase superfamily protein (AHRD V3.3 *** A0A2U1MX13_ARTAN)
Solyc01g067720	cluster 1		TM-CC	Vesicle-associated protein 1-1 (AHRD V3.3 *** A0A2G3DFU6_CAPCH)
Solyc01g067740	cluster 1			Superoxide dismutase [Cu-Zn] 1
Solyc01g068130	cluster 4			calcium/calcium/calmodulin-dependent Serine/Threonine-kinase (AHRD V3.3 *** AT2G47010.2)
Solyc01g068490	cluster 1			RING-type E3 ubiquitin transferase (AHRD V3.3 *** A0A200RD53_9MAGN)
Solyc01g073890	cluster 1			Cysteine/Histidine-rich C1 domain family protein (AHRD V3.3 *-* Q9ZUW8_ARATH)
Solyc01g079140	cluster 1			Unknown protein
Solyc01g079200	cluster 1			gibberellin 2-oxidase 3
Solyc01g079260	cluster 1	SlWRKY23	WRKY TF (Group II-c)	WRKY transcription factor 23
Solyc01g079600	cluster 1			Alpha/beta-Hydrolases superfamily protein (AHRD V3.3 *** A0A2U1L2I9_ARTAN)
Solyc01g079610	cluster 1			DnaJ protein ERDJ3B (AHRD V3.3 *** A0A2G2Z6I0_CAPAN)
Solyc01g079810	cluster 1			E3 ubiquitin-protein ligase RHF1A (AHRD V3.3 *** A0A1J3FVF9_NOCCA)
Solyc01g079940	cluster 1			Eukaryotic aspartyl protease family protein (AHRD V3.3 *** A0A2U1KXX4_ARTAN)
Solyc01g079950	cluster 1			Eukaryotic aspartyl protease family protein (AHRD V3.3 *** A0A2U1ML86_ARTAN)
Solyc01g080220	cluster 1			endo-1,31,4-beta-D-glucanase-like (AHRD V3.3 *** A0A2I4F2Y3_9ROSI)
Solyc01g080570	cluster 1			Inosine-uridine preferring nucleoside hydrolase family protein (AHRD V3.3 *** A0A2U1LEG5_ARTAN)
Solyc01g080790	cluster 1		PR-17-like	Plant basic secretory protein (BSP) family protein (AHRD V3.3 *** I3SK49_MEDTR)
Solyc01g080800	cluster 1		PR-17-like	Basic secretory family protein (AHRD V3.3 *** A0A2K3LW23_TRIPR)
Solyc01g080890	cluster 1			hypothetical protein (AHRD V3.3 -** AT1G32460.1)
Solyc01g081270	cluster 1			Glutathione S-transferase (AHRD V3.3 *** A0A200PVK3_9MAGN)
Solyc01g081310	cluster 1			glutathione S-transferase T3
Solyc01g086640	cluster 1			O-fucosyltransferase (AHRD V3.3 *** A0A2P5FQR3_TREOI)
Solyc01g086660	cluster 1			Unknown protein
Solyc01g086670	cluster 1			Unknown protein
Solyc01g086730	cluster 1			magnesium transporter%2C putative (DUF803) (AHRD V3.3 *** AT3G26670.4)
Solyc01g086850	cluster 1			Ras gtpase (AHRD V3.3 *** A0A1J9QT15_9PEZI)
Solyc01g087020	cluster 1			Unknown protein
Solyc01g087530	cluster 1			Zinc transporter (AHRD V3.3 *** A0A2K3NPL0_TRIPR)
Solyc01g087870	cluster 1			Glutamine--fructose-6-phosphate aminotransferase [isomerizing] (AHRD V3.3 *** A0A2I0VLF2_9ASPA)
Solyc01g088550	cluster 1			Purine permease (AHRD V3.3 *** A0A2P5FPT3_TREOI),Pfam:PF16913
Solyc01g088810	cluster 1			Ankyrin repeat-containing protein (AHRD V3.3 *** A0A2U1MGK0_ARTAN)
Solyc01g089880	cluster 1			PRA1 family protein (AHRD V3.3 *** A0A2G3AMA6_CAPAN)
Solyc01g089890	cluster 1			PRA1 family protein (AHRD V3.3 *** A0A2G3AMA6_CAPAN)
Solyc01g090650	cluster 1			SNF2 domain-containing protein / helicase domain-containing protein (AHRD V3.3 *** A0A1P8AXX5_ARATH)
Solyc01g090840	cluster 1		C2H2 TF	Zinc finger protein (AHRD V3.3 *** A0A200PXY0_9MAGN)
Solyc01g090990	cluster 1		TM-CC	Vesicle-associated protein 1-1 (AHRD V3.3 *** A0A2G3DJD8_CAPCH)
Solyc01g091030	cluster 1			Small auxin up-regulated RNA1
Solyc01g091170	cluster 1			ARGINASE 2
Solyc01g091190	cluster 1			5-enolpyruvylshikimate-3-phosphate synthase
Solyc01g091590	cluster 1			BON1-associated protein 2-like (AHRD V3.3 *** A0A2I4E3A5_9ROSI)
Solyc01g091740	cluster 1			ARM repeat superfamily protein (AHRD V3.3 *** A0A2U1QPK4_ARTAN)
Solyc01g091840	cluster 1			UDP-galactose/UDP-glucose transporter 2 (AHRD V3.3 *** A0A2G3DE09_CAPCH)
Solyc01g091910	cluster 1			phospholipase PLDb2
Solyc01g094040	cluster 1			blue copper protein-like (AHRD V3.3 *** A0A2I4GQX2_9ROSI)
Solyc01g094260	cluster 1			NAD(P)-binding Rossmann-fold superfamily protein (AHRD V3.3 *** F4JE70_ARATH)
Solyc01g094550	cluster 1			Acyl-CoA thioesterase family protein (AHRD V3.3 *** A0A2U1Q5B6_ARTAN),Pfam:PF13622
Solyc01g094860	cluster 1			Transmembrane protein-related protein (AHRD V3.3 *** A0A2U1LWU9_ARTAN)
Solyc01g094920	cluster 1			Receptor-like protein kinase (AHRD V3.3 *** A0A2K3LAU4_TRIPR)
Solyc01g094960	cluster 1			mitogen-activated protein kinase 5
Solyc01g095080	cluster 1	SlACS2	ACC syhthase	1-aminocyclopropane-1-carboxylic acid synthase-2
Solyc01g095150	cluster 1			late embryogenesis-like protein
Solyc01g095560	cluster 1			Unknown protein
Solyc01g095590	cluster 1			Extra-large G-like protein, putative (DUF3133) (AHRD V3.3 *** Q0WVG1_ARATH)
Solyc01g095630	cluster 2	SlWRKY41	WRKY TF (Group III)	WRKY transcription factor 41
Solyc01g095970	cluster 1			Dynamin-like protein (AHRD V3.3 *** F4K015_ARATH)
Solyc01g095990	cluster 1			phosphatidylinositol 4-kinase gamma 4-like (AHRD V3.3 *** A0A2I4FK44_9ROSI)
Solyc01g096190	cluster 1			Ca2+-ATPase
Solyc01g096420	cluster 1			NADPH quinone oxidoreductase (AHRD V3.3 *** A0A2K3LWY2_TRIPR)
Solyc01g096430	cluster 1			NADPH:quinone oxidoreductase-like (AHRD V3.3 *** A0A2I4GZV4_9ROSI)
Solyc01g096510	cluster 1			Sigma factor binding protein 1, chloroplastic (AHRD V3.3 *** A0A2G2W6X7_CAPBA)
Solyc01g096670	cluster 1			Cytochrome P450 (AHRD V3.3 *** A0A2U1MC34_ARTAN)
Solyc01g096930	cluster 1			Phospholipid-transporting ATPase (AHRD V3.3 *** A0A2G2YYQ8_CAPAN)
Solyc01g097240	cluster 1		PR-4-like	Pathogenesis-related protein 4 (AHRD V3.3 *** I6VW44_CAPAN)
Solyc01g097350	cluster 1			Calcium-binding EF hand family protein (AHRD V3.3 *** F4KA19_ARATH)
Solyc01g097390	cluster 2			NAD(P)-linked oxidoreductase, aldo/keto reductase family protein (AHRD V3.3 *** A0A1Y1HY98_KLENI)
Solyc01g097510	cluster 2			annexin 3
Solyc01g097520	cluster 2			annexin 5
Solyc01g097570	cluster 1			Protein SUPPRESSOR OF K(+) TRANSPORT GROWTH DEFECT 1 (AHRD V3.3 *-* A0A2G2W7B7_CAPBA)
Solyc01g097830	cluster 1			DUF868 family protein (DUF868) (AHRD V3.3 *** Q9SI11_ARATH)
Solyc01g097880	cluster 1			tRNA-specific adenosine deaminase, chloroplastic (AHRD V3.3 *** A0A2I0WQV8_9ASPA)
Solyc01g098140	cluster 1			Alpha/beta-hydrolases superfamily protein (AHRD V3.3 *** A0A2U1LX98_ARTAN)
Solyc01g098590	cluster 1			Phosphoglycerate mutase-like protein AT74 (AHRD V3.3 *** A0A2G2YZL9_CAPAN)
Solyc01g098710	cluster 1			aspartic proteinase-like protein 2 (AHRD V3.3 *** A0A1S4CMW0_TOBAC)
Solyc01g098840	cluster 1			Mevalonate kinase (AHRD V3.3 *** A0A2G3BUF3_CAPCH)
Solyc01g098910	cluster 1			Peroxisomal adenine nucleotide carrier 1 (AHRD V3.3 *** A0A1U8DU94_CAPAN)
Solyc01g099370	cluster 1			Calcium-dependent lipid-binding (CaLB domain) family protein (AHRD V3.3 *-* F4JK83_ARATH)
Solyc01g099520	cluster 2			Rapid alkalinization factor (AHRD V3.3 *** RALF_TOBAC)
Solyc01g099660	cluster 1			Heat shock protein 70 family (AHRD V3.3 *** A0A200QCN5_9MAGN)
Solyc01g099680	cluster 1			Rubber elongation factor (AHRD V3.3 *** A0A2U1LDB4_ARTAN)
Solyc01g100010	cluster 1			F-box domain, Phloem protein 2-like protein (AHRD V3.3 *** A0A2U1MNC1_ARTAN)
Solyc01g100240	cluster 1		CBP60 homolog	Calmodulin binding protein-like (AHRD V3.3 *** A0A200R2D8_9MAGN)
Solyc01g100320	cluster 1			Disulfide-isomerase-like protein (AHRD V3.3 *** B3TLY7_ELAGV)
Solyc01g100380	cluster 2			Calreticulin (AHRD V3.3 *** A0A2G3AWT5_CAPCH)
Solyc01g100590	cluster 1			Heme binding protein (AHRD V3.3 *** Q9LZQ3_ARATH)
Solyc01g102290	cluster 1			Low temperature and salt responsive protein (AHRD V3.3 *** Q8H9B8_SOLTU)
Solyc01g102390	cluster 1		PR-15_16-like	Germin-like protein (AHRD V3.3 *** O65358_SOLTU)
Solyc01g102500	cluster 1			netrin receptor DCC (AHRD V3.3 *-* AT3G50910.1)
Solyc01g102660	cluster 1			Glutathione S-transferase (AHRD V3.3 *** A0A2U1NYU9_ARTAN)
Solyc01g102840	cluster 1	TIR-NB	NBS	Disease resistance protein (TIR-NBS-LRR class) (AHRD V3.3 *** A0A2U1NT16_ARTAN)
Solyc01g102940	cluster 2			Methionine S-methyltransferase (AHRD V3.3 *** A0A2G2W8J7_CAPBA)
Solyc01g103170	cluster 1			Lysine ketoglutarate reductase trans-splicing-like protein, putative (DUF707) (AHRD V3.3 *** F4JRK4_ARATH)
Solyc01g103390	cluster 1			12-oxophytodienoate reductase 2
Solyc01g103470	cluster 1			proline-rich receptor-like protein kinase PERK4 (AHRD V3.3 --* XP_026410247.1)
Solyc01g103510	cluster 1			60S ribosomal protein L3 (AHRD V3.3 *** A0A2G3AWH4_CAPCH)
Solyc01g103590	cluster 1			Lactoylglutathione lyase / glyoxalase (AHRD V3.3 *** A0A1Y1HY85_KLENI)
Solyc01g103650	cluster 1			Alpha/beta-Hydrolases superfamily protein (AHRD V3.3 *** Q9XID7_ARATH)
Solyc01g103670	cluster 1			Alpha/beta-Hydrolases superfamily protein (AHRD V3.3 *** Q9XID7_ARATH)
Solyc01g103940	cluster 1			Protein kinase (AHRD V3.3 *** O65765_CRAPL)
Solyc01g104040	cluster 2			UDP-glucose:glycoprotein glucosyltransferase (AHRD V3.3 *** A0A2I4FV41_9ROSI)
Solyc01g104740	cluster 1			Multiprotein-bridging factor 1c (AHRD V3.3 *** A0A1U8F6N4_CAPAN)
Solyc01g104780	cluster 4			Vacuolar iron transporter-like protein (AHRD V3.3 *** A0A2K3NGY4_TRIPR)
Solyc01g104880	cluster 1			Phosphatidylserine decarboxylase proenzyme 2 (AHRD V3.3 *** A0A2G3AWK6_CAPCH)
Solyc01g104920	cluster 1			Vesicle-fusing ATPase (AHRD V3.3 *** A0A2G3C862_CAPCH)
Solyc01g104970	cluster 1	SlSERK3B	RLK (LRRII)	Receptor-like kinase (AHRD V3.3 *** A0A0K9PIY0_ZOSMR)
Solyc01g105070	cluster 1		PR-9-like	LECEVI16G peroxidase precursor
Solyc01g105100	cluster 1			Endoplasmic reticulum-Golgi intermediate compartment protein 3 (AHRD V3.3 *** A0A2G2WZZ7_CAPBA)
Solyc01g105180	cluster 1			Protein DA1 (AHRD V3.3 *** A0A2I0VSM4_9ASPA)
Solyc01g105190	cluster 1			protein DA1-related 1-like (AHRD V3.3 *-* XP_004231350.2)
Solyc01g105200	cluster 1			Protein DA1 (AHRD V3.3 *-* A0A2I0VSM4_9ASPA)
Solyc01g105230	cluster 1		CAMTA TF	Calmodulin-binding transcription activator 2 (AHRD V3.3 *** A0A2G3AUZ8_CAPCH)
Solyc01g105280	cluster 1			Protein phosphatase 2C (AHRD V3.3 *** A0A2U1L906_ARTAN)
Solyc01g105410	cluster 1			Protein EXORDIUM-like 2 (AHRD V3.3 *** B1Q489_CAPCH)
Solyc01g105620	cluster 1			RING/U-box superfamily protein (AHRD V3.3 *-* F4JJ02_ARATH)
Solyc01g105630	cluster 1			Calmodulin (AHRD V3.3 *** A0A1U8DW89_CAPAN)
Solyc01g105920	cluster 4			Beta myrcene/limonene synthase (AHRD V3.3 *** G1JUH4_SOLLC)
Solyc01g106500	cluster 1			Receptor-like protein kinase (AHRD V3.3 *** A0A2R6Q659_ACTCH)
Solyc01g106510	cluster 1			F-box domain-containing protein/DUF295 domain-containing protein (AHRD V3.3 *** A0A1Q3CTB5_CEPFO)
Solyc01g106620	cluster 1		PR-1-like	pathogenesis-related protein 1-like (AHRD V3.3 *** A0A2I4HRD5_9ROSI)
Solyc01g106890	cluster 1			hypothetical protein (AHRD V3.3 *** AT3G19660.1)
Solyc01g107090	cluster 1			beta-1%2C4-xylosidase (AHRD V3.3 *** AT3G19615.1)
Solyc01g107170	cluster 1		C2H2 TF	Zinc finger protein (AHRD V3.3 *** A0T3Q5_SOLTU)
Solyc01g107250	cluster 1			Leucine-rich repeat receptor-like protein kinase family (AHRD V3.3 *** A0A0K9P218_ZOSMR)
Solyc01g107740	cluster 1			C2 domain-containing protein (AHRD V3.3 *** B1Q483_CAPCH)
Solyc01g107780	cluster 1			Glycosyltransferase (AHRD V3.3 *** A0A1Q3DDW3_CEPFO)
Solyc01g107820	cluster 1			TOMATO WOUND-INDUCED 1
Solyc01g107860	cluster 1			CBS domain-containing protein-like (AHRD V3.3 *** B8AP73_ORYSI)
Solyc01g107900	cluster 1			O-acyltransferase WSD1-like protein (AHRD V3.3 *** A0A2K3ND41_TRIPR)
Solyc01g108020	cluster 1			Thioredoxin M3, chloroplastic (AHRD V3.3 *** A0A1U8E6Y3_CAPAN)
Solyc01g108030	cluster 1			Methylcrotonoyl-CoA carboxylase beta chain, mitochondrial (AHRD V3.3 *** A0A1U8DZI7_CAPAN)
Solyc01g108160	cluster 1			autophagy-related protein 2-like (AHRD V3.3 *** A0A1S4AVK1_TOBAC)
Solyc01g108250	cluster 1			DEM2
Solyc01g108400	cluster 1			CDPK-related protein kinase (AHRD V3.3 *** A0A2G3AU42_CAPCH)
Solyc01g108440	cluster 1			Herbivore elicitor-regulated 1 (AHRD V3.3 *** S5ZR43_NICAT)
Solyc01g108490	cluster 1			Carboxypeptidase (AHRD V3.3 *** A0A1U8E723_CAPAN)
Solyc01g108513	cluster 1			Alpha/beta-Hydrolases superfamily protein (AHRD V3.3 *** A0A2U1KK17_ARTAN)
Solyc01g108580	cluster 1			Alpha/beta-Hydrolases superfamily protein (AHRD V3.3 *** A0A2U1Q2D0_ARTAN)
Solyc01g108610	cluster 4			Cyclin-dependent kinase inhibitor (AHRD V3.3 *** A0A2G2W9Z0_CAPBA)
Solyc01g109090	cluster 1			Unknown protein
Solyc01g109110	cluster 1			Extra-large guanine nucleotide-binding protein 2 (AHRD V3.3 *** A0A1U8DXD5_CAPAN)
Solyc01g109140	cluster 1			divinyl ether synthase
Solyc01g109250	cluster 1			Mitochondrial fission regulator like (AHRD V3.3 *** A0A2R6RH96_ACTCH)
Solyc01g109410	cluster 1			Dolichyl-diphosphooligosaccharide--protein glycosyltransferase 48 kDa subunit (AHRD V3.3 *** A0A2G2WA56_CAPBA)
Solyc01g109420	cluster 1			Quinone reductase family protein (AHRD V3.3 *** A0A1P8B767_ARATH)
Solyc01g109460	cluster 1			Polyol monosaccharide transporter 4
Solyc01g109560	cluster 1			Guanine nucleotide-binding protein subunit beta (AHRD V3.3 *** A0A2G3BVT8_CAPCH)
Solyc01g109570	cluster 1		PR-2-like	Glucan endo-1,3-beta-glucosidase (AHRD V3.3 *** J9Z4Z2_ELAGV)
Solyc01g109710	cluster 1			Adenine nucleotide alpha hydrolases-like superfamily protein (AHRD V3.3 *** Q9SIJ8_ARATH)
Solyc01g109760	cluster 1			Major facilitator superfamily (AHRD V3.3 *-* A0A2U1KPS1_ARTAN)
Solyc01g111150	cluster 1			Translocon-associated protein subunit alpha (AHRD V3.3 *** A0A1U8F1N5_CAPAN)
Solyc01g111670	cluster 1			transmembrane protein%2C putative (DUF1279) (AHRD V3.3 *** AT2G20940.2)
Solyc01g112000	cluster 1			expansin-like protein precursor 1
Solyc01g112050	cluster 1			DUF630 family protein, putative (DUF630 and DUF632) (AHRD V3.3 *-* Q9XI02_ARATH)
Solyc01g112080	cluster 1			Lysm domain GPI-anchored protein 2 (AHRD V3.3 *** A0A2U1M2U7_ARTAN)
Solyc01g112220	cluster 1		RLK (RLCKVIIa)	Protein kinase superfamily protein (AHRD V3.3 *** A0A2U1KP77_ARTAN)
Solyc01g150156	cluster 1			nuclear pore complex protein NUP98A-like isoform X5 (AHRD V3.3 *-* XP_019068100.2)
Solyc01g150176	cluster 1			Gibberellin regulated protein (AHRD V3.3 *** A0A200Q364_9MAGN)
Solyc02g014030	cluster 1	FER10	RLK (CrRLKL1)	Serine/threonine/dual specificity protein kinase, catalytic domain-containing protein (AHRD V3.3 *** A0A2U1M6E8_ARTAN)
Solyc02g020890	cluster 1			alpha/beta-Hydrolases superfamily protein (AHRD V3.3 *** AT3G19970.5)
Solyc02g022850	cluster 1			FAD-binding Berberine family protein (AHRD V3.3 *** A0A1P8ATP1_ARATH)
Solyc02g031790	cluster 1		RLK (LRRXII)	Receptor-like protein kinase (AHRD V3.3 *** A0A2R6Q6W2_ACTCH)
Solyc02g031990	cluster 1			VQ motif-containing protein 22 (AHRD V3.3 *** A0A2G2XD74_CAPBA)
Solyc02g032850	cluster 1	PAD4_ortholog	PAD4.EDS9 homolog/TM-CC	Phytoalexin-deficient 4-1 protein (AHRD V3.3 *** Q2TNK3_SOLTU)
Solyc02g032930	cluster 1			B-cell receptor-associated 31-like (AHRD V3.3 *** A0A200QH03_9MAGN)
Solyc02g032940	cluster 1		PR-7-like	Aspartic proteinase (AHRD V3.3 *** A0A1U8FF23_CAPAN)
Solyc02g032950	cluster 1	SlWRKY16	WRKY TF (Group II-b)	WRKY transcription factor 16
Solyc02g036480	cluster 1			Late embryogenesis abundant (LEA) hydroxyproline-rich glycoprotein family (AHRD V3.3 *** Q9SLI0_ARATH)
Solyc02g038740	cluster 1			3-hydroxy-3-methylglutaryl coenzyme A reductase (AHRD V3.3 *** A0A2G2XB84_CAPBA)
Solyc02g038813	cluster 1			Protein kinase - like protein (AHRD V3.3 *** O81783_ARATH)
Solyc02g038817	cluster 1			Protein kinase domain (AHRD V3.3 *-* A0A200PQX9_9MAGN)
Solyc02g061770	cluster 1		PR-3-like	chitinase 2
Solyc02g062040	cluster 1			RING/U-box superfamily protein (AHRD V3.3 *** A0A2U1ML59_ARTAN)
Solyc02g062140	cluster 1			Armadillo repeat only 1 (AHRD V3.3 *** Q9SW41_ARATH)
Solyc02g062300	cluster 1			BURP domain-containing protein (AHRD V3.3 *** A0A2U1M493_ARTAN)
Solyc02g062500	cluster 1			2-oxoglutarate (2OG) and Fe(II)-dependent oxygenase superfamily protein (AHRD V3.3 *** A0A2U1LXD5_ARTAN)
Solyc02g062550	cluster 1			P-loop containing nucleoside triphosphate hydrolases superfamily protein (AHRD V3.3 *** A0A2U1NGS8_ARTAN)
Solyc02g062800	cluster 1			Ribosome biogenesis protein BMS1-like protein (AHRD V3.3 *-* A0A2G2W7A2_CAPBA)
Solyc02g062890	cluster 1			polyol monosaccharide transporter 5
Solyc02g063020	cluster 1			Major facilitator superfamily protein (AHRD V3.3 *** A0A2U1P386_ARTAN)
Solyc02g063250	cluster 1			Peptide methionine sulfoxide reductase MsrA (AHRD V3.3 *** A0A1D8JN47_9ENTR)
Solyc02g063355	cluster 1			Calcium-dependent lipid-binding (CaLB domain) family protein (AHRD V3.3 *** A0A2U1LMA8_ARTAN)
Solyc02g063440	cluster 1			Unknown protein
Solyc02g063480	cluster 1			Eukaryotic aspartyl protease family protein (AHRD V3.3 *** A0A2U1ML86_ARTAN)
Solyc02g063520	cluster 1		HD-ZIP TF	Homeobox-leucine zipper protein HAT22 (AHRD V3.3 *** A0A2G2XBJ3_CAPBA)
Solyc02g064680	cluster 2			Calcium-transporting ATPase (AHRD V3.3 *** A0A1U8FI07_CAPAN)
Solyc02g064750	cluster 1			2-oxoglutarate (2OG) and Fe(II)-dependent oxygenase superfamily protein (AHRD V3.3 *** A0A2U1KVM6_ARTAN)
Solyc02g065050	cluster 1			aspartic proteinase PCS1-like (AHRD V3.3 *** A0A2G3A5E0_CAPAN)
Solyc02g065090	cluster 1			Patatin (AHRD V3.3 *** A0A2G2XCC6_CAPBA)
Solyc02g065280	cluster 1			Methylesterase 1 (AHRD V3.3 *** A0A2G3D300_CAPCH)
Solyc02g065550	cluster 1			ACI19
Solyc02g065570	cluster 4			DVL1 (AHRD V3.3 *** Q6X5V0_ARATH)
Solyc02g067080	cluster 1			UDP-glucose 6-dehydrogenase (AHRD V3.3 *** Q6IVK6_TOBAC)
Solyc02g067250	cluster 1			Ribosomal protein L34e superfamily protein (AHRD V3.3 *** A0A2U1Q180_ARTAN)
Solyc02g067530	cluster 1			Oxoglutarate/iron-dependent oxygenase (AHRD V3.3 *** A0A2U1MYZ7_ARTAN)
Solyc02g067600	cluster 1			Unknown protein
Solyc02g067660	cluster 1			Alpha/Beta hydrolase fold protein (AHRD V3.3 *** A0A2U1Q6M2_ARTAN)
Solyc02g067860	cluster 1			Glucose-6-phosphate 1-epimerase (AHRD V3.3 *** A0A1U8FRS7_CAPAN)
Solyc02g068010	cluster 1			TRAM/LAG1/CLN8-like domain-containing protein (AHRD V3.3 *-* A0A2U1PG06_ARTAN)
Solyc02g068370	cluster 1		RLK (C-LEC)	C-type lectin receptor-like tyrosine-protein kinase (AHRD V3.3 *** A0A2G3D3S0_CAPCH)
Solyc02g068680	cluster 1			Cysteine/Histidine-rich C1 domain family protein (AHRD V3.3 *-* Q9FIY8_ARATH)
Solyc02g068820	cluster 1		RLK (LRRXII)	Receptor-like protein kinase (AHRD V3.3 *** A0A2R6Q6W2_ACTCH)
Solyc02g069060	cluster 4			Phloem protein 2-like (AHRD V3.3 *** A0A200QPN3_9MAGN)
Solyc02g069100	cluster 3			Cathepsin B-like cysteine proteinase (AHRD V3.3 *** Q6ST24_SOLTU)
Solyc02g069250	cluster 1			Alcohol dehydrogenase superfamily (AHRD V3.3 *-* A0A200Q008_9MAGN)
Solyc02g069260	cluster 1			Argonaute2a
Solyc02g069310	cluster 1			NIM1-like protein 1
Solyc02g069370	cluster 1			Ras-related protein Rab-5A (AHRD V3.3 *** A0A1U8FSC3_CAPAN)
Solyc02g069690	cluster 1			FAD-binding Berberine family protein (AHRD V3.3 *** A0A1P8AT94_ARATH)
Solyc02g069800	cluster 1			Alpha/beta-Hydrolases superfamily protein (AHRD V3.3 *** A0A2U1PVQ0_ARTAN)
Solyc02g070020	cluster 1			UDP-Glycosyltransferase superfamily protein (AHRD V3.3 *** A0A2U1N3R1_ARTAN)
Solyc02g070280	cluster 1			Cationic amino acid transporter (AHRD V3.3 *** S8D7Y4_9LAMI)
Solyc02g070400	cluster 1			Galactosyltransferase family protein (AHRD V3.3 *** A0A2U1PE75_ARTAN)
Solyc02g070540	cluster 4			DUF642 domain-containing protein (AHRD V3.3 *** A0A1Q3DKA7_CEPFO)
Solyc02g071360	cluster 1			2-oxoglutarate (2OG) and Fe(II)-dependent oxygenase superfamily protein (AHRD V3.3 *** F4I629_ARATH)
Solyc02g071470	cluster 1			2-oxoglutarate (2OG) and Fe(II)-dependent oxygenase superfamily protein (AHRD V3.3 *** Q9SB33_ARATH)
Solyc02g071780	cluster 1			MACPF domain-containing protein (AHRD V3.3 *** A0A1Q3CKD2_CEPFO)
Solyc02g071800	cluster 1		RLK (LRRVIII-2)	Protein kinase domain (AHRD V3.3 *** A0A200QIY1_9MAGN)
Solyc02g071820	cluster 1		RLK (LRRVIII-2)	LRR_1 domain-containing protein/Pkinase_Tyr domain-containing protein/Malectin domain-containing protein (AHRD V3.3 *** A0A1Q3CJY9_CEPFO)
Solyc02g071870	cluster 1		RLK (LRRVIII-2)	Protein kinase domain (AHRD V3.3 *** A0A200QV78_9MAGN)
Solyc02g071970	cluster 1			N66 matrix protein (AHRD V3.3 *** XP_004233072.1)
Solyc02g072000	cluster 1	SlHsfA4c	HSF TF	Heat shock transcription factor (AHRD V3.3 *** Q9M597_MEDSA)
Solyc02g072130	cluster 1			Protein transport protein Sec61 subunit alpha (AHRD V3.3 *** A0A1U8FK13_CAPAN)
Solyc02g072470	cluster 1		RLK (LRRXII)	Receptor-like protein kinase (AHRD V3.3 *** A0A2R6Q6W2_ACTCH)
Solyc02g076930	cluster 1			ARM repeat superfamily protein (AHRD V3.3 *** A0A2U1Q4E6_ARTAN)
Solyc02g076980	cluster 2			0
Solyc02g077040	cluster 1			phytophthora-inhibited protease 1
Solyc02g077050	cluster 4			Cysteine protease (AHRD V3.3 *** A0A2U1Q178_ARTAN)
Solyc02g077060	cluster 1			NB-ARC domains-containing protein (AHRD V3.3 *-* A0A2U1QPI4_ARTAN)
Solyc02g077070	cluster 1			Unknown protein
Solyc02g077080	cluster 1			Protein trichome birefringence-like 40 (AHRD V3.3 *** A0A2G2VBM9_CAPBA)
Solyc02g077110	cluster 2			Phospholipase A1-II 1 (AHRD V3.3 *** A0A2G2XE87_CAPBA)
Solyc02g077370	cluster 1		ERF TF	Ethylene Response Factor C.5
Solyc02g077420	cluster 4			Phospholipase A1-II 1 (AHRD V3.3 *** A0A2G3D5J6_CAPCH)
Solyc02g077470	cluster 1			OPA3-like protein (AHRD V3.3 *** A0A2I4G3K5_9ROSI)
Solyc02g077780	cluster 1			MACPF domain-containing protein (AHRD V3.3 *** A0A1Q3CFU3_CEPFO)
Solyc02g078030	cluster 1			VQ motif-containing protein 4 (AHRD V3.3 *** A0A2G2XER5_CAPBA)
Solyc02g078500	cluster 1			Aluminum induced protein with YGL and LRDR motifs (AHRD V3.3 *** Q9FG81_ARATH)
Solyc02g078660	cluster 1			Hydroxyproline-rich glycoprotein family protein (AHRD V3.3 *-* A0A1P8AWR9_ARATH)
Solyc02g078820	cluster 1			Lysine ketoglutarate reductase trans-splicing-like protein (DUF707) (AHRD V3.3 *** A0A1P8AQF5_ARATH)
Solyc02g078840	cluster 1		TM-CC	Secretory carrier-associated membrane protein (AHRD V3.3 *** A0A1U8FU36_CAPAN)
Solyc02g078900	cluster 1			Alternative NAD(P)H dehydrogenase mitochondrial-like (AHRD V3.3 *** A0A2K3P845_TRIPR)
Solyc02g079170	cluster 1			External alternative NAD(P)H-ubiquinone oxidoreductase B1, mitochondrial (AHRD V3.3 *** A0A2G3A937_CAPAN)
Solyc02g079220	cluster 1			Sugar transporter protein 1
Solyc02g079230	cluster 1			vesicle-associated protein 4-1-like (AHRD V3.3 *** A0A2I4H6S4_9ROSI)
Solyc02g079240	cluster 1			Unknown protein
Solyc02g079330	cluster 1			Equilibrative nucleotide transporter like (AHRD V3.3 *** A0A2R6QTM2_ACTCH)
Solyc02g079500	cluster 1		PR-9-like	Peroxidase (AHRD V3.3 *** M1C184_SOLTU)
Solyc02g079530	cluster 1		RLK (SD1a)	G-type lectin S-receptor-like serine/threonine-protein kinase (AHRD V3.3 *** A0A2G2VAF6_CAPBA)
Solyc02g079590	cluster 1		RLK (SD1a)	Receptor protein kinase (AHRD V3.3 *** Q40096_IPOTF)
Solyc02g079600	cluster 1			Receptor-like protein kinase (AHRD V3.3 *** A0A2K3N612_TRIPR)
Solyc02g080010	cluster 1		RLK (DUF26)	Cysteine-rich receptor-like protein kinase 10 (AHRD V3.3 *** A0A2G2XFS8_CAPBA)
Solyc02g080040	cluster 1		RLK (DUF26)	Cysteine-rich receptor-like protein kinase 29 (AHRD V3.3 *** A0A2G2XFA8_CAPBA)
Solyc02g080050	cluster 1			Cysteine-rich receptor-like protein kinase (AHRD V3.3 *** A0A2K3NTV2_TRIPR)
Solyc02g080070	cluster 1		RLK (DUF26)	Cysteine-rich receptor-like protein kinase 29 (AHRD V3.3 *** A0A2G2XFA8_CAPBA)
Solyc02g080080	cluster 1		RLK (DUF26)	Cysteine-rich receptor-like protein kinase 29 (AHRD V3.3 *** A0A2G2XFA8_CAPBA)
Solyc02g080110	cluster 1			transmembrane protein (AHRD V3.3 *** AT4G21215.2)
Solyc02g080290	cluster 1			Beta-glucosidase 46 (AHRD V3.3 *** A0A1U8FUJ5_CAPAN)
Solyc02g080340	cluster 1			Patatin (AHRD V3.3 *** A0A2I4H6Z2_9ROSI)
Solyc02g080670	cluster 4			L-ascorbate oxidase-like protein (AHRD V3.3 *** A0A1U8FN33_CAPAN)
Solyc02g080890	cluster 1	SlWRKY6	WRKY TF (Group II-b)	WRKY transcription factor 6
Solyc02g081140	cluster 1			plant UBX domain-containing protein 4 (AHRD V3.3 *** A0A2G3A9D5_CAPAN)
Solyc02g081180	cluster 1			RING/U-box superfamily protein (AHRD V3.3 *** Q5XV87_ARATH)
Solyc02g081340	cluster 1			Glutathione S-transferase (AHRD V3.3 *** E1AWJ7_CAPAN)
Solyc02g081360	cluster 1			AMP-dependent synthetase/ligase (AHRD V3.3 *** A0A200PYF6_9MAGN)
Solyc02g081380	cluster 1			Ras-related protein Rab-5C (AHRD V3.3 *** A0A2G3A9R5_CAPAN)
Solyc02g081430	cluster 1			Microsomal glutathione s-transferase (AHRD V3.3 *** F4IBK9_ARATH)
Solyc02g081450	cluster 1			Late embryogenesis abundant (LEA) hydroxyproline-rich glycoprotein family (AHRD V3.3 *-* Q9SLI0_ARATH)
Solyc02g081480	cluster 3		RLK (LRK10L2)	Receptor-like protein kinase (AHRD V3.3 *** A0A2K3NJB3_TRIPR)
Solyc02g081500	cluster 1		RLK (LRK10L2)	Receptor kinase LRK10
Solyc02g081590	cluster 1			FACT complex subunit SPT16 (AHRD V3.3 *-* A0A2G3C2X6_CAPCH)
Solyc02g081690	cluster 1			Glycosyltransferase (AHRD V3.3 *** A0A2I4E012_9ROSI)
Solyc02g081830	cluster 1			Haloacid dehalogenase-like hydrolase (HAD) superfamily protein (AHRD V3.3 *** A0A2U1MTA1_ARTAN),Pfam:PF00702
Solyc02g081850	cluster 1			Cationic amino acid transporter 1 (AHRD V3.3 *** A0A1U8FM22_CAPAN)
Solyc02g081970	cluster 1			Vacuolar-sorting receptor 1 (AHRD V3.3 *** A0A1U8FV38_CAPAN)
Solyc02g082070	cluster 1			Cytochrome 71AV8 (AHRD V3.3 *** A0A2G2XFF3_CAPBA)
Solyc02g082250	cluster 1			Thioredoxin reductase (AHRD V3.3 *** A0A2G3D6M1_CAPCH)
Solyc02g082670	cluster 1		WOX TF	WUSCHEL-related homeobox 13 (AHRD V3.3 *** A0A1U8FNS5_CAPAN)
Solyc02g082710	cluster 1			tail-anchored protein insertion receptor WRB-like protein (AHRD V3.3 *** AT4G16444.1)
Solyc02g082740	cluster 1			Dirigent protein (AHRD V3.3 *** K4BAE4_SOLLC)
Solyc02g082900	cluster 1			Protein STRICTOSIDINE SYNTHASE-LIKE 6 (AHRD V3.3 *** A0A2G2XFW5_CAPBA)
Solyc02g082920	cluster 1		PR-3-like	acidic extracellular 26 kD chitinase
Solyc02g082950	cluster 1			Protein trichome birefringence-like 34 (AHRD V3.3 *** A0A2G3D7E9_CAPCH)
Solyc02g083170	cluster 1			F-box family protein (AHRD V3.3 *** A0A2K3PD56_TRIPR)
Solyc02g083360	cluster 1			Protein methionine S-oxide reductase (AHRD V3.3 *** A0A2K3M6B6_TRIPR)
Solyc02g083390	cluster 1			2-oxoglutarate (2OG) and Fe(II)-dependent oxygenase superfamily protein (AHRD V3.3 *** F4JZ25_ARATH)
Solyc02g083400	cluster 1			RING/U-box superfamily protein (AHRD V3.3 *** A0A2U1ML59_ARTAN)
Solyc02g083460	cluster 1			Eukaryotic aspartyl protease family protein (AHRD V3.3 *** A0A2U1KXY4_ARTAN)
Solyc02g083850	cluster 1			Calcium-dependent kinase (AHRD V3.3 *** Q5D875_MEDTR)
Solyc02g083880	cluster 1			Gibberellin-regulated protein 3 (AHRD V3.3 *** A0A1U8FMR2_CAPAN)
Solyc02g084890	cluster 1	CC-NB-LRR	NBS	Disease resistance RPP13-like protein 4 (AHRD V3.3 *** A0A2G2XGN6_CAPBA)
Solyc02g084900	cluster 1			P-loop containing nucleoside triphosphate hydrolases superfamily protein (AHRD V3.3 *** A0A2U1NGS8_ARTAN)
Solyc02g084930	cluster 1			Cytochrome P450 (AHRD V3.3 *-* A0A200QE46_9MAGN)
Solyc02g085010	cluster 1			hypothetical protein (AHRD V3.3 *-* AT2G18210.1)
Solyc02g085145	cluster 4			Transcription factor RADIALIS (AHRD V3.3 *** A0A1U8FSL3_CAPAN)
Solyc02g085320	cluster 1			Unknown protein
Solyc02g085580	cluster 1		C2H2 TF	Protein indeterminate-domain 1 (AHRD V3.3 *** A0A2G3D7R8_CAPCH)
Solyc02g086210	cluster 1		RLK (LRK10L2)	Protein kinase family protein (AHRD V3.3 *-* A0A2U1MH78_ARTAN)
Solyc02g086300	cluster 1			Class I glutamine amidotransferase-like superfamily protein (AHRD V3.3 *** A0A2U1KIC9_ARTAN)
Solyc02g086590	cluster 1		RLK (DUF26)	Cysteine-rich receptor-like protein kinase 42 (AHRD V3.3 *** A0A2G2XIU5_CAPBA)
Solyc02g086700	cluster 2		PR-2-like	Glucan endo-1,3-beta-glucosidase (AHRD V3.3 *** A0A2G3D9H7_CAPCH)
Solyc02g086880	cluster 1			formate dehydrogenase
Solyc02g087070	cluster 1			alpha-DOX1
Solyc02g087210	cluster 1			Zinc finger AN1 domain-containing stress-associated protein 12 (AHRD V3.3 *** A0A2G2XID2_CAPBA)
Solyc02g087260	cluster 1			DUF716 domain-containing protein (AHRD V3.3 *** A0A1Q3C3N0_CEPFO)
Solyc02g087330	cluster 1			B12D protein (AHRD V3.3 *** Q9XHD5_IPOBA)
Solyc02g087350	cluster 1			Hexosyltransferase (AHRD V3.3 *** A0A2G2XIE5_CAPBA)
Solyc02g087460	cluster 1		RLK (LRRXa)	Inactive receptor kinase (AHRD V3.3 *** A0A2R6P9E5_ACTCH)
Solyc02g087630	cluster 1			Thioredoxin (AHRD V3.3 *** A0A2I4EUF7_9ROSI)
Solyc02g087800	cluster 1			Aldose 1-epimerase (AHRD V3.3 *** A0A1U8FRP0_CAPAN)
Solyc02g087810	cluster 1			Aldose 1-epimerase (AHRD V3.3 *** A0A2G3D9T3_CAPCH)
Solyc02g088090	cluster 1			Calmodulin-like protein 45 (AHRD V3.3 *** A0A2P0QD45_CAMSI)
Solyc02g088130	cluster 1			transmembrane protein (AHRD V3.3 *** AT3G29034.1)
Solyc02g088200	cluster 1			Putative eukaryotic LigT (AHRD V3.3 *-* AT3G16230.2)
Solyc02g088460	cluster 1			Chorismate mutase (AHRD V3.3 *** B5LAU1_CAPAN)
Solyc02g088620	cluster 1			Membrane-anchored ubiquitin-fold protein (AHRD V3.3 *** A0A1U8FQ33_CAPAN)
Solyc02g088630	cluster 2			Hexosyltransferase (AHRD V3.3 *** A0A1U8FQ34_CAPAN)
Solyc02g088690	cluster 1			UDP-glucose 6-dehydrogenase (AHRD V3.3 *** A0A2G2XIY2_CAPBA)
Solyc02g089060	cluster 1			Methyl esterase 11 (AHRD V3.3 *** A0A2U1LRP6_ARTAN)
Solyc02g089090	cluster 1	FER4	RLK (CrRLKL1)	Receptor-like protein kinase FERONIA (AHRD V3.3 *** A0A1U8FPY8_CAPAN)
Solyc02g089110	cluster 1			Mitochondrial carrier protein (AHRD V3.3 *** A0A200PRK7_9MAGN)
Solyc02g089290	cluster 1		RLK (LRRIb)	Protein kinase domain (AHRD V3.3 *** A0A200Q371_9MAGN)
Solyc02g089490	cluster 1			Unknown protein
Solyc02g089630	cluster 1			Proline dehydrogenase (AHRD V3.3 *** A0A2G2XIU2_CAPBA)
Solyc02g089660	cluster 1			hypothetical protein (AHRD V3.3 *** AT3G19660.1)
Solyc02g089720	cluster 1			Beta-glucan-binding protein 1 (AHRD V3.3 *** A0EJF0_MEDTR)
Solyc02g089730	cluster 1			Endo-1,3(4)-beta-glucanase 1 (AHRD V3.3 *** A0A1J3K097_NOCCA)
Solyc02g089900	cluster 1	SlLYK4	RLK (LysMII)	Protein kinase domain (AHRD V3.3 *** A0A200Q286_9MAGN)
Solyc02g089960	cluster 1			transmembrane family 220 helix protein (AHRD V3.3 *** AT2G23755.1)
Solyc02g089990	cluster 2			HTH-type transcriptional regulator (AHRD V3.3 *** A0A2P5FXV7_TREOI)
Solyc02g090000	cluster 1			CASP-like protein (AHRD V3.3 *** A0A1Q3CXS6_CEPFO)
Solyc02g090110	cluster 1		RLK (WAK/LRK10L1)	WAK-like kinase
Solyc02g090360	cluster 1			L-ascorbate oxidase-like protein (AHRD V3.3 *** A0A1U8FPI3_CAPAN)
Solyc02g090380	cluster 1	CC-NB-LRR	NBS	Disease resistance protein (CC-NBS-LRR class) family (AHRD V3.3 *** A0A1P8BE24_ARATH)
Solyc02g090490	cluster 1			Patatin (AHRD V3.3 *** A0A059P1E3_CAPAN)
Solyc02g090820	cluster 1	SlHsfB1	HSF TF	Heat stress transcription factor B-1 (AHRD V3.3 *** A0A2G3D8M4_CAPCH)
Solyc02g091000	cluster 1			Late embryogenesis abundant protein (AHRD V3.3 *** A0A200QZD5_9MAGN)
Solyc02g091250	cluster 1			Mediator of RNA polymerase II transcription subunit (AHRD V3.3 *** Q9ZU37_ARATH)
Solyc02g091380	cluster 1			transmembrane protein (AHRD V3.3 *** AT1G49000.1)
Solyc02g091500	cluster 2			Calcium-dependent protein kinase (AHRD V3.3 *-* CDPK_DAUCA)
Solyc02g091650	cluster 1			Glycine-rich domain-containing protein 2 (AHRD V3.3 *** A0A2G2XGW0_CAPBA)
Solyc02g091700	cluster 1			Hydroxyproline-rich glycoprotein (AHRD V3.3 *** A0A2K3L507_TRIPR)
Solyc02g092230	cluster 1			Heptahelical transmembrane protein ADIPOR3 (AHRD V3.3 *** A0A2G2XHA2_CAPBA)
Solyc02g092460	cluster 1			BTB/POZ and TAZ domain-containing protein 4 (AHRD V3.3 *** A0A2G2XGZ7_CAPBA)
Solyc02g092580	cluster 1		PR-9-like	Peroxidase (AHRD V3.3 *** K4BD54_SOLLC)
Solyc02g092750	cluster 1			Protein phosphatase 2C family protein (AHRD V3.3 *** A0A2U1MLG3_ARTAN)
Solyc02g092860	cluster 1			Cytochrome P450 (AHRD V3.3 *** Q9XFX1_CICAR)
Solyc02g092890	cluster 1			GPI-anchored CFEM domain protein ARB_01545-like isoform X2 (AHRD V3.3 *-* XP_021803343.1)
Solyc02g092990	cluster 1			F-box protein (AHRD V3.3 *** A0A2G2XGV7_CAPBA)
Solyc02g093050	cluster 1	SlWRKY8	WRKY TF (Group II-d)	WRKY transcription factor 8
Solyc02g093230	cluster 1			Caffeoyl-CoA O-methyltransferase (AHRD V3.3 *** A0A1U8FPA5_CAPAN)
Solyc02g093250	cluster 1			Caffeoyl-CoA O-methyltransferase (AHRD V3.3 *** A0A1U8FPA5_CAPAN)
Solyc02g093270	cluster 1			caffeoyl-CoA O-methyltransferase
Solyc02g093310	cluster 1			PI-PLC X domain-containing protein (AHRD V3.3 *** A0A2G2XHF5_CAPBA)
Solyc02g093420	cluster 1		NAC TF (Group IX-1)	NAC domain-containing protein 10 (AHRD V3.3 *** A0A2G3ACK5_CAPAN)
Solyc02g093430	cluster 1			Beta-1,4-N-acetylglucosaminyltransferase family protein (AHRD V3.3 *** Q9LT58_ARATH)
Solyc02g093480	cluster 1			Lysine ketoglutarate reductase trans-splicing protein (DUF707) (AHRD V3.3 *** A0A1I9LSL9_ARATH)
Solyc02g093710	cluster 1			B3 DNA binding domain (AHRD V3.3 *-* A0A200R4H2_9MAGN)
Solyc02g093830	cluster 1			Glucose-6-phosphate 1-dehydrogenase (AHRD V3.3 *** F2Z9R1_NICBE)
Solyc02g093860	cluster 1			Lysine histidine transporter-like 1 (AHRD V3.3 *** A0A1U8FZ64_CAPAN)
Solyc02g093990	cluster 2			Adenylate kinase (AHRD V3.3 *** A0A200R4A0_9MAGN),Pfam:PF00406
Solyc02g094000	cluster 1			EF_hand_5 domain-containing protein/EF_hand_6 domain-containing protein (AHRD V3.3 *** A0A1Q3B940_CEPFO)
Solyc02g094030	cluster 1			DSR6 (AHRD V3.3 *** A0A076V4W1_CAPAN)
Solyc02g094280	cluster 1			Yellow stripe-like protein (AHRD V3.3 *** A0A2D1UXE7_ROSHC)
Solyc02g094440	cluster 1			Translocon-associated protein subunit beta (AHRD V3.3 *** A0A1Q3CAG2_CEPFO),Pfam:PF05753
Solyc02g150128	cluster 1			Lrr receptor-like serinethreonine-protein kinase fls2 (AHRD V3.3 *** A0A314LAY5_NICAT)
Solyc03g005130	cluster 1		RLK (SD2b)	Receptor-like protein kinase (AHRD V3.3 *** B6ST43_MAIZE)
Solyc03g005470	cluster 1			HR-like lesion-inducing protein-related (AHRD V3.3 *** B6SJ11_MAIZE)
Solyc03g005960	cluster 4		RLK (not assigned)	protein kinase LESK1
Solyc03g005980	cluster 1			NOD26-like intrinsic protein 1.1
Solyc03g006080	cluster 1		RLK (LRRXII)	leucine-rich repeat receptor protein kinase EMS1-like (AHRD V3.3 *** A0A1U8ESV6_CAPAN)
Solyc03g006400	cluster 1			MAP kinase kinase kinase 25
Solyc03g006545	cluster 1			Terpene synthase (AHRD V3.3 *-* A0A076GH23_POPTR)
Solyc03g006550	cluster 1			Terpene synthase (AHRD V3.3 *** A0A076GH23_POPTR)
Solyc03g006700	cluster 1		PR-9-like	Peroxidase (AHRD V3.3 *** K4BE93_SOLLC)
Solyc03g006710	cluster 1			Calcium-binding protein PBP1 (AHRD V3.3 *** A0A1U8F7L1_CAPAN)
Solyc03g007210	cluster 1		RLK (LRK10L2)	Receptor-like protein kinase (AHRD V3.3 *** A0A2K3PPP5_TRIPR)
Solyc03g007250	cluster 1			Cyclic nucleotide gated channel 1 (AHRD V3.3 *-* A0A2U1KHS4_ARTAN)
Solyc03g007260	cluster 1			Cyclic nucleotide-gated ion channel 1 (AHRD V3.3 *** A0A2G2X7E9_CAPBA)
Solyc03g007900	cluster 1			Glutaminyl-peptide cyclotransferase (AHRD V3.3 *** A0A1U8FZ85_CAPAN)
Solyc03g007920	cluster 1			Glutaminyl-peptide cyclotransferase (AHRD V3.3 *** A0A1U8FZB4_CAPAN)
Solyc03g019700	cluster 1			Transmembrane protein, putative (DUF 3339) (AHRD V3.3 *** Q9SMN3_ARATH)
Solyc03g019770	cluster 1			testis-expressed sequence 2 protein-like (AHRD V3.3 *** A0A2I4FFJ2_9ROSI)
Solyc03g025450	cluster 1		RLK (RLCKIXb)	Protein kinase domain (AHRD V3.3 *** A0A200QU61_9MAGN)
Solyc03g025670	cluster 1			PAR1 (AHRD V3.3 *** A0A2U1P9T7_ARTAN)
Solyc03g025940	cluster 1			F-box/LRR-repeat protein (AHRD V3.3 *** A0A1U8G7I8_CAPAN)
Solyc03g031600	cluster 3			Peroxisomal membrane protein PMP22 (AHRD V3.3 *** A0A2G3CKH8_CAPCH)
Solyc03g031670	cluster 1			calcium-dependent protein kinase
Solyc03g031750	cluster 1			Vacuolar protein sorting-associated protein 28 homolog (AHRD V3.3 *** A0A2G3CKJ2_CAPCH)
Solyc03g031790	cluster 1			Oligosaccharyltransferase complex/magnesium transporter family protein (AHRD V3.3 *** AT1G61790.2)
Solyc03g031910	cluster 1			P-loop containing nucleoside triphosphate hydrolase (AHRD V3.3 *** A0A2U1N274_ARTAN)
Solyc03g031920	cluster 1			Metal-nicotianamine transporter YSL (AHRD V3.3 *** A0A1S6YG52_PHAEQ)
Solyc03g032150	cluster 1		RLK (RLCKVIIa)	Protein kinase domain (AHRD V3.3 *-* A0A200PQX9_9MAGN)
Solyc03g033460	cluster 1			Oligopeptide transporter (AHRD V3.3 *** A0A200RD47_9MAGN)
Solyc03g033770	cluster 1			protein HYPER-SENSITIVITY-RELATED 4-like (AHRD V3.3 *-* A0A2I4HR42_9ROSI)
Solyc03g033790	cluster 1			P-loop containing nucleoside triphosphate hydrolases superfamily protein (AHRD V3.3 *** A0A2U1NGS8_ARTAN)
Solyc03g033795	cluster 1			AAA-ATPase At3g50940-like (AHRD V3.3 *-* A0A2I4EX93_9ROSI)
Solyc03g033840	cluster 1			AAA-ATPase At3g50940-like (AHRD V3.3 *** A0A2I4EX93_9ROSI)
Solyc03g034020	cluster 1			RING-type E3 ubiquitin transferase (AHRD V3.3 *** A0A2G3CL67_CAPCH)
Solyc03g034150	cluster 1		HD-ZIP TF	Homeobox-leucine zipper protein HOX14 (AHRD V3.3 *** A0A1U8GKM2_CAPAN)
Solyc03g034250	cluster 1			peptidase M50B-like protein (AHRD V3.3 *** AT1G67060.1),Pfam:PF13398
Solyc03g044100	cluster 1		PR-9-like	Peroxidase (AHRD V3.3 *** K4BG30_SOLLC)
Solyc03g044790	cluster 1			methylesterase AY455313
Solyc03g044830	cluster 1			Transducin/WD40 repeat-like superfamily protein (AHRD V3.3 *** A0A2U1MAA7_ARTAN)
Solyc03g044900	cluster 1			Calmodulin-like 41 (AHRD V3.3 *** A0A2U1NW79_ARTAN)
Solyc03g044910	cluster 1			Elongation of fatty acids protein 3-like (AHRD V3.3 *** A0A1U8GG41_CAPAN)
Solyc03g059250	cluster 1			Serine/threonine-protein kinase Nek6 (AHRD V3.3 *** A0A2G2ZY51_CAPAN)
Solyc03g059490	cluster 1		RLK (LRRXV)	Leucine rich repeat receptor protein kinase 2 (AHRD V3.3 *** F8WS89_SOLLC)
Solyc03g071570	cluster 4			Pectate lyase (AHRD V3.3 *** A0A2G2X594_CAPBA)
Solyc03g078360	cluster 1		RLK (SD2b)	Receptor-like protein kinase (AHRD V3.3 *** A0A2U1PPA0_ARTAN)
Solyc03g078370	cluster 1		RLK (SD2b)	Receptor-like protein kinase (AHRD V3.3 *** A0A2U1PPA0_ARTAN)
Solyc03g078520	cluster 1		RLK (LRRII)	LRR receptor-like kinase (AHRD V3.3 *** A0A072TVB6_MEDTR)
Solyc03g078630	cluster 1			Polyubiquitin (AHRD V3.3 *-* A0A2G3B1S8_CAPCH)
Solyc03g078640	cluster 4			cell wall integrity/stress response component-like protein (AHRD V3.3 *-* AT4G39840.1)
Solyc03g080190	cluster 1			2-oxoglutarate (2OG) and Fe(II)-dependent oxygenase superfamily protein (AHRD V3.3 *** A0A2U1QGX7_ARTAN)
Solyc03g080195	cluster 1			Unknown protein
Solyc03g081330	cluster 1			Avr9/Cf-9 rapidly elicited protein (AHRD V3.3 -** AT5G54165.1)
Solyc03g082370	cluster 1			Avr9/Cf-9 rapidly elicited protein 65 (AHRD V3.3 *** Q9FQZ0_TOBAC)
Solyc03g082500	cluster 1			serine/threonine protein kinase pk23
Solyc03g082530	cluster 1			Small auxin up-regulated RNA37
Solyc03g082600	cluster 1			Cytochrome b5 (AHRD V3.3 *** A0A2G3A011_CAPAN)
Solyc03g082690	cluster 1			RING-type E3 ubiquitin transferase (AHRD V3.3 *** A0A2G2X7G1_CAPBA)
Solyc03g082720	cluster 1			Protein yippee-like (AHRD V3.3 *** A0A1U8G6J2_CAPAN)
Solyc03g082920	cluster 2		TM-CC	Heat shock protein 70 family (AHRD V3.3 *** A0A200QNK9_9MAGN)
Solyc03g083400	cluster 1			CCT motif protein (AHRD V3.3 *** A0A2K3PQC2_TRIPR)
Solyc03g083460	cluster 1			RING/U-box superfamily protein (AHRD V3.3 *** F4KJ04_ARATH)
Solyc03g083480	cluster 1			LEAF RUST 10 DISEASE-RESISTANCE LOCUS RECEPTOR-LIKE PROTEIN KINASE-like 2.1 (AHRD V3.3 *** A0A1U8FAX0_CAPAN)
Solyc03g083680	cluster 1			Unknown protein
Solyc03g083900	cluster 1			monocopper oxidase-like protein SKU5 (AHRD V3.3 *** A0A2I4GW38_9ROSI)
Solyc03g093080	cluster 1			Xyloglucan endotransglucosylase/hydrolase (AHRD V3.3 *** Q6RHY0_SOLLC)
Solyc03g093110	cluster 1			Xyloglucan endotransglucosylase/hydrolase (AHRD V3.3 *** Q6RHY0_SOLLC)
Solyc03g093120	cluster 1			0
Solyc03g093130	cluster 1			xyloglucan endotransglucosylase-hydrolase 3
Solyc03g093250	cluster 4			Structural maintenance of chromosomes protein (AHRD V3.3 *** A0A2G2X655_CAPBA)
Solyc03g093560	cluster 2		ERF TF	ethylene response factor C.6
Solyc03g093890	cluster 1		MYB TF	R2R3MYB transcription factor 52
Solyc03g093930	cluster 1		MYB TF	MYB transcription factor (AHRD V3.3 *** Q2LME3_MALDO)
Solyc03g094160	cluster 1			metacaspase-1-like (AHRD V3.3 *** A0A1U7W9C1_NICSY),Pfam:PF00656
Solyc03g095610	cluster 1			DUF3133 domain-containing protein (AHRD V3.3 *** A0A1Q3BII0_CEPFO)
Solyc03g095710	cluster 1			Alpha-amylase (AHRD V3.3 *** K4BIZ4_SOLLC)
Solyc03g095770	cluster 1	SlWRKY80	WRKY TF (Group III)	WRKY transcription factor 80
Solyc03g095780	cluster 1			abscisic acid receptor PYL4-like (AHRD V3.3 *** A0A2I4EQL0_9ROSI)
Solyc03g096070	cluster 1			Phosphoinositide phospholipase C (AHRD V3.3 *** A0A2G2X4X9_CAPBA)
Solyc03g096390	cluster 1			proline transporter 1
Solyc03g096450	cluster 1			protein PIR isoform X1 (AHRD V3.3 --* XP_024989927.1)
Solyc03g097020	cluster 1			ATPase family AAA domain-containing protein 3-like (AHRD V3.3 *** A0A2I4ECM7_9ROSI)
Solyc03g097050	cluster 2			Cellulose synthase (AHRD V3.3 *** A0A2U1M9E5_ARTAN)
Solyc03g097070	cluster 1			TOM1-like protein 2 (AHRD V3.3 *** A0A2I4ECI5_9ROSI)
Solyc03g097110	cluster 1			binding partner of ACD11 1 (AHRD V3.3 *** A0A1U8G5Z0_CAPAN)
Solyc03g097150	cluster 1			Inositol-tetrakisphosphate 1-kinase (AHRD V3.3 *** A0A2G2VB14_CAPBA)
Solyc03g097180	cluster 1			plasma protein (AHRD V3.3 *** AT1G65020.1)
Solyc03g097270	cluster 1			cystatin 9
Solyc03g097670	cluster 1			DNA binding,ATP binding protein (AHRD V3.3 *** A0A2U1MGM2_ARTAN)
Solyc03g097680	cluster 1			Pyruvate dehydrogenase E1 component subunit beta (AHRD V3.3 *** A0A2G3CXR3_CAPCH)
Solyc03g097840	cluster 1			Phosphate carrier protein, mitochondrial (AHRD V3.3 *** A0A2G3A0N1_CAPAN)
Solyc03g098210	cluster 1			Cyclic nucleotide gated channel (AHRD V3.3 *** A0A1Y1HP60_KLENI)
Solyc03g098490	cluster 1			DUF761 domain-containing protein/DUF4408 domain-containing protein (AHRD V3.3 *** A0A1Q3AT39_CEPFO)
Solyc03g098730	cluster 1			Kunitz-type protease inhibitor (AHRD V3.3 *** J9XUY3_TOBAC)
Solyc03g098780	cluster 1			Aspartic protease inhibitor 1 (AHRD V3.3 *** API1_SOLTU)
Solyc03g098795	cluster 1			Proteinase inhibitor type-2 (AHRD V3.3 *** A0A2G2XU31_CAPAN)
Solyc03g111530	cluster 2			Cysteine-rich receptor-like protein kinase (AHRD V3.3 *** A0A2K3LJD5_TRIPR)
Solyc03g111800	cluster 1	LESK1	RLK (not assigned)	Leucine-rich repeat receptor-like kinase (AHRD V3.3 *** A0A0M3L7B4_SOLLC)
Solyc03g111870	cluster 1			E3 ubiquitin-protein ligase RGLG2-like (AHRD V3.3 *** A0A2I4E6G4_9ROSI)
Solyc03g112030	cluster 1			Cytochrome P450 71A6 (AHRD V3.3 *** A0A2G3CY66_CAPCH)
Solyc03g112380	cluster 1			Armadillo repeat only 1 protein (AHRD V3.3 *-* A0A2K3MYY7_TRIPR)
Solyc03g112650	cluster 1			heme-binding protein 2-like (AHRD V3.3 *** A0A2I4G1E9_9ROSI)
Solyc03g112960	cluster 1			Pectinesterase (AHRD V3.3 *-* A0A200PZQ0_9MAGN)
Solyc03g112970	cluster 1			pectinesterase 1 (AHRD V3.3 *** A0A2I4F4J2_9ROSI)
Solyc03g113040	cluster 1			ABC transporter A family member 7 (AHRD V3.3 *** A0A2G3CYH9_CAPCH)
Solyc03g113070	cluster 1			ABC transporter A family member 2 (AHRD V3.3 *** A0A2G3CYK0_CAPCH)
Solyc03g113090	cluster 4			microtubule-associated futsch-like protein (AHRD V3.3 *** AT5G62550.1)
Solyc03g113220	cluster 1			Hypersensitive-induced response protein (AHRD V3.3 *** A6YGE4_CARPA)
Solyc03g113370	cluster 1			Ubiquitin carboxyl-terminal hydrolase-like protein (AHRD V3.3 *** A0A2K3NQ17_TRIPR)
Solyc03g113380	cluster 1			Pentatricopeptide repeat-containing protein (AHRD V3.3 *** A0A1U8FWS7_CAPAN)
Solyc03g113390	cluster 1			Calcium-dependent protein kinase (AHRD V3.3 *** E5GBE9_CUCME)
Solyc03g113980	cluster 1		CBP60 homolog	Calmodulin binding protein-like (AHRD V3.3 *** A0A200RE12_9MAGN)
Solyc03g114000	cluster 1			LIM domain-containing protein (AHRD V3.3 *** A0A1Q3BSR2_CEPFO)
Solyc03g114175	cluster 1			Glycosyltransferase (AHRD V3.3 *** A0A2U1M9M1_ARTAN)
Solyc03g114500	cluster 1			Enolase (AHRD V3.3 *** A0A2G2WR88_CAPBA)
Solyc03g114590	cluster 1			Protein kinase domain (AHRD V3.3 *** A0A200QQM3_9MAGN)
Solyc03g114600	cluster 1			Alternaria stem canker resistance
Solyc03g114860	cluster 1			alpha-1,4-glucan-protein synthase [UDP-forming] 2-like (AHRD V3.3 *** A0A2G3A1X9_CAPAN)
Solyc03g114890	cluster 1			COBRA-like protein (AHRD V3.3 *** K4BKZ1_SOLLC)
Solyc03g114950	cluster 1			ABC transporter B family member 27 (AHRD V3.3 *** A0A1U8FW31_CAPAN)
Solyc03g115040	cluster 1			Eukaryotic aspartyl protease family protein (AHRD V3.3 *** A0A2U1KXX4_ARTAN)
Solyc03g115060	cluster 1			suppressor SRP40-like protein (AHRD V3.3 *-* AT2G03630.2)
Solyc03g115200	cluster 4			Carbohydrate-binding X8 domain superfamily protein (AHRD V3.3 *-* A0A1P8AZV6_ARATH)
Solyc03g115410	cluster 1			Plant intracellular Ras-group-related LRR protein (AHRD V3.3 *** A0A2R6PRR8_ACTCH)
Solyc03g115610	cluster 1		RLK (LRRXb)	LRR receptor-like kinase family protein (AHRD V3.3 *** A0A072USD7_MEDTR)
Solyc03g115660	cluster 2			Protein kinase superfamily protein (AHRD V3.3 *** A0A1P8AQ94_ARATH)
Solyc03g115700	cluster 1			SNF1-related protein kinase
Solyc03g115920	cluster 1			RBR-type E3 ubiquitin transferase (AHRD V3.3 *** A0A1U8GHK6_CAPAN)
Solyc03g115930	cluster 1			Calcium-binding EF-hand family protein (AHRD V3.3 *-* A0A2U1NCV0_ARTAN)
Solyc03g116030	cluster 1			RING/FYVE/PHD zinc finger superfamily protein (AHRD V3.3 *** A0A2U1NXA0_ARTAN)
Solyc03g116060	cluster 4			Gibberellin-regulated protein 6 (AHRD V3.3 *** A0A2G3CZG9_CAPCH)
Solyc03g116200	cluster 1			Unknown protein
Solyc03g116460	cluster 4			Aspartate racemase (AHRD V3.3 *** A0A2K3MVX4_TRIPR)
Solyc03g116510	cluster 1			DUF761 domain-containing protein (AHRD V3.3 *** A0A1Q3BDS4_CEPFO)
Solyc03g116590	cluster 1			Embryo-specific protein (AHRD V3.3 *** A0A2K3LFD9_TRIPR)
Solyc03g116600	cluster 1			SNARE-like superfamily protein (AHRD V3.3 *** A0A2U1KJN4_ARTAN)
Solyc03g116690	cluster 1			Umecyanin (AHRD V3.3 *** A0A2G3B789_CAPCH)
Solyc03g116700	cluster 1			Umecyanin (AHRD V3.3 *** A0A2G3B789_CAPCH)
Solyc03g116890	cluster 1	SlWRKY39	WRKY TF (Group II-a)	WRKY transcription factor 39
Solyc03g116900	cluster 1			Metal transporter Nramp3 (AHRD V3.3 *** A0A2G2WQR3_CAPBA)
Solyc03g117020	cluster 1			Stromal cell-derived factor 2-like protein (AHRD V3.3 *** A0A2G3CZD1_CAPCH)
Solyc03g117330	cluster 1			Proline-tRNA ligase (AHRD V3.3 *** X8JBM9_9HOMO)
Solyc03g117340	cluster 1			Sterile alpha motif (SAM) domain-containing protein (AHRD V3.3 *** Q9M8M0_ARATH)
Solyc03g117350	cluster 1			Amino acid transporter (AHRD V3.3 *** A0A200QAF8_9MAGN)
Solyc03g117490	cluster 1			Glycerol kinase (AHRD V3.3 *** A0A1U8FUZ6_CAPAN)
Solyc03g117680	cluster 1			ATP-dependent DNA helicase (AHRD V3.3 *** Q9ZUI1_ARATH)
Solyc03g117860	cluster 1			RBR-type E3 ubiquitin transferase (AHRD V3.3 *** A0A2G3A2R7_CAPAN)
Solyc03g117870	cluster 1	Sl4CL	4ClL	4-coumarate:CoA ligase (AHRD V3.3 *** Q42879_LITER)
Solyc03g118040	cluster 2			calnexin
Solyc03g118200	cluster 1			Calcium-dependent phospholipid-binding Copine family protein (AHRD V3.3 *** A0A2U1NDK1_ARTAN)
Solyc03g118420	cluster 1		NF-X1 TF	NF-X1-type zinc finger protein NFXL1 (AHRD V3.3 *** A0A2G3CZS2_CAPCH)
Solyc03g118810	cluster 1			Calcium-binding allergen Ole e 8 (AHRD V3.3 *** A0A2G2WQF6_CAPBA)
Solyc03g118820	cluster 1			Ras-related protein RABA6a (AHRD V3.3 *** A0A1U8FCD3_CAPAN)
Solyc03g119210	cluster 1			Bifunctional inhibitor/plant lipid transfer protein/seed storage helical domain (AHRD V3.3 *** A0A200Q3B5_9MAGN)
Solyc03g119240	cluster 1		RLK (WAK/LRK10L1)	Protein kinase family protein (AHRD V3.3 *** A0A2U1MH78_ARTAN)
Solyc03g119250	cluster 1		CBP60 homolog	Calmodulin binding protein-like (AHRD V3.3 *** A0A200Q136_9MAGN)
Solyc03g119440	cluster 1			C2 domain-containing protein (AHRD V3.3 *** A0A1Q3BN33_CEPFO)
Solyc03g119590	cluster 1			NIMIN2c protein (AHRD V3.3 *** A0FJY4_TOBAC)
Solyc03g119600	cluster 1			NIMIN2b protein (AHRD V3.3 *** Q0MR95_TOBAC)
Solyc03g119810	cluster 1			At1g49000 (AHRD V3.3 *-* Q9M9A2_ARATH)
Solyc03g119980	cluster 1			Alpha/beta-Hydrolases superfamily protein (AHRD V3.3 *** O04083_ARATH)
Solyc03g120110	cluster 1		RLK (SD1a)	Lectin protein kinase family protein (AHRD V3.3 *** A0A1I9LPL5_ARATH)
Solyc03g120260	cluster 1			Coatomer subunit beta' (AHRD V3.3 *-* A0A1Q3BXD5_CEPFO)
Solyc03g120340	cluster 1			centromere protein C1
Solyc03g120390	cluster 1			auxin-regulated IAA15
Solyc03g120900	cluster 1			WD40 repeat (AHRD V3.3 *** A0A200QDT5_9MAGN)
Solyc03g120990	cluster 1			Malic enzyme (AHRD V3.3 *** A0A2G3D1G2_CAPCH)
Solyc03g121060	cluster 1			auxin-regulated IAA26
Solyc03g121360	cluster 1			Charged multivesicular body protein 1-like (AHRD V3.3 *** A0A2K3LIZ7_TRIPR)
Solyc03g121420	cluster 4			Inorganic pyrophosphatase 1 (AHRD V3.3 *** A0A2G2XXB4_CAPAN)
Solyc03g121620	cluster 1			Late embryogenesis abundant (LEA) hydroxyproline-rich glycoprotein family (AHRD V3.3 *** A0A2U1MMJ0_ARTAN)
Solyc03g121640	cluster 1			Chaperonin-60 kDa protein (AHRD V3.3 *** E5GCB2_CUCME)
Solyc03g122120	cluster 1			3-oxoacyl-[acyl-carrier-protein] synthase (AHRD V3.3 *** A0A2G2ZVR7_CAPAN)
Solyc03g122240	cluster 1			Exocyst subunit Exo70 family protein (AHRD V3.3 *** A0A2G3D0E6_CAPCH)
Solyc03g122340	cluster 1			lipoxygenase D
Solyc03g122350	cluster 1			Cytochrome P450 (AHRD V3.3 *** Q43795_TOBAC)
Solyc03g123680	cluster 1			RING/U-box superfamily protein (AHRD V3.3 *** A0A2U1LDD8_ARTAN)
Solyc03g123740	cluster 1		RLK (LRRV)	Ovule receptor-like kinase 28 (AHRD V3.3 *** A4GWX5_SOLCH)
Solyc03g123800	cluster 1			MAP kinase kinase 2
Solyc03g123830	cluster 2			D-3-phosphoglycerate dehydrogenase (AHRD V3.3 *** A0A1U8G334_CAPAN)
Solyc03g123860	cluster 1		RLK (LRRXI)	Receptor-like protein kinase INRPK1c
Solyc04g005040	cluster 1			Metalloendoproteinase 1 (AHRD V3.3 *** A0A1J3JDB5_NOCCA)
Solyc04g005050	cluster 1			Metalloendoproteinase 1 (AHRD V3.3 *** A0A1J3IKZ8_NOCCA)
Solyc04g005160	cluster 1			6-phosphogluconate dehydrogenase, decarboxylating (AHRD V3.3 *** A0A1U8F1N4_CAPAN)
Solyc04g005340	cluster 1			Alpha-1,4-glucan-protein synthase [udp-forming] 1 (AHRD V3.3 *** A0A1J6JE64_NICAT)
Solyc04g005480	cluster 1			nodulin-related protein 1-like (AHRD V3.3 *** A0A2I4FXG1_9ROSI)
Solyc04g005670	cluster 1			F-box/kelch-repeat protein (AHRD V3.3 *** A0A2G3CYH7_CAPCH)
Solyc04g007060	cluster 1	CC-NB-LRR	NBS	Disease resistance protein (AHRD V3.3 *** A0A2U1N8H9_ARTAN)
Solyc04g007070	cluster 1	CC-NB-LRR	NBS	Disease resistance protein (AHRD V3.3 *** A0A2U1N8H9_ARTAN)
Solyc04g007130	cluster 1			hypothetical protein (AHRD V3.3 *** AT1G13360.1)
Solyc04g007140	cluster 1			protein NIM1-INTERACTING 2-like (AHRD V3.3 *** XP_011071259.1)
Solyc04g007250	cluster 1			transmembrane protein (AHRD V3.3 *** AT1G25400.2)
Solyc04g007320	cluster 1	TIR-NB-LRR	NBS	Disease resistance protein (TIR-NBS-LRR class) (AHRD V3.3 *** A0A2U1PW75_ARTAN)
Solyc04g007380	cluster 1		RLK (LRK10L2)	Receptor-like protein kinase (AHRD V3.3 *** D3G6F0_CAPAN)
Solyc04g007490	cluster 1	CC-NB-LRR	NBS	Disease resistance protein (AHRD V3.3 *** A0A2U1N8H9_ARTAN)
Solyc04g007520	cluster 1			CDP-diacylglycerol--serine O-phosphatidyltransferase 1 (AHRD V3.3 *** A0A2G3CFI4_CAPCH)
Solyc04g007580	cluster 1			DUF4228 domain-containing protein (AHRD V3.3 *** A0A1Q3CT45_CEPFO)
Solyc04g007880	cluster 1		RLK (DUF26)	Cysteine-rich receptor-like protein kinase 10 (AHRD V3.3 *** A0A2G3CFD2_CAPCH)
Solyc04g007900	cluster 1			protein PLANT CADMIUM RESISTANCE 2-like (AHRD V3.3 *** A0A2G2ZHD1_CAPAN)
Solyc04g007980	cluster 1			2-oxoglutarate (2OG) and Fe(II)-dependent oxygenase superfamily protein (AHRD V3.3 *** O80850_ARATH)
Solyc04g008010	cluster 1			Protein VAC14-like protein (AHRD V3.3 *** A0A2G3CFD6_CAPCH)
Solyc04g008100	cluster 1			RING-type E3 ubiquitin transferase (AHRD V3.3 *** A0A2G2ZH40_CAPAN)
Solyc04g009440	cluster 1	SlNAC1	NAC TF (Group III-3)	NAC domain protein AY498713
Solyc04g009500	cluster 1			Mediator of RNA polymerase II transcription subunit 15a (AHRD V3.3 *-* A0A2G2X9T9_CAPBA)
Solyc04g009570	cluster 1			hypothetical protein (AHRD V3.3 *** AT5G14105.1)
Solyc04g009800	cluster 1			Calcium dependent protein kinase (AHRD V3.3 *** E1CFU1_SOLLC)
Solyc04g009850	cluster 1			2-oxoglutarate (2OG) and Fe(II)-dependent oxygenase superfamily protein (AHRD V3.3 *** A0A2U1NTU8_ARTAN)
Solyc04g009860	cluster 1			2-oxoglutarate (2OG) and Fe(II)-dependent oxygenase superfamily protein (AHRD V3.3 *** A0A2U1QA13_ARTAN)
Solyc04g009870	cluster 1			Unknown protein
Solyc04g009920	cluster 1			Hexosyltransferase (AHRD V3.3 *** A0A2G3CE89_CAPCH)
Solyc04g011350	cluster 1			2-oxoglutarate dehydrogenase, E1 component (AHRD V3.3 *** F4IWV2_ARATH)
Solyc04g011420	cluster 1			CASP-like protein (AHRD V3.3 *** A0A2G3CIG5_CAPCH)
Solyc04g011440	cluster 1			ethylene-responsive heat shock protein cognate 70
Solyc04g011520	cluster 1		RLK (RLCKVIIa)	Protein kinase APK1B, chloroplastic (AHRD V3.3 *** A0A2G2ZG75_CAPAN)
Solyc04g011540	cluster 1			Calcium-dependent lipid-binding (CaLB domain) family protein (AHRD V3.3 *** A8MRW6_ARATH)
Solyc04g011750	cluster 1			histone H3.v1 (AHRD V3.3 *** XP_004236724.1)
Solyc04g011770	cluster 1			Unknown protein
Solyc04g014400	cluster 1		RLP	LOW QUALITY PROTEIN: LRR receptor-like serine/threonine-protein kinase GSO1 (AHRD V3.3 *** A0A1U8F7A0_CAPAN)
Solyc04g014490	cluster 1			B-cell receptor-associated-like protein (AHRD V3.3 *** Q9FFJ0_ARATH)
Solyc04g014770	cluster 1			Unknown protein
Solyc04g014883	cluster 1			LRR receptor-like serine/threonine-protein kinase EFR (AHRD V3.3 *-* A0A1U8GVB4_CAPAN)
Solyc04g014990	cluster 1			Glycosyltransferase (AHRD V3.3 *-* A0A0A1WCT3_NICAT)
Solyc04g015220	cluster 1	NB-LRR	NBS	Disease resistance protein (AHRD V3.3 *** A0A2U1N8H9_ARTAN)
Solyc04g015360	cluster 2		GATA TF	GATA transcription factor (AHRD V3.3 *** K4BQ39_SOLLC)
Solyc04g015570	cluster 1		C2H2 TF	Zinc finger AN1 and C2H2 domain-containing stress-associated protein 16 (AHRD V3.3 *** A0A2G2XAH5_CAPBA)
Solyc04g015690	cluster 1			Insulinase (Peptidase family M16) family protein (AHRD V3.3 *** A0A2U1LWG8_ARTAN)
Solyc04g015970	cluster 1		TM-CC	ABC transporter A family member 1 (AHRD V3.3 *** A0A2G3CCY6_CAPCH)
Solyc04g016000	cluster 1	SlHsfB3a	HSF TF	Heat shock transcription factor protein 8 (AHRD V3.3 *** A0A1W6LWG5_FRAAN)
Solyc04g016180	cluster 1			Glycosyltransferase (AHRD V3.3 *** A0A2K3N592_TRIPR)
Solyc04g016520	cluster 1			UDP-N-acetylglucosamine--dolichyl-phosphate N-acetylglucosaminephosphotransferase (AHRD V3.3 *** A0A2G2XAT5_CAPBA)
Solyc04g017750	cluster 1			Plant calmodulin-binding-like protein (AHRD V3.3 *-* G7KRQ7_MEDTR)
Solyc04g018110	cluster 1			Calmodulin-like protein (AHRD V3.3 *** T2C5E7_BRAJU)
Solyc04g024340	cluster 1			Acid phosphatase/vanadium-dependent haloperoxidase-related protein (AHRD V3.3 *** F4I989_ARATH)
Solyc04g025170	cluster 1			ABC transporter G family member 24 (AHRD V3.3 *** A0A2G2VGH5_CAPBA)
Solyc04g025180	cluster 1			ABC transporter G family member 24 (AHRD V3.3 *-* A0A2G2VGH5_CAPBA)
Solyc04g025530	cluster 1			Glutamate decarboxylase (AHRD V3.3 *** A0A2G2YVX0_CAPAN)
Solyc04g040130	cluster 1			Fatty acid desaturase (AHRD V3.3 *** E7CCD0_CAMMC)
Solyc04g040180	cluster 1			S-adenosyl-L-methionine-dependent methyltransferases superfamily protein (AHRD V3.3 *** A0A1Y1ICE6_KLENI)
Solyc04g048900	cluster 1			Calreticulin (AHRD V3.3 *** A0A2G3ASL1_CAPCH)
Solyc04g048950	cluster 1			MACPF domain-containing protein (AHRD V3.3 *** A0A1Q3B5D7_CEPFO)
Solyc04g049090	cluster 1			SlMlo1
Solyc04g049350	cluster 1			chorismate synthase 1 precursor
Solyc04g051200	cluster 1			Alpha-1,4-glucan-protein synthase (AHRD V3.3 *** A0A2K3PGD6_TRIPR)
Solyc04g051310	cluster 1			transmembrane protein (AHRD V3.3 *** AT5G16520.1)
Solyc04g051690	cluster 1	SlWRKY51	WRKY TF (Group II-c)	WRKY transcription factor 51
Solyc04g051860	cluster 1			shikimate kinase precursor
Solyc04g054690	cluster 1			ascorbate oxidase
Solyc04g054710	cluster 1			Aminotransferase (AHRD V3.3 *** A0A200QW13_9MAGN)
Solyc04g054760	cluster 1			FCS-Like Zinc finger 5 (AHRD V3.3 *** FLZ5_ARATH)
Solyc04g054950	cluster 1			NAD(P)-binding Rossmann-fold superfamily protein (AHRD V3.3 *** F4IKL5_ARATH),Pfam:PF13561
Solyc04g055090	cluster 2			cell wall integrity/stress response component-like protein (AHRD V3.3 *-* AT4G39840.1)
Solyc04g055170	cluster 1			annexin p35
Solyc04g058170	cluster 1			Calcium-dependent protein kinase (AHRD V3.3 *-* B2KTA9_WHEAT)
Solyc04g058205	cluster 1			Unknown protein
Solyc04g063210	cluster 1			Caffeoyl-CoA O-methyltransferase (AHRD V3.3 *** A0A2G2WYM3_CAPBA)
Solyc04g063280	cluster 1			ENTH/VHS, Target of Myb protein 1 (AHRD V3.3 *-* A0A2U1Q4R9_ARTAN)
Solyc04g064530	cluster 1			polyadenylate-binding protein 1-B-binding protein (AHRD V3.3 *** AT4G19950.1)
Solyc04g064870	cluster 1			Pathogen-related protein (AHRD V3.3 *** A0A1U8GE43_CAPAN)
Solyc04g071030	cluster 1			RING-type E3 ubiquitin transferase (AHRD V3.3 *** A0A2G2WYL4_CAPBA)
Solyc04g071083	cluster 1			Unknown protein
Solyc04g071870	cluster 1		RLK (LRRXb)	Pkinase_Tyr domain-containing protein (AHRD V3.3 *** A0A1Q3BUR9_CEPFO)
Solyc04g071880	cluster 1			Pyrophosphate-energized membrane proton pump (AHRD V3.3 *** G5DWK6_SILLA)
Solyc04g071890	cluster 1		PR-9-like	Peroxidase (AHRD V3.3 *** K4BTH6_SOLLC)
Solyc04g072032	cluster 1			Microsomal signal peptidase 25 kDa subunit(SPC25)-like protein (AHRD V3.3 *** Q6Z7E3_ORYSJ)
Solyc04g072070	cluster 1	SlWRKY55	WRKY TF (Group II-c)	WRKY transcription factor 55
Solyc04g072560	cluster 1			Regulator of Vps4 activity in the MVB pathway protein (AHRD V3.3 *-* F4HUX0_ARATH)
Solyc04g072910	cluster 1			Endoplasmic reticulum-Golgi intermediate compartment protein 3 (AHRD V3.3 *** A0A2G3CNL7_CAPCH)
Solyc04g073950	cluster 1			VQ motif protein (AHRD V3.3 *-* A0A2K3NKL0_TRIPR)
Solyc04g073990	cluster 1			annexin p34
Solyc04g074000	cluster 1		RLK (LRRXIIb)	Receptor protein kinase, putative (AHRD V3.3 *** A0A061FG24_THECC)
Solyc04g074020	cluster 1		RLK (LRRXIIb)	Receptor protein kinase, putative (AHRD V3.3 *** A0A061FG24_THECC)
Solyc04g074030	cluster 1		RLK (LRRXIIb)	Receptor protein kinase, putative (AHRD V3.3 *** A0A061FG24_THECC)
Solyc04g074050	cluster 1		RLK (LRRXIIb)	Receptor protein kinase, putative (AHRD V3.3 *** A0A061FG24_THECC)
Solyc04g074410	cluster 1			Protein EXORDIUM-like 1 (AHRD V3.3 *** A0A2G2ZQI6_CAPAN)
Solyc04g074420	cluster 1			Protein EXORDIUM-like 1 (AHRD V3.3 *-* A0A2G2WZY1_CAPBA)
Solyc04g074430	cluster 1			Protein EXORDIUM-like 1 (AHRD V3.3 *-* A0A2G2ZQI6_CAPAN)
Solyc04g074480	cluster 1			DAHP synthase 2 precursor
Solyc04g074680	cluster 1			chromodomain-helicase-DNA-binding protein 9-like (AHRD V3.3 --* XP_021604423.1)
Solyc04g074770	cluster 1			Unknown protein
Solyc04g074790	cluster 1			RING/U-box superfamily protein (AHRD V3.3 *-* F4JJ02_ARATH)
Solyc04g074830	cluster 1			ENTH/ANTH/VHS superfamily protein (AHRD V3.3 *** A0A2U1QGP5_ARTAN)
Solyc04g074950	cluster 1			Dihydrofolate reductase (AHRD V3.3 *** A0A1P8B8P6_ARATH)
Solyc04g076060	cluster 1			tft10
Solyc04g076190	cluster 4			Eukaryotic aspartyl protease family protein (AHRD V3.3 *** F4K5B9_ARATH)
Solyc04g076450	cluster 1		RLP	LRR receptor-like serine/threonine-protein kinase GSO1 (AHRD V3.3 *** A0A1U8F0D9_CAPAN)
Solyc04g076460	cluster 1			LRR receptor-like serine/threonine-protein kinase GSO1 (AHRD V3.3 *** A0A1U8F0D9_CAPAN)
Solyc04g076470	cluster 1			Tetratricopeptide repeat (TPR)-like superfamily protein (AHRD V3.3 *** A0A2U1N5R2_ARTAN)
Solyc04g076610	cluster 1			Ribonuclease H (AHRD V3.3 *** A0A2K3N9F8_TRIPR)
Solyc04g076730	cluster 1			Unknown protein
Solyc04g077050	cluster 1			Amino acid permease 6 (AHRD V3.3 *** A0A2G2ZR10_CAPAN)
Solyc04g077230	cluster 1			Unknown protein
Solyc04g077270	cluster 1		RLK (SD1a)	G-type lectin S-receptor-like serine/threonine-protein kinase (AHRD V3.3 *** A0A1U8GJN2_CAPAN)
Solyc04g077310	cluster 1		RLK (SD1a)	G-type lectin S-receptor-like serine/threonine-protein kinase (AHRD V3.3 *-* A0A2G3CPF9_CAPCH)
Solyc04g077360	cluster 1		RLK (SD1a)	G-type lectin S-receptor-like serine/threonine-protein kinase (AHRD V3.3 *** A0A2G2WZY5_CAPBA)
Solyc04g077650	cluster 1			Serine carboxypeptidase-like 17 (AHRD V3.3 *** A0A2G2ZRB2_CAPAN)
Solyc04g077750	cluster 1			Unknown protein
Solyc04g077980	cluster 1		C2H2 TF	C2H2-type zinc finger protein
Solyc04g078290	cluster 1			Cytochrome P450 (AHRD V3.3 *** Q7FPQ4_HELTU)
Solyc04g078420	cluster 1		MYB TF	R2R3MYB transcription factor 70
Solyc04g078460	cluster 1			Isoaspartyl peptidase/L-asparaginase (AHRD V3.3 *** A0A1U8GBV5_CAPAN)
Solyc04g078540	cluster 1			Cysteine proteinase RD21a (AHRD V3.3 *** A0A2G3CPV2_CAPCH)
Solyc04g078630	cluster 1			SPRY domain, Concanavalin A-like lectin/glucanase domain protein (AHRD V3.3 *** A0A2U1NV09_ARTAN)
Solyc04g078660	cluster 1			HXXXD-type acyl-transferase family protein (AHRD V3.3 *** A0A2U1LZ70_ARTAN)
Solyc04g079200	cluster 1			26S proteasome non-ATPase regulatory subunit 14 homolog (AHRD V3.3 *** A0A2I4G2M0_9ROSI)
Solyc04g079300	cluster 1			Calcineurin-like metallo-phosphoesterase superfamily protein (AHRD V3.3 *** F4JPS4_ARATH)
Solyc04g079350	cluster 1			Pheromone receptor-like protein (AHRD V3.3 *** G7J5T8_MEDTR)
Solyc04g079360	cluster 1		MYB TF	R2R3MYB transcription factor 77
Solyc04g079400	cluster 1			MAP kinase kinase kinase 35
Solyc04g079430	cluster 1			Nucleobase-ascorbate transporter 3 (AHRD V3.3 *** A0A2G3CQ85_CAPCH)
Solyc04g079440	cluster 1			Serpin-ZX (AHRD V3.3 *** A0A2G3CQ78_CAPCH)
Solyc04g079470	cluster 1			Serpin-ZX (AHRD V3.3 *** A0A2G2ZRV1_CAPAN)
Solyc04g079640	cluster 1			Cytochrome P450 (AHRD V3.3 *** A0A2U1M7T5_ARTAN)
Solyc04g079660	cluster 1			Cytochrome P450 (AHRD V3.3 *** A0A2U1M7T5_ARTAN)
Solyc04g079720	cluster 1			HXXXD-type acyl-transferase family protein (AHRD V3.3 *** A0A2U1N4J4_ARTAN)
Solyc04g079840	cluster 1			Protein DA1 (AHRD V3.3 *** A0A2G2ZS04_CAPAN)
Solyc04g079860	cluster 1			Hexosyltransferase (AHRD V3.3 *** A0A2G2ZRY0_CAPAN)
Solyc04g079940	cluster 1		NAC TF (Group II-3)	NAC domain-containing protein (AHRD V3.3 *** A0A2U1N781_ARTAN)
Solyc04g080250	cluster 1			Deoxyuridine 5'-triphosphate nucleotidohydrolase (AHRD V3.3 *** A0A2G3AX44_CAPCH)
Solyc04g080290	cluster 1			Sec14p-like phosphatidylinositol transfer family protein (AHRD V3.3 *** Q9FRK8_ARATH)
Solyc04g080680	cluster 1			P-loop containing nucleoside triphosphate hydrolases superfamily protein (AHRD V3.3 *** A0A2U1NGY3_ARTAN)
Solyc04g080820	cluster 1			cytokinin oxidase4
Solyc04g080850	cluster 1			Thioredoxin (AHRD V3.3 *** Q201Z4_9SOLN)
Solyc04g081290	cluster 1			Cytokinin riboside 5'-monophosphate phosphoribohydrolase (AHRD V3.3 *** A0A2G2X1Q5_CAPBA)
Solyc04g081510	cluster 1			DUF668 domain-containing protein/DUF3475 domain-containing protein (AHRD V3.3 *** A0A1Q3AMJ7_CEPFO)
Solyc04g081570	cluster 2			Heat shock protein 90 (AHRD V3.3 *-* A0A0A7LYT2_ALBBR)
Solyc04g081790	cluster 4			GDSL esterase/lipase (AHRD V3.3 *** A0A2R6PZI7_ACTCH)
Solyc04g081910	cluster 2			Calcium-dependent protein kinase (AHRD V3.3 *** Q8RW36_SOLLC)
Solyc04g082120	cluster 1			Prolyl oligopeptidase (AHRD V3.3 *** H2D7F1_COFAR)
Solyc04g082140	cluster 2			pectinesterase
Solyc04g082220	cluster 1			Lysine histidine transporter-like 8 (AHRD V3.3 *** A0A2G2X1G9_CAPBA)
Solyc04g082500	cluster 1		RLK (RLCKVIIa)	Protein kinase APK1B, chloroplastic (AHRD V3.3 *** A0A2G2X1F2_CAPBA)
Solyc04g082570	cluster 1			RING-type E3 ubiquitin transferase (AHRD V3.3 *** A0A2G2X1J2_CAPBA)
Solyc04g082890	cluster 1		bZIP TF	BZIP transcription factor protein (AHRD V3.3 *** Q3L0T7_CAPAN)
Solyc04g082960	cluster 1			Poly polymerase (AHRD V3.3 *** Q9C9J8_ARATH)
Solyc04g150111	cluster 1			ozone-responsive stress-like protein (DUF1138) (AHRD V3.3 *** AT1G01170.2)
Solyc04g150161	cluster 1			Unknown protein
Solyc05g005070	cluster 1		RLK (DUF26)	Cysteine-rich receptor-like protein kinase 2 (AHRD V3.3 *** A0A1U8EWZ9_CAPAN)
Solyc05g005150	cluster 1			F-box/Kelch repeat-containing F-box family protein (AHRD V3.3 *** C4PVT9_ARATH)
Solyc05g005200	cluster 1			Pyrrolidone-carboxylate peptidase-like protein (AHRD V3.3 *** A0A2K3PIQ3_TRIPR)
Solyc05g005260	cluster 1			DNA ligase 1-like (AHRD V3.3 *** A0A1U7VHC8_NICSY)
Solyc05g005290	cluster 1			Poly [ADP-ribose] polymerase (AHRD V3.3 *** A0A2G2WJW6_CAPBA)
Solyc05g005460	cluster 1			DC1 domain-containing protein (AHRD V3.3 *** A0A2U1QM98_ARTAN)
Solyc05g005680	cluster 1			Xyloglucan endotransglucosylase/hydrolase (AHRD V3.3 *** K4BW96_SOLLC)
Solyc05g005700	cluster 1			Aldehyde dehydrogenase (AHRD V3.3 *** Q43274_MAIZE)
Solyc05g006080	cluster 1			Oligosaccharyltransferase complex subunit OSTC-like (AHRD V3.3 *** A0A2K3PHN5_TRIPR)
Solyc05g006330	cluster 1			Unknown protein
Solyc05g006340	cluster 1			Transducin/WD40 repeat-like superfamily protein (AHRD V3.3 *** A0A2U1QGB4_ARTAN)
Solyc05g006640	cluster 1			Phospholipid-transporting ATPase (AHRD V3.3 *** A0A1U8EVI0_CAPAN)
Solyc05g006780	cluster 1			Actin cross-linking (AHRD V3.3 *** A0A2U1N9L8_ARTAN)
Solyc05g007140	cluster 1		RLK (RLCKVIIa)	Protein kinase 2B, chloroplastic (AHRD V3.3 *** A0A2G3B7X5_CAPCH)
Solyc05g007150	cluster 1			UDP-galactose/UDP-glucose transporter 3 (AHRD V3.3 *** A0A2G2YDQ6_CAPAN)
Solyc05g007190	cluster 1			SlSUT2
Solyc05g007260	cluster 1			Ribulose-phosphate 3-epimerase (AHRD V3.3 *** A0A328DMM8_9ASTE)
Solyc05g007470	cluster 1			P-loop containing nucleoside triphosphate hydrolases superfamily protein (AHRD V3.3 *** A0A2U1QF48_ARTAN)
Solyc05g007490	cluster 2		TM-CC	S-adenosyl-L-methionine-dependent methyltransferases superfamily protein (AHRD V3.3 *** A0A2U1LK68_ARTAN)
Solyc05g007510	cluster 1			RNA-directed RNA polymerase
Solyc05g007630	cluster 1	NB-LRR	NBS	Resistance protein R1 (AHRD V3.3 *** Q4VFY3_SOLDE)
Solyc05g007640	cluster 1	CC-NB-LRR	NBS	Non-specific serine/threonine protein kinase (AHRD V3.3 *** A0A1U8EVK9_CAPAN)
Solyc05g007770	cluster 1	SlNAC2	NAC TF (Group III-2)	NAC domain TF
Solyc05g007830	cluster 4			expansin12
Solyc05g008105	cluster 1			hydroxyproline-rich glycoprotein family protein (AHRD V3.3 --* AT1G23040.3)
Solyc05g008140	cluster 1			Unknown protein
Solyc05g008210	cluster 1			Plastid movement impaired protein (AHRD V3.3 *** A0A2P5FK82_TREOI)
Solyc05g008220	cluster 1			Plastid movement impaired protein (AHRD V3.3 *** A0A072VEV4_MEDTR)
Solyc05g008310	cluster 1		RLK (SD1a)	S receptor kinase (AHRD V3.3 *** A4UWL9_BRANA)
Solyc05g008360	cluster 1			Mediator of RNA polymerase II transcription subunit (AHRD V3.3 *** Q9ZU37_ARATH)
Solyc05g008380	cluster 2			envelope glycoprotein B (AHRD V3.3 *** AT1G80540.3)
Solyc05g008430	cluster 1			BRO1 domain (AHRD V3.3 *** A0A200QUU8_9MAGN)
Solyc05g008510	cluster 1			Protein DETOXIFICATION (AHRD V3.3 *** A0A328D6Y5_9ASTE)
Solyc05g008820	cluster 1			Lipid phosphate phosphatase (AHRD V3.3 *** A0A2P5ENE9_TREOI)
Solyc05g008940	cluster 1		RLK (WAK/LRK10L1)	Protein kinase family protein (AHRD V3.3 *-* A0A2U1MH78_ARTAN)
Solyc05g008960	cluster 2		RLK (WAK/LRK10L1)	Protein kinase family protein (AHRD V3.3 *** A0A1P8BDJ0_ARATH)
Solyc05g008980	cluster 1		RLK (WAK/LRK10L1)	Protein kinase family protein (AHRD V3.3 *** A0A2U1MH78_ARTAN)
Solyc05g008990	cluster 1		RLK (WAK/LRK10L1)	Protein kinase family protein (AHRD V3.3 *-* A0A2U1MH78_ARTAN)
Solyc05g009010	cluster 1		RLK (WAK/LRK10L1)	Protein kinase family protein (AHRD V3.3 *-* A0A2U1MH78_ARTAN)
Solyc05g009040	cluster 1		RLK (LRK10L2)	Receptor-like protein kinase (AHRD V3.3 *** D3G6F0_CAPAN)
Solyc05g009050	cluster 1		RLK (LRK10L2)	Receptor-like protein kinase (AHRD V3.3 *** D3G6F0_CAPAN)
Solyc05g009120	cluster 1			Core-2 i-branching beta-n-acetylglucosaminyltransferase family protein (AHRD V3.3 *** A0A2K3MN76_TRIPR)
Solyc05g009140	cluster 1			Metallo-beta-lactamase superfamily protein (AHRD V3.3 *** A0A2K3NNB2_TRIPR)
Solyc05g009480	cluster 1			Unknown protein
Solyc05g009520	cluster 1			hypothetical protein (AHRD V3.3 *** AT1G13360.3)
Solyc05g009550	cluster 1			Regulator of Vps4 activity in the MVB pathway protein (AHRD V3.3 *-* Q9FX63_ARATH)
Solyc05g009610	cluster 1			Alpha/beta-Hydrolases superfamily protein (AHRD V3.3 *** A0A2U1PVQ0_ARTAN)
Solyc05g009650	cluster 1			Unknown protein
Solyc05g009690	cluster 1			GDT1-like protein 5 (AHRD V3.3 *** A0A2G2V9V8_CAPBA)
Solyc05g010030	cluster 1			Unknown protein
Solyc05g010040	cluster 1			Unknown protein
Solyc05g010120	cluster 1			Phospholipid-transporting ATPase (AHRD V3.3 *** A0A1U8EJE6_CAPAN)
Solyc05g010470	cluster 1			WD40 repeat (AHRD V3.3 *** A0A200QLQ1_9MAGN)
Solyc05g010555	cluster 1			Unknown protein
Solyc05g011960	cluster 1			DnaJ domain-containing protein (AHRD V3.3 *-* A0A1Q3CHH1_CEPFO)
Solyc05g011970	cluster 1			Cytochrome (AHRD V3.3 *** A0A1U8EZV2_CAPAN)
Solyc05g011980	cluster 1			Unknown protein
Solyc05g012070	cluster 1			UDP-glucose:protein transglucosylase-like protein
Solyc05g012180	cluster 1			Methyl esterase 11 (AHRD V3.3 *** A0A2U1LRP6_ARTAN)
Solyc05g012310	cluster 1			Ureide permease (AHRD V3.3 *** A0A2R6PBP7_ACTCH)
Solyc05g012430	cluster 1		RLP	Leucine-rich repeat receptor-like protein kinase PXL1 (AHRD V3.3 *-* PXL1_ARATH)
Solyc05g012770	cluster 1	SlWRKY4	WRKY TF (Group I)	WRKY transcription factor 4
Solyc05g012820	cluster 1			transmembrane protein (AHRD V3.3 *-* AT3G11810.1)
Solyc05g012850	cluster 1			transmembrane protein (AHRD V3.3 *-* AT3G11810.1)
Solyc05g013070	cluster 1			Protein kinase domain (AHRD V3.3 *** A0A200QP76_9MAGN)
Solyc05g013170	cluster 1			GCK domain-containing protein (AHRD V3.3 *-* A0A1Q3BWH3_CEPFO)
Solyc05g013660	cluster 1			Lysine ketoglutarate reductase trans-splicing protein (DUF707) (AHRD V3.3 *** A0A1P8AMP7_ARATH)
Solyc05g013750	cluster 1			Protein-tyrosine-phosphatase MKP1 (AHRD V3.3 *** A0A2G3B907_CAPCH)
Solyc05g014300	cluster 1			Unknown protein
Solyc05g014340	cluster 1			Serine/threonine protein phosphatase 2A regulatory subunit (AHRD V3.3 *** A0A2G2VNN0_CAPBA)
Solyc05g014390	cluster 1			ABC transporter (AHRD V3.3 *-* A0A200RCP7_9MAGN)
Solyc05g014980	cluster 1			Adenylate kinase (AHRD V3.3 *** A0A200R495_9MAGN),Pfam:PF00406
Solyc05g015530	cluster 2			Endoplasmic reticulum, stress-associated Ramp4 (AHRD V3.3 *** A0A2U1N8N8_ARTAN)
Solyc05g015840	cluster 1		SBP TF	Squamosa promoter binding protein 13
Solyc05g015850	cluster 1	SlWRKY75	WRKY TF (Group II-c)	WRKY transcription factor 75
Solyc05g016060	cluster 1			cysteine-rich and transmembrane domain-containing protein WIH1 (AHRD V3.3 *-* XP_004239248.1)
Solyc05g016310	cluster 1			Eukaryotic aspartyl protease family protein (AHRD V3.3 *** G7KD30_MEDTR)
Solyc05g018050	cluster 1			RING/U-box superfamily protein (AHRD V3.3 *-* A0A2U1KYA3_ARTAN)
Solyc05g018180	cluster 1			DUF810 domain-containing protein (AHRD V3.3 *** A0A1Q3D5J6_CEPFO),Pfam:PF05664
Solyc05g018230	cluster 1			Sugar transporter protein 12
Solyc05g021090	cluster 1	SlJUB	NAC TF (Group V-1)	NAC domain (AHRD V3.3 *-* A0A200QWV2_9MAGN)
Solyc05g023680	cluster 1			E3 ubiquitin-protein ligase ORTHRUS 2 (AHRD V3.3 *** A0A2G3B905_CAPCH)
Solyc05g023995	cluster 1			Unknown protein
Solyc05g041540	cluster 1			Carboxypeptidase (AHRD V3.3 *** A0A2G3BBI5_CAPCH)
Solyc05g041910	cluster 1			Cytochrome b561 and DOMON domain-containing protein (AHRD V3.3 *** A0A2G3BZZ3_CAPCH)
Solyc05g041920	cluster 1			Dicer-like 3 (AHRD V3.3 *-* B3SRQ0_PHYPA)
Solyc05g042050	cluster 1			Drug/metabolite transporter (AHRD V3.3 *-* A0A200RBC1_9MAGN)
Solyc05g046290	cluster 1			Xyloglucan endotransglucosylase/hydrolase (AHRD V3.3 *** A0A2I4GLN4_9ROSI)
Solyc05g046330	cluster 1			Dolichyl-diphosphooligosaccharide--protein glycosyltransferase subunit 2 (AHRD V3.3 *** A0A2G3CGY3_CAPCH)
Solyc05g050130	cluster 1		PR-8-like	Acidic endochitinase (AHRD V3.3 *** CHIA_TOBAC)
Solyc05g050330	cluster 1	SlWRKY59	WRKY TF (Group III)	WRKY transcription factor 60
Solyc05g050340	cluster 1	SlWRKY58	WRKY TF (Group III)	WRKY transcription factor 58
Solyc05g050350	cluster 1			Cyclic nucleotide-gated ion channel 1 (AHRD V3.3 *** A0A2G3CGN2_CAPCH)
Solyc05g050360	cluster 1			Cyclic nucleotide-gated ion channel 1 (AHRD V3.3 *** A0A2G2WSK7_CAPBA)
Solyc05g050380	cluster 1			Cyclic nucleotide-gated ion channel 1 (AHRD V3.3 *** A0A2G2WSK7_CAPBA)
Solyc05g050600	cluster 1			Dynamin-like protein (AHRD V3.3 *** F4K015_ARATH)
Solyc05g050800	cluster 1			Phosphoglycerate mutase family protein (AHRD V3.3 *** A0A1I9LN21_ARATH)
Solyc05g050920	cluster 1			Flavin-containing monooxygenase (AHRD V3.3 *** A0A2G3CEB6_CAPCH)
Solyc05g050930	cluster 1			DUF641 domain-containing protein (AHRD V3.3 *** A0A1Q3BV63_CEPFO)
Solyc05g051310	cluster 1			Ethylene-responsive transcription factor 5 (AHRD V3.3 *-* ERF5_NICSY)
Solyc05g051460	cluster 2		HD-ZIP TF	Homeobox-leucine zipper protein HOX4 (AHRD V3.3 *** A0A2G2Y5D1_CAPAN)
Solyc05g051480	cluster 1			Unknown protein
Solyc05g051490	cluster 1			LMBR1 domain-containing protein (AHRD V3.3 *** A0A1Q3CSD8_CEPFO)
Solyc05g051510	cluster 1			Prohibitin (AHRD V3.3 *** O04361_TOBAC)
Solyc05g051530	cluster 1			ABC transporter G family member 11 (AHRD V3.3 *** A0A2G2ZJ77_CAPAN)
Solyc05g051570	cluster 1			Rab family GTPase (AHRD V3.3 *** A0A1Y1IFP9_KLENI)
Solyc05g052210	cluster 1			transmembrane protein (AHRD V3.3 *-* AT3G51580.1)
Solyc05g052280	cluster 1		PR-9-like	Peroxidase (AHRD V3.3 *** K4C1Q9_SOLLC)
Solyc05g052490	cluster 1			Nucleoside phosphatase GDA1/CD39 (AHRD V3.3 *** A0A200PX71_9MAGN)
Solyc05g052670	cluster 1			HXXXD-type acyl-transferase family protein (AHRD V3.3 *** V5PZN5_9CARY)
Solyc05g052790	cluster 1			Nucleotide-sugar transporter family protein (AHRD V3.3 *** A0A2U1PWK4_ARTAN)
Solyc05g053080	cluster 1			Unknown protein
Solyc05g053090	cluster 1		GRAS TF	Transcription factor GRAS (AHRD V3.3 *** A0A200R547_9MAGN)
Solyc05g053230	cluster 1		RLK (RLCKVIII)	Protein kinase superfamily protein (AHRD V3.3 *** Q9LUT0_ARATH)
Solyc05g053600	cluster 1			Pleiotropic drug resistance protein (AHRD V3.3 *** C8CA13_CUCSA)
Solyc05g053930	cluster 1		RLK (RLCKVIIa)	Protein kinase APK1B, chloroplastic (AHRD V3.3 *** A0A1U8E7T5_CAPAN)
Solyc05g053980	cluster 1			Plant resistance protein (AHRD V3.3 *-* O81136_SOLLC)
Solyc05g054180	cluster 1			OBERON-like protein (AHRD V3.3 *** PVIP_NICBE)
Solyc05g054460	cluster 1			dolichyl-phosphate beta-glucosyltransferase-like (AHRD V3.3 *** A0A2I4DFB0_9ROSI)
Solyc05g054640	cluster 1			2-oxoglutarate dehydrogenase, E1 component (AHRD V3.3 *** Q9FLH2_ARATH)
Solyc05g054650	cluster 1		C2H2 TF	Zinc finger protein (AHRD V3.3 *** A0A200PZ96_9MAGN)
Solyc05g054770	cluster 1			Phosphatidylinositol N-acetyglucosaminlytransferase subunit P-like protein (AHRD V3.3 *-* AT2G39435.6)
Solyc05g054800	cluster 1			ALA-interacting subunit (AHRD V3.3 *** A0A1U8GR46_CAPAN)
Solyc05g054820	cluster 1			Exocyst subunit Exo70 family protein (AHRD V3.3 *** A0A1S6GXC2_TOBAC)
Solyc05g055470	cluster 1		NAC TF (Group I-2)	NAC domain-containing protein 13 (AHRD V3.3 *** A0A2G2XV32_CAPAN)
Solyc05g055760	cluster 1			isopentenyl diphosphate isomerase
Solyc05g055870	cluster 1			F-box domain, Phloem protein 2-like protein (AHRD V3.3 *** A0A2U1PQ05_ARTAN)
Solyc05g055910	cluster 1			Vacuolar protein sorting-associated protein (DUF946) (AHRD V3.3 *** Q9FND1_ARATH)
Solyc05g056040	cluster 1		ARF TF	Auxin Response Factor 24
Solyc05g056080	cluster 1			zinc finger B-box protein (AHRD V3.3 *-* AT5G45410.5)
Solyc05g056130	cluster 1			Dolichyl-diphosphooligosaccharide--protein glycosyltransferase subunit 1 (AHRD V3.3 *-* K4C2T7_SOLLC)
Solyc05g056170	cluster 1	SlPAL6	PAL	Phenylalanine ammonia-lyase (AHRD V3.3 *** A0A2G2WVC6_CAPBA)
Solyc05g056230	cluster 1			Calreticulin (AHRD V3.3 *** A0A2G3ASL1_CAPCH)
Solyc05g056400	cluster 1			Protein disulfide-isomerase (AHRD V3.3 *** A0A2G3AZ54_CAPCH)
Solyc05g056570	cluster 1			Calcium-dependent protein kinase (AHRD V3.3 *** A0A2U1MRE6_ARTAN)
Solyc06g005150	cluster 1			ascorbate peroxidase
Solyc06g005160	cluster 1			cytosolic ascorbate peroxidase 1
Solyc06g005480	cluster 1			DUF506 domain-containing protein (AHRD V3.3 *** A0A1Q3BLT1_CEPFO)
Solyc06g005620	cluster 1			Zinc transporter 2 (AHRD V3.3 *** A0A2G2WHM1_CAPBA)
Solyc06g005650	cluster 1			E3 ubiquitin-protein ligase (AHRD V3.3 *** A0A1U8GX66_CAPAN)
Solyc06g005810	cluster 2			Ras gtpase (AHRD V3.3 *** A0A1J9QT15_9PEZI)
Solyc06g005820	cluster 1			Copper transporter 6 (AHRD V3.3 *** A0A2G2Z865_CAPAN)
Solyc06g005890	cluster 1			DUF674 family protein (AHRD V3.3 *** A0A2K3PIU4_TRIPR)
Solyc06g005940	cluster 1			Protein disulfide-isomerase (AHRD V3.3 *** A0A1U8GX36_CAPAN)
Solyc06g007120	cluster 2			PI-phospholipase C4
Solyc06g007180	cluster 1			asparagine synthetase 1
Solyc06g007320	cluster 1			Ubiquitin activating enzyme E1 (AHRD V3.3 *** G1FER0_CAMSI)
Solyc06g007930	cluster 1			Cytochrome b5 (AHRD V3.3 *** A0A1U8GY41_CAPAN)
Solyc06g008280	cluster 1			Vacuolar protein sorting-associated protein 2-like protein 2 (AHRD V3.3 *-* A0A1U8H4S1_CAPAN)
Solyc06g008300	cluster 1		RLP	Hcr2-5D (AHRD V3.3 *** Q9ZTJ6_SOLLC)
Solyc06g008620	cluster 1			TolB protein-related protein (AHRD V3.3 *** A0A2U1LVX5_ARTAN)
Solyc06g008870	cluster 1			Gibberellin receptor (AHRD V3.3 *** E3VJP7_9FABA)
Solyc06g009020	cluster 1			Glutathione S-transferase (AHRD V3.3 *** A0A2G3C3Q3_CAPCH)
Solyc06g009110	cluster 1			Eukaryotic aspartyl protease family protein (AHRD V3.3 *** A0A2U1QF58_ARTAN)
Solyc06g009270	cluster 1			Diacylglycerol kinase (AHRD V3.3 *** A0A2G3ATC8_CAPCH)
Solyc06g009290	cluster 1			ABC transporter B family member (AHRD V3.3 *** A0A2K3NLX3_TRIPR)
Solyc06g009390	cluster 1			Protein phosphatase-2C (AHRD V3.3 *** O82469_MESCR)
Solyc06g009640	cluster 1		bZIP TF	Basic-leucine zipper domain-containing protein (AHRD V3.3 *** A0A2U1LZP6_ARTAN)
Solyc06g010030	cluster 1			MLO-like protein (AHRD V3.3 *** K4C430_SOLLC)
Solyc06g016760	cluster 1			gamma-secretase subunit (AHRD V3.3 *-* AT5G09310.1)
Solyc06g018100	cluster 2			Eukaryotic aspartyl protease family protein (AHRD V3.3 *** A0A2U1LY01_ARTAN)
Solyc06g030470	cluster 1			UPSTREAM OF FLC protein (DUF966) (AHRD V3.3 *** Q8GYT8_ARATH)
Solyc06g030490	cluster 1			Serine/threonine-protein phosphatase (AHRD V3.3 *** A0A1U8FJZ4_CAPAN)
Solyc06g034110	cluster 1			Tomato acid phosphatase
Solyc06g034160	cluster 1			Autophagy-related protein 3 (AHRD V3.3 *** A0A2G2WIK5_CAPBA)
Solyc06g034370	cluster 1			Plant invertase/pectin methylesterase inhibitor superfamily protein (AHRD V3.3 *** A0A061G797_THECC)
Solyc06g035810	cluster 1			S-adenosyl-L-methionine-dependent methyltransferases superfamily protein (AHRD V3.3 *-* A0A2U1MB89_ARTAN)
Solyc06g035960	cluster 1			Oxalate--CoA ligase (AHRD V3.3 *** A0A1U8FIW0_CAPAN)
Solyc06g036310	cluster 1			Heavy metal-associated isoprenylated plant protein (AHRD V3.3 *** A0A2R6RSL8_ACTCH)
Solyc06g036330	cluster 1			Ornithine cyclodeaminase (AHRD V3.3 *** A0A2K3N0F5_TRIPR)
Solyc06g036410	cluster 1			Protein SGT1-like protein (AHRD V3.3 *-* A0A2G2Z994_CAPAN)
Solyc06g048735	cluster 1			receptor-like protein kinase (AHRD V3.3 *** A0A1U7WU94_NICSY)
Solyc06g048740	cluster 1		RLK (LRRXII)	Lrr receptor-like serinethreonine-protein kinase fls2 (AHRD V3.3 *** A0A314LAY5_NICAT)
Solyc06g048810	cluster 1			Protein PLANT CADMIUM RESISTANCE like (AHRD V3.3 *** A0A2R6RR66_ACTCH)
Solyc06g048820	cluster 1			Wound-induced protein 1 (AHRD V3.3 *** A0A2G3C5E3_CAPCH)
Solyc06g050630	cluster 1			Arogenate dehydrogenase 1, chloroplastic (AHRD V3.3 *** A0A2G3C5J6_CAPCH)
Solyc06g050720	cluster 1			staphylococcal-like nuclease CAN2 (AHRD V3.3 *** A0A2I4EQZ2_9ROSI)
Solyc06g050810	cluster 1			LURP-one-like protein (DUF567) (AHRD V3.3 *** A0A1I9LQL5_ARATH)
Solyc06g050930	cluster 1			Cytosolic endo-beta-N-acetylglucosaminidase-like protein (AHRD V3.3 *** A0A2K3NXL7_TRIPR)
Solyc06g051010	cluster 2			Peptide-N4-(N-acetyl-beta-glucosaminyl)asparagine amidase A (AHRD V3.3 *** A0A200PX65_9MAGN)
Solyc06g051620	cluster 1			Phosphoinositide phospholipase C (AHRD V3.3 *** O49951_SOLTU)
Solyc06g051720	cluster 1			GDSL esterase/lipase CPRD49 (AHRD V3.3 *** A0A2G2XS51_CAPBA)
Solyc06g053150	cluster 1			P-loop containing nucleoside triphosphate hydrolases superfamily protein (AHRD V3.3 *** A0A2U1NSJ9_ARTAN)
Solyc06g053180	cluster 1			Cytochrome b5 (AHRD V3.3 *** A0A1U8GVN8_CAPAN)
Solyc06g053290	cluster 1			SAUR-like auxin-responsive family protein (AHRD V3.3 *** A0A2K3LI44_TRIPR)
Solyc06g053385	cluster 1			Signal recognition particle 14 kDa protein (AHRD V3.3 *** A0A2G2YWM4_CAPAN)
Solyc06g053430	cluster 1			15 kDa selenoprotein-like (AHRD V3.3 *** A0A2I4H843_9ROSI)
Solyc06g053550	cluster 1			Peroxisomal membrane protein PMP22 (AHRD V3.3 *** A0A1U8F4P8_CAPAN)
Solyc06g053670	cluster 1			Enoyl-CoA delta isomerase 2, peroxisomal (AHRD V3.3 *** A0A2G2Z9B1_CAPAN)
Solyc06g053710	cluster 1			ethylene receptor homolog (ETR4)
Solyc06g053930	cluster 1			Calmodulin (AHRD V3.3 *** Q39890_SOYBN)
Solyc06g054490	cluster 1			2-oxoglutarate (2OG) and Fe(II)-dependent oxygenase superfamily protein (AHRD V3.3 *** A0A2U1Q140_ARTAN)
Solyc06g059840	cluster 5			branched chain alpha-keto acid dehydrogenase E1-alpha subunit
Solyc06g059860	cluster 1			patatin-like phospholipase domain protein (AHRD V3.3 *** AT1G76980.1)
Solyc06g060560	cluster 4			hypothetical protein (AHRD V3.3 *** AT2G27830.1)
Solyc06g060680	cluster 1		RLK (RLCKXII XIII)	Protein kinase superfamily protein (AHRD V3.3 *** Q9SVY4_ARATH)
Solyc06g060690	cluster 1		RLK (RLCKXII XIII)	Protein kinase superfamily protein (AHRD V3.3 *** Q9SVY4_ARATH)
Solyc06g060700	cluster 1			Inactive serine/threonine-protein kinase (AHRD V3.3 *-* A0A2G3AY55_CAPCH)
Solyc06g061150	cluster 1			AP-2 complex subunit mu (AHRD V3.3 *** A0A2G2WK11_CAPBA)
Solyc06g061170	cluster 1			Mitochondrial carnitine/acylcarnitine carrier-like protein (AHRD V3.3 *** A0A2G2ZAG7_CAPAN)
Solyc06g061190	cluster 1			Protein HAIKU1 (AHRD V3.3 *** A0A2G3DCE0_CAPCH)
Solyc06g062330	cluster 1			Glycosyltransferase (AHRD V3.3 *** A0A0A1WDH9_NICAT)
Solyc06g062420	cluster 1			Unknown protein
Solyc06g062660	cluster 1			Beta-galactosidase (AHRD V3.3 *** A0A2G2WL43_CAPBA)
Solyc06g062780	cluster 1			Phospholipid-transporting ATPase (AHRD V3.3 *** A0A2G2WKW9_CAPBA)
Solyc06g062920	cluster 1	ACIK1	RLK (RLCKVIIa)	auxin-regulated dual specificity cytosolic kinase
Solyc06g063090	cluster 1			Alanine aminotransferase 2 (AHRD V3.3 *** A0A2G3C8J0_CAPCH)
Solyc06g063180	cluster 1			glutamate receptor-like 2.2
Solyc06g063190	cluster 1			glutamate receptor-like 2.3
Solyc06g063210	cluster 1			glutamate receptor-like 2.5
Solyc06g063350	cluster 1			Unknown protein
Solyc06g065030	cluster 1		TM-CC	Transmembrane 9 superfamily member (AHRD V3.3 *** A0A2G3C8C9_CAPCH)
Solyc06g065370	cluster 1			Subtilisin-like protease SBT3.3 (AHRD V3.3 *** A0A1J3F5X3_NOCCA)
Solyc06g065400	cluster 1			SNARE associated Golgi protein (AHRD V3.3 *** A0A2U1LN83_ARTAN)
Solyc06g065560	cluster 1			3-ketoacyl-CoA synthase (AHRD V3.3 *** A0A1U8GUV3_CAPAN)
Solyc06g065570	cluster 1			N-alpha-acetyltransferase 50 (AHRD V3.3 *** A0A1U8GUI6_CAPAN)
Solyc06g065720	cluster 1			Cytochrome, and DOMON domain-containing protein (AHRD V3.3 *** A0A2G2WKK0_CAPBA)
Solyc06g066370	cluster 1	SlWRKY31	WRKY TF (Group I)	WRKY transcription factor 31
Solyc06g066590	cluster 1			Protein PLANT CADMIUM RESISTANCE 8 (AHRD V3.3 *** A0A2G2WLP0_CAPBA)
Solyc06g066630	cluster 1			MBOAT (Membrane bound O-acyl transferase) family protein (AHRD V3.3 *** A0A2U1LYZ9_ARTAN)
Solyc06g068560	cluster 1			Major facilitator superfamily protein (AHRD V3.3 *** A0A1P8AUY7_ARATH)
Solyc06g068650	cluster 1		4CL homolog	4-coumarate:CoA ligase (AHRD V3.3 *** Q42879_LITER)
Solyc06g068850	cluster 1			DCD (Development and Cell Death) domain protein (AHRD V3.3 *-* F4K521_ARATH)
Solyc06g069470	cluster 1			Glycerophosphodiester phosphodiesterase GDPD5 (AHRD V3.3 *** A0A2G2WM22_CAPBA)
Solyc06g069570	cluster 1			SNAP25-like proteinous protein SNAP33 (AHRD V3.3 *** A0A1U8F981_CAPAN)
Solyc06g069690	cluster 1			Two-component response regulator-like APRR5 (AHRD V3.3 *** A0A2G3CZB4_CAPCH)
Solyc06g069710	cluster 1		NAC TF (Group II-3)	NAC domain-containing protein (AHRD V3.3 *** A0A2G3C9H9_CAPCH)
Solyc06g069740	cluster 2			Calcium-binding EF-hand family protein (AHRD V3.3 *** A0A2U1NCV0_ARTAN)
Solyc06g069780	cluster 1			RING/FYVE/PHD zinc finger superfamily protein (AHRD V3.3 *** A0A2U1NXA0_ARTAN)
Solyc06g069790	cluster 5			Gibberellin-regulated protein (AHRD V3.3 *** S8CK34_9LAMI)
Solyc06g071050	cluster 1			Hypersensitive-induced response protein (AHRD V3.3 *** A6YGE4_CARPA)
Solyc06g071280	cluster 1	SlEDS1	EDS1 homolog	Enhanced disease susceptibility 1 protein (AHRD V3.3 *** Q2TQV0_SOLTU)
Solyc06g071810	cluster 1	SOBIR1/EVR	RLK (not assigned)	Receptor-like protein kinase (AHRD V3.3 *** Q8LP72_TOBAC)
Solyc06g071890	cluster 1			Mitochondrial pyruvate carrier (AHRD V3.3 *** A0A2G2WMA1_CAPBA)
Solyc06g072030	cluster 1			Unknown protein
Solyc06g072330	cluster 1			Mitochondrial import inner membrane translocase subunit TIM14 (AHRD V3.3 *** B6T323_MAIZE)
Solyc06g072460	cluster 1			Cysteine/Histidine-rich C1 domain family protein (AHRD V3.3 *-* Q9ZUW8_ARATH)
Solyc06g072550	cluster 1			CASP-like protein (AHRD V3.3 *** A0A2I4FJL7_9ROSI)
Solyc06g072610	cluster 1			S-acyltransferase (AHRD V3.3 *** A0A2G3CA91_CAPCH)
Solyc06g073050	cluster 1	SlNACMTF3	NAC TF (Group I-1)	NAC domain-containing protein 14 (AHRD V3.3 *** A0A2G3CAD7_CAPCH)
Solyc06g073060	cluster 1			IAA-amino acid hydrolase ILR1-like 4 (AHRD V3.3 *** A0A1U8H3P8_CAPAN)
Solyc06g073130	cluster 1			RNA-binding ASCH domain protein (AHRD V3.3 *** F4IR54_ARATH)
Solyc06g073830	cluster 1			Calcium-binding protein CML38 (AHRD V3.3 *** A0A2G3BAP9_CAPCH)
Solyc06g073850	cluster 1			hypothetical protein (AHRD V3.3 *** AT2G27180.1)
Solyc06g073880	cluster 1			E3 ubiquitin-protein ligase RHF2A (AHRD V3.3 *** A0A2G3CBJ5_CAPCH)
Solyc06g073890	cluster 1			E3 ubiquitin-protein ligase RHF2A (AHRD V3.3 *-* A0A2G3CBJ5_CAPCH)
Solyc06g074030	cluster 1			Polynucleotidyl transferase, ribonuclease H-like superfamily protein (AHRD V3.3 *** A0A2U1M9A7_ARTAN)
Solyc06g074530	cluster 1			Arogenate dehydratase (AHRD V3.3 *** A0A2G2VAY6_CAPBA)
Solyc06g074840	cluster 1			Vacuolar sorting-associated protein 24-like (AHRD V3.3 *** A0A2K3P7F2_TRIPR)
Solyc06g075190	cluster 1			Methyltransferase-related protein (AHRD V3.3 *** A0A2K3LQ98_TRIPR)
Solyc06g075530	cluster 1			Unknown protein
Solyc06g075690	cluster 1			auxin-regulated protein AF416289
Solyc06g075780	cluster 1		C2H2 TF	Zinc finger protein (AHRD V3.3 *** A0A200PZ96_9MAGN)
Solyc06g076040	cluster 1			RING-type E3 ubiquitin transferase (AHRD V3.3 *** A0A2G2WNK7_CAPBA)
Solyc06g076080	cluster 1			Unknown protein
Solyc06g076100	cluster 1			Protein phosphatase 2C (PP2C)-like domain (AHRD V3.3 *** A0A200Q711_9MAGN)
Solyc06g076300	cluster 1			Haloacid dehalogenase-like hydrolase (HAD) superfamily protein (AHRD V3.3 *** A0A2U1Q3B7_ARTAN)
Solyc06g076750	cluster 1			Major facilitator superfamily protein (AHRD V3.3 *** A0A1P8AP16_ARATH)
Solyc06g076970	cluster 1			Peptidyl-prolyl cis-trans isomerase (AHRD V3.3 *** A0A2G3CBN4_CAPCH)
Solyc06g082010	cluster 1		C3H TF	Zinc finger transcription factor 48
Solyc06g082380	cluster 1			protein LURP-one-related 7-like (AHRD V3.3 *** A0A2I4F9W5_9ROSI)
Solyc06g082440	cluster 1			Non-specific serine/threonine protein kinase (AHRD V3.3 *** G4XMX3_SOLLC)
Solyc06g082520	cluster 1		B3 TF	B3 domain-containing protein (AHRD V3.3 *** A0A2K3NLM2_TRIPR)
Solyc06g082570	cluster 1			protein NETWORKED 4B (AHRD V3.3 *** XP_004242479.1)
Solyc06g082920	cluster 1		RLK (LRRXa)	Receptor-like kinase (AHRD V3.3 *** D4QD70_DIACA)
Solyc06g083030	cluster 2			Carboxypeptidase (AHRD V3.3 *** A0A2G2WN52_CAPBA)
Solyc06g083270	cluster 1			ER lumen protein retaining receptor (AHRD V3.3 *** A0A200QBW0_9MAGN)
Solyc06g083310	cluster 2			Hexosyltransferase (AHRD V3.3 *** A0A1U8H237_CAPAN)
Solyc06g083790	cluster 1			succinyl CoA ligase beta subunit
Solyc06g084290	cluster 1			Protein trichome birefringence-like 11 (AHRD V3.3 *** A0A2G2ZES4_CAPAN)
Solyc06g084300	cluster 1			outer envelope membrane protein 7-like (AHRD V3.3 *** A0A2I4GU35_9ROSI)
Solyc06g084410	cluster 1			Histidine phosphotransfer protein (AHRD V3.3 *** A0A0A1WCB7_NICAT)
Solyc06g150137	cluster 1			Cytochrome P450 (AHRD V3.3 *** A0A2U1MXM4_ARTAN)
Solyc07g005030	cluster 1			Dicer-like 4
Solyc07g005100	cluster 1		PR-11-like	Chitinase/lysozyme (AHRD V3.3 *** Q43591_TOBAC)
Solyc07g005110	cluster 1		RLK (SD1a)	G-type lectin S-receptor-like serine/threonine-protein kinase (AHRD V3.3 *** A0A2G2Z081_CAPAN)
Solyc07g005180	cluster 1			DUF1068 domain-containing protein (AHRD V3.3 *** A0A1Q3CIU1_CEPFO)
Solyc07g005400	cluster 1		bHLH TF	bHLH transcription factor 050
Solyc07g005480	cluster 1			Formin-like protein (AHRD V3.3 *-* A0A2G3BXE8_CAPCH)
Solyc07g005500	cluster 1			Formin-like protein (AHRD V3.3 *-* A0A2G3BXE8_CAPCH)
Solyc07g005520	cluster 1			BTB/POZ domain-containing protein (AHRD V3.3 *** A0A2G2WAS9_CAPBA)
Solyc07g005970	cluster 1			Autophagy-related protein 11 (AHRD V3.3 *** A0A200QHW8_9MAGN)
Solyc07g006130	cluster 1			Eukaryotic peptide chain release factor subunit 1 (AHRD V3.3 *** A0A1U8F7R5_CAPAN)
Solyc07g006140	cluster 1			Cytochrome (AHRD V3.3 *** A0A1U8FG41_CAPAN)
Solyc07g006220	cluster 1			UDP-glucuronate 4-epimerase 4 (AHRD V3.3 *** A0A1U8F5Z6_CAPAN)
Solyc07g006280	cluster 1			Tetraspanin (AHRD V3.3 *** A0A200Q8V3_9MAGN)
Solyc07g006370	cluster 1			cation/calcium exchanger 1 (AHRD V3.3 *** A0A2I4FP28_9ROSI)
Solyc07g006420	cluster 1			transmembrane protein (AHRD V3.3 *** AT2G18680.1)
Solyc07g006480	cluster 1		RLK (LRRXa)	Receptor-like kinase (AHRD V3.3 *** D4QD70_DIACA)
Solyc07g006500	cluster 1			trehalose-6-phosphate synthase 1
Solyc07g006510	cluster 1			Cyclic nucleotide-gated ion channel-like protein (AHRD V3.3 *** A0A2K3MW13_TRIPR)
Solyc07g006560	cluster 1			Hypersensitive response assisting protein (AHRD V3.3 *** Q9SWC6_CAPAN)
Solyc07g006570	cluster 1			S-like ribonuclease (AHRD V3.3 *** Q9FQL6_PRUDU)
Solyc07g006770	cluster 1		RLK (LRRXII)	Receptor-like protein kinase (AHRD V3.3 *** A0A2R6Q6W2_ACTCH)
Solyc07g007130	cluster 1			NHL domain protein (AHRD V3.3 *** A0A1P8BDM5_ARATH)
Solyc07g007170	cluster 1			RING/U-box superfamily protein (AHRD V3.3 *** AT2G15580.2)
Solyc07g007250	cluster 1			Metallocarboxypeptidase inhibitor (AHRD V3.3 *** A0A2G3BXM1_CAPCH)
Solyc07g007370	cluster 1			Ubiquitin-associated (UBA)/TS-N domain-containing protein (AHRD V3.3 *** A0A2U1MD44_ARTAN)
Solyc07g007755	cluster 4			Defensin protein (AHRD V3.3 *** B1N681_SOLPI)
Solyc07g007780	cluster 1		RLK (RLCKIV)	Calmodulin-binding receptor-like cytoplasmic kinase 3 (AHRD V3.3 *** A0A1U8HFI8_CAPAN)
Solyc07g007820	cluster 1			ENTH/ANTH/VHS superfamily protein (AHRD V3.3 *** A0A2U1N0Z9_ARTAN)
Solyc07g008060	cluster 1			ANTH domain-containing protein (AHRD V3.3 *** A0A1Q3CQF1_CEPFO)
Solyc07g008140	cluster 1			Umecyanin (AHRD V3.3 *-* A0A2G2WBI2_CAPBA)
Solyc07g008280	cluster 1			cytochrome P450 family protein (AHRD V3.3 -** AT3G15760.1)
Solyc07g008320	cluster 1			Calcium-transporting ATPase (AHRD V3.3 *** G3LY22_SOLLC)
Solyc07g008440	cluster 1			Purine permease (AHRD V3.3 *** A0A2R6QYE6_ACTCH),Pfam:PF16913
Solyc07g008590	cluster 1		RLP	receptor-like protein 12 (AHRD V3.3 *** A0A1U8F5D2_CAPAN)
Solyc07g008600	cluster 1		RLP	receptor-like protein 12 (AHRD V3.3 *** A0A1U8F5D2_CAPAN)
Solyc07g008620	cluster 1		RLP	EIX receptor 1
Solyc07g008840	cluster 1			Rab-GTPase-TBC domain (AHRD V3.3 *** A0A200PLY8_9MAGN)
Solyc07g008930	cluster 1			DUF4228 domain protein (AHRD V3.3 *** G7JUB6_MEDTR)
Solyc07g009437	cluster 1			Receptor protein kinase (AHRD V3.3 *-* Q40096_IPOTF)
Solyc07g009440	cluster 1			G-type lectin S-receptor-like serine/threonine-protein kinase (AHRD V3.3 *-* A0A1U8HJL6_CAPAN)
Solyc07g009443	cluster 1			G-type lectin S-receptor-like serine/threonine-protein kinase (AHRD V3.3 *** A0A2G2Z069_CAPAN)
Solyc07g014670	cluster 1			Cytochrome P450 (AHRD V3.3 *-* A0A200QZM5_9MAGN)
Solyc07g016215	cluster 1			Organ specific protein (AHRD V3.3 *** A0A2U1PWC1_ARTAN)
Solyc07g017600	cluster 4			Pectinesterase (AHRD V3.3 *** A0A1U8F5L9_CAPAN)
Solyc07g019670	cluster 1		AIM1 homoolog	Peroxisomal fatty acid beta-oxidation multifunctional protein (AHRD V3.3 *** B6SXV4_MAIZE)
Solyc07g021750	cluster 1			Cytidine deaminase 1 (AHRD V3.3 *** A0A2G3CQ34_CAPCH)
Solyc07g032250	cluster 2			nucleophosmin (AHRD V3.3 *** AT4G29520.1)
Solyc07g032480	cluster 1			cyclinT1_2
Solyc07g032740	cluster 1			Aspartate aminotransferase (AHRD V3.3 *** A0A0J8BGE0_BETVU)
Solyc07g040690	cluster 1			non-inducible immunity 1
Solyc07g040710	cluster 1			Calmodulin-binding protein (AHRD V3.3 *** A0A2U1QIJ0_ARTAN)
Solyc07g040890	cluster 1			Alpha/beta-hydrolases superfamily protein (AHRD V3.3 *** A0A2U1LX98_ARTAN)
Solyc07g040960	cluster 2			Harbinger transposase-derived nuclease (AHRD V3.3 *** A0A200QD47_9MAGN)
Solyc07g041010	cluster 1			60S ribosomal protein L18a-like protein (AHRD V3.3 *** A0A1J3E1C5_NOCCA)
Solyc07g041730	cluster 4			MOB kinase activator family (AHRD V3.3 *** A0A2U1N847_ARTAN)
Solyc07g041750	cluster 1			O-fucosyltransferase family protein (AHRD V3.3 *** A0A2U1LL12_ARTAN)
Solyc07g042170	cluster 1			Jasmonate ZIM-domain protein 3 (AHRD V3.3 *** B3Y563_TOBAC)
Solyc07g042590	cluster 1		RLK (RLCKVIIa)	Protein kinase superfamily protein (AHRD V3.3 *** A0A2U1P9U5_ARTAN)
Solyc07g043150	cluster 1			Glycosyltransferase (AHRD V3.3 *** Q94IF2_TOBAC)
Solyc07g043170	cluster 1			Glycosyltransferase (AHRD V3.3 *** Q94IF2_TOBAC)
Solyc07g043230	cluster 1			Zinc transporter protein (AHRD V3.3 *** A5BDR3_VITVI)
Solyc07g043250	cluster 1			VQ motif-containing protein 22 (AHRD V3.3 *** A0A2G2Z0Y6_CAPAN)
Solyc07g043310	cluster 1			Gamma aminobutyrate transaminase isoform 1
Solyc07g043550	cluster 1			UDP-glucose 4-epimerase (AHRD V3.3 *** A0A1Y1ITM0_KLENI)
Solyc07g043560	cluster 2			Heat shock protein 70 kDa (AHRD V3.3 *** A0A2K3NQB8_TRIPR)
Solyc07g044810	cluster 1			Endoplasmic reticulum-Golgi intermediate compartment protein 3 (AHRD V3.3 *** A0A1J3HP52_NOCCA)
Solyc07g044960	cluster 1			Xyloglucan galactosyltransferase KATAMARI1 (AHRD V3.3 *** A0A2K3L4H3_TRIPR)
Solyc07g044980	cluster 1			NIM1-like protein 2
Solyc07g045100	cluster 1			Eukaryotic aspartyl protease family protein (AHRD V3.3 *** G7KD30_MEDTR)
Solyc07g045350	cluster 1			Acetyl-CoA C-acetyltransferase (AHRD V3.3 *** D9U856_BACMN)
Solyc07g045430	cluster 1			Nudix hydrolase (AHRD V3.3 *** A0A2U1KQS6_ARTAN)
Solyc07g045440	cluster 4			Fasciclin-like arabinogalactan protein 2 (AHRD V3.3 *** A0A2G3BYC2_CAPCH)
Solyc07g045470	cluster 3			alpha-1,6-mannosyl-glycoprotein 2-beta-N-acetylglucosaminyltransferase (AHRD V3.3 *** A0A2I4EZ32_9ROSI)
Solyc07g045530	cluster 1			cilia- and flagella-associated protein 251-like (AHRD V3.3 --* XP_015870144.1)
Solyc07g047780	cluster 1			CONSTANS interacting protein 6
Solyc07g047800	cluster 1			NAD(P)-binding Rossmann-fold superfamily protein (AHRD V3.3 *** Q9SG99_ARATH),Pfam:PF13561
Solyc07g048060	cluster 1			Cytochrome b561 and DOMON domain-containing protein (AHRD V3.3 *-* A0A2G3BZZ3_CAPCH)
Solyc07g048070	cluster 1			Cytochrome b561 and DOMON domain-containing protein (AHRD V3.3 *** A0A2G2WDB3_CAPBA)
Solyc07g049180	cluster 1	SlLYK1/Bti9	RLK (LysMI)	LysM receptor-like kinase (AHRD V3.3 *** E2FYC4_SOLLC)
Solyc07g049190	cluster 1			LysM receptor-like kinase (AHRD V3.3 *-* E2FYC4_SOLLC)
Solyc07g049450	cluster 2			Protein disulfide-isomerase like 2-2 (AHRD V3.3 *** A0A2G3C063_CAPCH)
Solyc07g049530	cluster 1	SlACO1	ACC oxidase	1-aminocyclopropane-1-carboxylate oxidase 1
Solyc07g049550	cluster 1			1-aminocyclopropane-1-carboxylate oxidase 2 (AHRD V3.3 *** Q7Y257_BETPN)
Solyc07g049580	cluster 1			Ypt/Rab-GAP domain of gyp1p superfamily protein (AHRD V3.3 *** A0A2U1LL89_ARTAN)
Solyc07g049645	cluster 1			Benzyl alcohol O-benzoyltransferase (AHRD V3.3 *** BEBT_TOBAC)
Solyc07g049655	cluster 1			Benzyl alcohol O-benzoyltransferase (AHRD V3.3 *** BEBT_TOBAC)
Solyc07g051840	cluster 1	SlWRKY17	WRKY TF (Group II-b)/TM-CC	WRKY transcription factor 17
Solyc07g051950	cluster 1			S-type anion channel SLAH1 (AHRD V3.3 *** A0A2G2WD71_CAPBA)
Solyc07g052120	cluster 1			Sesquiterpene synthase (AHRD V3.3 *** A0A2G3AYX6_CAPCH)
Solyc07g052320	cluster 1			Hexosyltransferase (AHRD V3.3 *** A0A2G2WDG1_CAPBA)
Solyc07g052370	cluster 1			Cytochrome 71D7 (AHRD V3.3 *** A0A2G2WD66_CAPBA)
Solyc07g052780	cluster 1	TIR	NBS	Disease resistance protein (TIR-NBS-LRR class) family (AHRD V3.3 *-* A0A2U1MH42_ARTAN)
Solyc07g052790	cluster 1	NB-LRR	NBS	Disease resistance protein (TIR-NBS-LRR class) (AHRD V3.3 *** F4KIC7_ARATH)
Solyc07g053050	cluster 1			Calcium-binding protein PBP1 (AHRD V3.3 *** A0A1U8HB91_CAPAN)
Solyc07g053120	cluster 2		RLK (SD1a)	G-type lectin S-receptor-like serine/threonine-protein kinase (AHRD V3.3 *** A0A2G2Z3H8_CAPAN)
Solyc07g053130	cluster 1		RLK (SD1a)	G-type lectin S-receptor-like serine/threonine-protein kinase (AHRD V3.3 *** A0A2G2Z3R4_CAPAN)
Solyc07g053410	cluster 1		TCP TF	TCP transcription factor 10
Solyc07g053420	cluster 1			RING/U-box superfamily protein (AHRD V3.3 *-* A0A2U1LDD8_ARTAN)
Solyc07g053480	cluster 2			Ras-related protein, expressed (AHRD V3.3 *** D8L9F8_WHEAT)
Solyc07g053550	cluster 1			Glutaredoxin-C9 (AHRD V3.3 *** A0A2G2WE57_CAPBA)
Solyc07g054830	cluster 1			diacylglycerol kinase
Solyc07g055080	cluster 1			Proteasome subunit alpha type (AHRD V3.3 *** A0A1U8HBV3_CAPAN)
Solyc07g055210	cluster 1			Aspartate aminotransferase (AHRD V3.3 *** A0A2G2WE83_CAPBA)
Solyc07g055640	cluster 3		RLK (SD2b)	Immunity to Fusarium wilt race 3
Solyc07g055670	cluster 1			Lectin-domain receptor-like kinase (AHRD V3.3 *-* G4XXY5_NICAT)
Solyc07g055690	cluster 1			Lectin-domain receptor-like kinase (AHRD V3.3 *** G4XXY5_NICAT)
Solyc07g055710	cluster 1	SlHsfA4b	HSF TF	Heat stress transcription factor A-5 (AHRD V3.3 *** A0A2G2Z4R4_CAPAN)
Solyc07g055740	cluster 5			strictosidine synthase
Solyc07g055810	cluster 2		RLK (LRRVIII-2)	LRR_1 domain-containing protein/Pkinase_Tyr domain-containing protein/Malectin domain-containing protein/LRR_8 domain-containing protein (AHRD V3.3 *** A0A1Q3C610_CEPFO)
Solyc07g055990	cluster 1			Xyloglucan endotransglucosylase/hydrolase (AHRD V3.3 *** A0A2G3C1I6_CAPCH)
Solyc07g056000	cluster 1			Xyloglucan endotransglucosylase/hydrolase (AHRD V3.3 *** Q43528_SOLLC)
Solyc07g056080	cluster 1			Unknown protein
Solyc07g056110	cluster 1			Vacuolar cation/proton exchanger (AHRD V3.3 *** K4CGE4_SOLLC)
Solyc07g056150	cluster 1			Rab family GTPase (AHRD V3.3 *** A0A1Y1I8A7_KLENI)
Solyc07g056170	cluster 1			Subtilisin-like protease (AHRD V3.3 *** A0A2G3C254_CAPCH)
Solyc07g056190	cluster 1			Heavy metal-associated isoprenylated plant protein (AHRD V3.3 *** A0A2R6QEC1_ACTCH)
Solyc07g056200	cluster 1			Heavy metal-associated isoprenylated plant protein (AHRD V3.3 *** A0A2R6QEC1_ACTCH)
Solyc07g056210	cluster 1			Heavy metal-associated isoprenylated plant protein 47 (AHRD V3.3 *-* A0A2P4MV36_QUESU)
Solyc07g056250	cluster 4			GDSL esterase/lipase (AHRD V3.3 *** A0A1J3J8D5_NOCCA)
Solyc07g056320	cluster 1			Glycerol-3-phosphate acyltransferase 1 (AHRD V3.3 *** A0A1U8HC36_CAPAN)
Solyc07g056390	cluster 1			Endoplasmic reticulum oxidoreductin-1 (AHRD V3.3 *** A0A2G2WEL6_CAPBA)
Solyc07g056470	cluster 1			Glutathione S-transferase-like protein (AHRD V3.3 *** A0A2K3N2T5_TRIPR)
Solyc07g056600	cluster 1			VQ motif-containing protein (AHRD V3.3 *** AT1G78410.2)
Solyc07g056610	cluster 1			DUF239 domain-containing protein/DUF4409 domain-containing protein (AHRD V3.3 *** A0A1Q3CSL7_CEPFO)
Solyc07g061950	cluster 1			C2 domain-containing protein (AHRD V3.3 *** A0A2G2WER0_CAPBA)
Solyc07g062260	cluster 4		BES1 TF	BES1/BZR1 (AHRD V3.3 *** A0A2K3PP13_TRIPR)
Solyc07g062490	cluster 1			Epidermis-specific secreted glycoprotein EP1 (AHRD V3.3 *** A0A2G2WG47_CAPBA)
Solyc07g063070	cluster 1			VQ motif-containing protein 4 (AHRD V3.3 *** A0A2G2Z542_CAPAN)
Solyc07g063110	cluster 1			Core-2/I-branching beta-1,6-N-acetylglucosaminyltransferase family protein (AHRD V3.3 *** A0A2U1NIM9_ARTAN)
Solyc07g063240	cluster 1			Silencing defective 5 (AHRD V3.3 *** A0A2U1N7R2_ARTAN)
Solyc07g063260	cluster 1			MLO-like protein (AHRD V3.3 *** K4CH09_SOLLC)
Solyc07g063520	cluster 1			Organic solute transporter ostalpha protein (DUF300) (AHRD V3.3 *** O65422_ARATH)
Solyc07g063630	cluster 1			Vesicle-associated protein 4-1 (AHRD V3.3 *** A0A2G2Z5C6_CAPAN)
Solyc07g063730	cluster 1		RLK (SD1a)	G-type lectin S-receptor-like serine/threonine-protein kinase (AHRD V3.3 *** A0A2G3C305_CAPCH)
Solyc07g063770	cluster 1		RLK (SD1a)	G-type lectin S-receptor-like serine/threonine-protein kinase (AHRD V3.3 *** A0A1U8HJC3_CAPAN)
Solyc07g063940	cluster 1		GRAS TF	SCARECROW
Solyc07g064290	cluster 1			Ras-related small GTP-binding family protein (AHRD V3.3 *** A0A2U1P8S6_ARTAN)
Solyc07g064470	cluster 1			Protein FATTY ACID EXPORT 5 (AHRD V3.3 *** A0A1U8FKN4_CAPAN)
Solyc07g064720	cluster 1			Gdsl esterase/lipase (AHRD V3.3 *** A0A2P4JQK3_QUESU)
Solyc07g064740	cluster 1			Rab3 GTPase-activating protein catalytic subunit (AHRD V3.3 *** A0A200QG39_9MAGN)
Solyc07g064800	cluster 1			Dihydrolipoyllysine-residue succinyltransferase component of 2-oxoglutarate dehydrogenase complex (AHRD V3.3 *** B6TRW8_MAIZE)
Solyc07g065060	cluster 1			MBOAT (Membrane bound O-acyl transferase) family protein (AHRD V3.3 *** A0A2U1LYZ9_ARTAN)
Solyc07g065120	cluster 2			Glycerophosphodiester phosphodiesterase GDPDL4 (AHRD V3.3 *** A0A2G2Z5P4_CAPAN)
Solyc07g065160	cluster 1			Pirin-like protein (AHRD V3.3 *** A0A2G3C2M5_CAPCH)
Solyc07g065250	cluster 1			MAP kinase kinase kinase 60
Solyc07g065320	cluster 1			ABC transporter C family member 3 (AHRD V3.3 *** A0A2G2WFH5_CAPBA)
Solyc07g065380	cluster 1			zinc transporter EF026083
Solyc07g065410	cluster 1			hypothetical protein (AHRD V3.3 *** AT5G41761.1)
Solyc07g065650	cluster 1			Transmembrane emp24 domain-containing protein p24beta2 (AHRD V3.3 *** A0A1U8HLP9_CAPAN)
Solyc07g065680	cluster 1			WEB family protein (AHRD V3.3 *** A0A1U8HJQ2_CAPAN)
Solyc07g066080	cluster 1			Ubiquitin-conjugating enzyme (AHRD V3.3 *** A0A200QCU7_9MAGN)
Solyc07g066330	cluster 1	SlNACMTF8	NAC TF (Group II-2)	NAC domain-containing protein (AHRD V3.3 *** A0A2G2WGF8_CAPBA)
Solyc08g005950	cluster 1			guanine nucleotide-binding protein subunit gamma 2-like (AHRD V3.3 *** A0A2I4GP70_9ROSI)
Solyc08g006470	cluster 1			Zinc finger protein (AHRD V3.3 *** A0A2U1NTB4_ARTAN)
Solyc08g006680	cluster 1			Major facilitator superfamily protein (AHRD V3.3 *** F4KIL9_ARATH)
Solyc08g006700	cluster 1			Enhancer of rudimentary-like protein (AHRD V3.3 *** A0A2G2Y1B7_CAPAN)
Solyc08g006730	cluster 1			Tyramine N-feruloyltransferase 10/30 (AHRD V3.3 *** A0A2G2VBA1_CAPBA)
Solyc08g006740	cluster 1			aromatic amino acid decarboxylase 2
Solyc08g006750	cluster 1			Serine decarboxylase (AHRD V3.3 *** A0A1U8F8Y3_CAPAN)
Solyc08g007080	cluster 1			type I inositol polyphosphate 5-phosphatase 2-like (AHRD V3.3 *** A0A2I4GAB5_9ROSI)
Solyc08g007320	cluster 2			Tryptophan RNA-binding attenuator protein-like protein (AHRD V3.3 *** A0A2U1LYZ7_ARTAN)
Solyc08g007460	cluster 1			Bifunctional inhibitor/lipid-transfer protein/seed storage 2S albumin superfamily protein (AHRD V3.3 *** A0A2U1L4X0_ARTAN)
Solyc08g008150	cluster 1			Late embryogenesis abundant (LEA) hydroxyproline-rich glycoprotein family (AHRD V3.3 *-* A0A2U1NM32_ARTAN)
Solyc08g008170	cluster 3			Calcium-dependent protein kinase (AHRD V3.3 *** B2KTA5_WHEAT)
Solyc08g008280	cluster 1	SlWRKY53	WRKY TF (Group III)	WRKY transcription factor 53
Solyc08g008330	cluster 1			hypothetical protein (AHRD V3.3 *** AT5G24165.2)
Solyc08g008370	cluster 1			DCD (Development and Cell Death) domain protein (AHRD V3.3 *-* A0A2U1P2J5_ARTAN)
Solyc08g008490	cluster 1			Transducin/WD40 repeat-like superfamily protein (AHRD V3.3 *** A0A2U1PGZ8_ARTAN)
Solyc08g014120	cluster 1			ethylene responssive protein 33
Solyc08g014150	cluster 1			C2 domain-containing protein/GRAM domain-containing protein (AHRD V3.3 *** A0A1Q3BEV5_CEPFO)
Solyc08g014170	cluster 1			C2 domain, GRAM domain protein (AHRD V3.3 *-* A0A2U1PZ96_ARTAN)
Solyc08g014290	cluster 1			Calcineurin-like metallo-phosphoesterase superfamily protein (AHRD V3.3 *** A0A2U1MM52_ARTAN)
Solyc08g014570	cluster 1			Ankyrin repeat-containing protein (AHRD V3.3 *** A0A1U8F3K5_CAPAN)
Solyc08g015650	cluster 1			la-related protein 6B-like (AHRD V3.3 *** A0A1S3YWP1_TOBAC)
Solyc08g016150	cluster 1			Avr9/Cf-9 rapidly elicited protein 180 (AHRD V3.3 *** Q9FQZ1_TOBAC)
Solyc08g016210	cluster 1		RLP	LOW QUALITY PROTEIN: LRR receptor-like serine/threonine-protein kinase GSO1 (AHRD V3.3 *** A0A1U8F7A0_CAPAN)
Solyc08g016220	cluster 1			Receptor like protein (AHRD V3.3 *** A0A1S8AD65_CITLI)
Solyc08g016270	cluster 1			LOW QUALITY PROTEIN: LRR receptor-like serine/threonine-protein kinase GSO1 (AHRD V3.3 *** A0A1U8F7A0_CAPAN)
Solyc08g023510	cluster 1			Unknown protein
Solyc08g028780	cluster 1			DUF868 domain-containing protein (AHRD V3.3 *** A0A1Q3AW51_CEPFO)
Solyc08g029000	cluster 1			Lipoxygenase (AHRD V3.3 *** K4CJW3_SOLLC)
Solyc08g041770	cluster 1			Hyp O-arabinosyltransferase-like protein (AHRD V3.3 *** AT5G13500.3)
Solyc08g059710	cluster 1			EEIG1/EHBP1 N-terminal domain-containing protein (AHRD V3.3 *** A0A2U1Q5Z2_ARTAN)
Solyc08g060940	cluster 1			Nucleotide-sugar transporter family protein (AHRD V3.3 *** A0A2U1NGQ1_ARTAN)
Solyc08g060970	cluster 1			polygalacturonase AF118567
Solyc08g061480	cluster 1			Chalcone-flavanone isomerase family protein (AHRD V3.3 *** A0A2U1NFT5_ARTAN)
Solyc08g062330	cluster 1			Ankyrin repeat family protein (AHRD V3.3 *** F8WLA0_CITUN)
Solyc08g062360	cluster 1			Ankyrin repeat family protein (AHRD V3.3 *** F8WLA0_CITUN)
Solyc08g062680	cluster 1			Harbinger transposase-derived nuclease (AHRD V3.3 *-* A0A2U1Q453_ARTAN)
Solyc08g063000	cluster 2			Nucleosome assembly protein family (AHRD V3.3 *** A9TVZ4_PHYPA)
Solyc08g065480	cluster 1			Ferrochelatase (AHRD V3.3 *** A0A2G3BRU7_CAPCH)
Solyc08g066020	cluster 1		TM-CC	Long chain base biosynthesis protein 1 (AHRD V3.3 *** A0A1U8GFH6_CAPAN)
Solyc08g066210	cluster 1		RLK (LRRXV)	receptor-like protein kinase HSL1 (AHRD V3.3 *** A0A2G2YX65_CAPAN)
Solyc08g066270	cluster 1		RLK (LRRXV)	receptor-like protein kinase HSL1 (AHRD V3.3 *** A0A1U7YIB3_NICSY)
Solyc08g066310	cluster 1		RLK (LRRXV)	Receptor-like protein kinase (AHRD V3.3 *-* A0A2D1PG71_9ROSI)
Solyc08g066430	cluster 1			Polyketide cyclase/dehydrase and lipid transport superfamily protein (AHRD V3.3 *** A0A2U1M5K6_ARTAN)
Solyc08g066680	cluster 1			Exostosin-like (AHRD V3.3 *** A0A200QDL7_9MAGN)
Solyc08g066770	cluster 1			Ankyrin repeat (AHRD V3.3 *** A0A200QDM7_9MAGN)
Solyc08g066790	cluster 1			Phospholipase D (AHRD V3.3 *** K4CLQ5_SOLLC)
Solyc08g066970	cluster 1			Nucleotide/sugar transporter family protein (AHRD V3.3 *-* A0A2U1NJJ9_ARTAN)
Solyc08g067100	cluster 1			Eukaryotic aspartyl protease family protein (AHRD V3.3 *** A0A2U1P524_ARTAN)
Solyc08g067340	cluster 1	SlWRKY46	WRKY TF (Group II-a)	WRKY transcription factor 46
Solyc08g067360	cluster 1	SlWRKY45	WRKY TF (Group II-a)	WRKY transcription factor 45
Solyc08g067410	cluster 1			3-ketoacyl-CoA synthase (AHRD V3.3 *** A0A2G2VGN5_CAPBA)
Solyc08g067610	cluster 1			Pleiotropic drug resistance protein (AHRD V3.3 *** C8CA13_CUCSA)
Solyc08g067640	cluster 1			Unknown protein
Solyc08g067770	cluster 1			RING/U-box superfamily protein (AHRD V3.3 *** A0A2U1NXH1_ARTAN)
Solyc08g068390	cluster 1		AIM1 homoolog	Glyoxysomal fatty acid beta-oxidation multifunctional protein MFP-a (AHRD V3.3 *** A0A2G2YXE3_CAPAN)
Solyc08g068400	cluster 1			Alpha/beta-Hydrolases superfamily protein (AHRD V3.3 *** A0A2U1LLS3_ARTAN)
Solyc08g068600	cluster 1			Serine decarboxylase (AHRD V3.3 *** A0A2G2W5V8_CAPBA)
Solyc08g068610	cluster 1			Serine decarboxylase (AHRD V3.3 *** A0A2G2W5V8_CAPBA)
Solyc08g068680	cluster 1			aromatic amino acid decarboxylase 1A
Solyc08g068690	cluster 1			Tyramine n-hydroxycinnamoyl transferase (AHRD V3.3 *** Q5D8C0_CAPAN)
Solyc08g068710	cluster 1			Tyramine n-hydroxycinnamoyl transferase (AHRD V3.3 *** Q5D8C0_CAPAN)
Solyc08g068730	cluster 1			Tyramine n-hydroxycinnamoyl transferase (AHRD V3.3 *** Q5D8C0_CAPAN)
Solyc08g068770	cluster 1			Tyramine n-hydroxycinnamoyl transferase (AHRD V3.3 *** Q5D8C0_CAPAN)
Solyc08g068780	cluster 1			N-hydroxycinnamoyl-CoA:tyramine N-hydroxycinnamoyl transferase THT7-8
Solyc08g068790	cluster 1			Tyramine N-feruloyltransferase 10/30 (AHRD V3.3 *-* A0A2G2YXB9_CAPAN)
Solyc08g068850	cluster 1			proton pump-interactor 1-like (AHRD V3.3 *-* A0A2I4H3B3_9ROSI)
Solyc08g068860	cluster 1			Eukaryotic aspartyl protease family protein (AHRD V3.3 *** A0A072U5I5_MEDTR)
Solyc08g068870	cluster 1			Eukaryotic aspartyl protease family protein, expressed (AHRD V3.3 *** Q2R8V2_ORYSJ)
Solyc08g069060	cluster 1			Hexosyltransferase (AHRD V3.3 *** A0A2G2XN19_CAPBA)
Solyc08g069100	cluster 2			Exocyst subunit Exo70 family protein (AHRD V3.3 *** A0A1U8FG97_CAPAN)
Solyc08g074290	cluster 1			Myosin heavy chain-like protein (AHRD V3.3 *** F4JRY9_ARATH)
Solyc08g074490	cluster 1			Nucleotide-diphospho-sugar transferase, nucleotide-diphospho-sugar transferase (AHRD V3.3 *** A0A2U1NHY0_ARTAN)
Solyc08g074550	cluster 1			Threonine--tRNA ligase, cytoplasmic (AHRD V3.3 *** A0A2G2XML6_CAPBA)
Solyc08g074630	cluster 1			Polyphenol oxidase (AHRD V3.3 *** O49912_TOBAC)
Solyc08g074970	cluster 1			UDP-Glycosyltransferase superfamily protein (AHRD V3.3 *** A0A2U1Q6T8_ARTAN)
Solyc08g075290	cluster 1			chitin synthase%2C putative (DUF1218) (AHRD V3.3 *** AT1G31720.2)
Solyc08g075570	cluster 1			Urea-proton symporter DUR3 (AHRD V3.3 *** A0A2G3AG00_CAPAN)
Solyc08g075780	cluster 1			Ubiquitin-fold modifier 1 (AHRD V3.3 *** A0A2G3B4L7_CAPCH)
Solyc08g075970	cluster 1			Plant viral-response family protein (AHRD V3.3 *** Q7X6G3_SOLBU)
Solyc08g076100	cluster 1		bZIP TF	GBF9G-box binding
Solyc08g076140	cluster 1			Phosphomevalonate kinase (AHRD V3.3 *** A0A2L0V4K1_9APIA)
Solyc08g076860	cluster 1			PLATZ transcription factor family protein (AHRD V3.3 *** F4IEB6_ARATH)
Solyc08g076970	cluster 1			Acetylornithine deacetylase (AHRD V3.3 *** A0A2G2XLB1_CAPBA)
Solyc08g077020	cluster 2			Auxin responsive SAUR protein (AHRD V3.3 *** A0A2U1PXP1_ARTAN)
Solyc08g077110	cluster 1		NAC TF (Group IV-1)	NAC domain-containing protein 45 (AHRD V3.3 *** A0A2G2XLA5_CAPBA)
Solyc08g077290	cluster 1			DnaJ subfamily c member 2-like protein (AHRD V3.3 *** A0A2K3NSH6_TRIPR)
Solyc08g077330	cluster 1			Expansin-like B1 (AHRD V3.3 *** A0A2G3DCC1_CAPCH)
Solyc08g077370	cluster 1			Purine permease (AHRD V3.3 *** A0A2P5BSS2_TREOI)
Solyc08g077560	cluster 1		RLK (RLCKVIIa)	Protein kinase superfamily protein (AHRD V3.3 *** A0A2U1KAY9_ARTAN)
Solyc08g077740	cluster 1		RLP	I-7 (AHRD V3.3 *** A0A0K0VHK2_SOLPN)
Solyc08g077760	cluster 1			Unknown protein
Solyc08g077790	cluster 1			Peptidyl-prolyl cis-trans isomerase (AHRD V3.3 *** A0A2U1QI01_ARTAN)
Solyc08g077960	cluster 1		GATA TF	GATA transcription factor 26 (AHRD V3.3 *** A0A2G2XLP4_CAPBA)
Solyc08g077980	cluster 1			Bax inhibitor
Solyc08g078040	cluster 1			FAD/NAD(P)-binding oxidoreductase family protein (AHRD V3.3 *** A0A2U1Q205_ARTAN)
Solyc08g078060	cluster 1			Transmembrane protein (AHRD V3.3 *** Q1PDG7_ARATH)
Solyc08g078070	cluster 1			small GTP-binding protein A
Solyc08g078180	cluster 1		ERF TF	Ethylene Response Factor A.1
Solyc08g078310	cluster 1			Chromogranin (DUF1639) (AHRD V3.3 *-* O23587_ARATH)
Solyc08g078510	cluster 1			GRAM domain family protein (AHRD V3.3 *-* A0A2U1NIK8_ARTAN)
Solyc08g078650	cluster 1			Glyco_transf_8 domain-containing protein (AHRD V3.3 *** A0A1Q3D6P8_CEPFO)
Solyc08g078850	cluster 1			lactate dehydrogenase
Solyc08g078870	cluster 1			Bifunctional inhibitor/lipid-transfer protein/seed storage 2S albumin superfamily protein (AHRD V3.3 *** A0A2U1PU47_ARTAN)
Solyc08g078900	cluster 2			Bifunctional inhibitor/lipid-transfer protein/seed storage 2S albumin superfamily protein (AHRD V3.3 *** A0A2U1PU47_ARTAN)
Solyc08g079420	cluster 1			Cytochrome P450 (AHRD V3.3 *** A0A200QB17_9MAGN)
Solyc08g079430	cluster 1			partialcopper-containing amine oxidase
Solyc08g079440	cluster 1			UDP-glucuronate 4-epimerase 4 (AHRD V3.3 *** A0A2G3DBJ0_CAPCH)
Solyc08g079700	cluster 1			Zinc finger A20 and AN1 domain stress-associated protein (AHRD V3.3 *** A0A2K3LX56_TRIPR)
Solyc08g079860	cluster 1			Subtilisin-like protease (AHRD V3.3 *** Q9LWA3_SOLLC)
Solyc08g079870	cluster 1			subtilisin
Solyc08g079900	cluster 1			Subtilisin-like protease (AHRD V3.3 *** Q9LWA4_SOLLC)
Solyc08g080040	cluster 1			2-oxoglutarate (2OG) and Fe(II)-dependent oxygenase superfamily protein (AHRD V3.3 *** F4J670_ARATH)
Solyc08g080130	cluster 1			phospholipase PLDb1
Solyc08g080180	cluster 1			Molybdenum cofactor sulfurase-like protein (AHRD V3.3 *** A0A2K3L0M9_TRIPR)
Solyc08g080390	cluster 1		TM-CC	Cytochrome P450 (AHRD V3.3 *** A0A2U1KE50_ARTAN)
Solyc08g080470	cluster 1			SUN-like protein 23
Solyc08g080500	cluster 1			Rhomboid-like protein (AHRD V3.3 *** A0A1U8G8L0_CAPAN)
Solyc08g080530	cluster 1			C2 calcium-dependent membrane targeting (AHRD V3.3 *** A0A2U1N7N9_ARTAN)
Solyc08g080540	cluster 1	SlHsfB2b	HSF TF	Heat stress transcription factor B-2b (AHRD V3.3 *** A0A2G3DB98_CAPCH)
Solyc08g080590	cluster 1		PR-5-like	Thaumatin-like protein (AHRD V3.3 *-* A0A2G3DBA4_CAPCH)
Solyc08g080620	cluster 1		PR-5-like	PR-5x
Solyc08g080630	cluster 1			Ethylene-responsive proteinase inhibitor 1 (AHRD V3.3 *** A0A1U8G7N9_CAPAN)
Solyc08g080680	cluster 1			Calcium-dependent lipid-binding (CaLB domain) family protein (AHRD V3.3 *** A0A2U1LWF9_ARTAN)
Solyc08g080910	cluster 1			Glutathione S-transferase (AHRD V3.3 *** A0A200QUC6_9MAGN)
Solyc08g080940	cluster 1			glutathione peroxidase like encoding 1
Solyc08g081370	cluster 1			RING/U-box superfamily protein (AHRD V3.3 *** Q3EAE6_ARATH)
Solyc08g081490	cluster 1			mitogen-activated protein kinase 7
Solyc08g081550	cluster 1			1-aminocyclopropane-1-carboxylate synthase (AHRD V3.3 *** B2NIX1_CAPCH)
Solyc08g081730	cluster 1			Reticulon-like protein (AHRD V3.3 *** A0A2G3DAU6_CAPCH)
Solyc08g081890	cluster 4			ABC transporter C family member 10 (AHRD V3.3 *** A0A1U8GDT9_CAPAN)
Solyc08g082110	cluster 1	SlWRKY54	WRKY TF (Group III)/TM-CC	WRKY transcription factor 54
Solyc08g082280	cluster 1			Long chain acyl-CoA synthetase 2 (AHRD V3.3 *** A0A2G3DB06_CAPCH)
Solyc08g082390	cluster 1			hypothetical protein (AHRD V3.3 *** AT5G24165.2)
Solyc08g082460	cluster 1		RLK (LRRIII)	Protein kinase domain (AHRD V3.3 *-* A0A200QL53_9MAGN)
Solyc08g082610	cluster 1			DCD (Development and Cell Death) domain protein (AHRD V3.3 *** A0A2U1P2J5_ARTAN)
Solyc08g082660	cluster 5			Cellulose synthase (AHRD V3.3 *** A0A200QCL6_9MAGN)
Solyc08g082820	cluster 2			TOMBIPGRBC Tomato BiP (binding protein)/grp78
Solyc08g083050	cluster 1			Erythronate-4-phosphate dehydrogenase family protein (AHRD V3.3 -** AT1G19400.3)
Solyc09g005000	cluster 1		RLK (L-LEC)	Lectin receptor-like kinase (AHRD V3.3 *** G0Y6Q9_GOSHI)
Solyc09g005080	cluster 1		RLP	Verticillium resistance
Solyc09g005090	cluster 1		RLP	verticillium wilt disease resistance
Solyc09g005560	cluster 1		Trihelix TF	Trihelix transcription factor GT-3b (AHRD V3.3 *-* A0A1U8EDU3_CAPAN)
Solyc09g005860	cluster 1			Ankyrin repeat-containing protein (AHRD V3.3 *** A0A2G3BJS8_CAPCH)
Solyc09g005920	cluster 1			Lung seven transmembrane receptor family protein (AHRD V3.3 *** A0A2U1P555_ARTAN)
Solyc09g006005	cluster 1		PR-1-like	Pathogenesis-related protein 1 (AHRD V3.3 *** Q75QH2_CAPCH)
Solyc09g007010	cluster 1		PR-1-like	Pathogenesis-related protein 1 (AHRD V3.3 *** Q75QH2_CAPCH)
Solyc09g007490	cluster 1			Cell number regulator 8 (AHRD V3.3 *** A0A2G2V7F8_CAPBA)
Solyc09g007630	cluster 2			P58IPK
Solyc09g007730	cluster 1		RLK (LRRVIII-2)	Pkinase domain-containing protein (AHRD V3.3 *** A0A1Q3B9U2_CEPFO)
Solyc09g007790	cluster 1			Senescence regulator (AHRD V3.3 *** A0A2U1KXJ7_ARTAN)
Solyc09g007900	cluster 1	SlPAL2	PAL	Phenylalanine ammonia-lyase (AHRD V3.3 *** A0A2G3BJ81_CAPCH)
Solyc09g007910	cluster 1	SlPAL5	PAL	Phenylalanine ammonia-lyase (AHRD V3.3 *** A0A2G2YQ27_CAPAN)
Solyc09g007920	cluster 1	SlPAL4	PAL	Phenylalanine ammonia-lyase (AHRD V3.3 *** A0A2G3BJ81_CAPCH)
Solyc09g008010	cluster 1		RLK (RLCKVIIa)	Protein kinase (AHRD V3.3 *** Q9M7J5_ELYEL)
Solyc09g008080	cluster 1			Ubiquitin domain-containing protein (AHRD V3.3 --* A0A1Q3C6U9_CEPFO)
Solyc09g008335	cluster 1			transmembrane protein (AHRD V3.3 *** AT5G03460.1)
Solyc09g009260	cluster 1			fructose-1,6-bisphosphate aldolase
Solyc09g009510	cluster 2			Alpha/beta-Hydrolases superfamily protein (AHRD V3.3 *** A0A2U1QP59_ARTAN)
Solyc09g009770	cluster 1			Calmodulin-binding family protein, putative, expressed (AHRD V3.3 *** Q2QXN6_ORYSJ)
Solyc09g009840	cluster 1			hypothetical protein (AHRD V3.3 *** AT2G36220.1)
Solyc09g010000	cluster 1			2-oxoglutarate (2OG) and Fe(II)-dependent oxygenase superfamily protein (AHRD V3.3 *** A0A2U1NTU8_ARTAN)
Solyc09g010130	cluster 1			Sorting nexin 1-like protein (AHRD V3.3 *** A0A0K0XR75_TOBAC)
Solyc09g010230	cluster 1		B3 TF	B3 domain-containing protein (AHRD V3.3 *** A0A2G2VWZ0_CAPBA)
Solyc09g010850	cluster 1		RLK (RLCKVIIa)	Protein kinase APK1B, chloroplastic (AHRD V3.3 *** A0A2G2VY45_CAPBA)
Solyc09g010980	cluster 1			cyclin-dependent kinase inhibitor (AHRD V3.3 -** AT5G02220.1)
Solyc09g011260	cluster 1			Cysteine/histidine-rich C1 domain protein (AHRD V3.3 *** F4IRV7_ARATH)
Solyc09g011270	cluster 1			Cysteine/histidine-rich C1 domain protein (AHRD V3.3 *** A0A1P8AY95_ARATH)
Solyc09g011330	cluster 1		RLK (SD2b)	Receptor protein kinase ZmPK1 (AHRD V3.3 *** A0A2U1Q3R8_ARTAN)
Solyc09g011490	cluster 1			Glutathione S-transferase (AHRD V3.3 *** C0LF68_CAPAN)
Solyc09g011500	cluster 1			Glutathione S-transferase (AHRD V3.3 *** C0LF68_CAPAN)
Solyc09g011520	cluster 1			Glutathione S-transferase-like protein (AHRD V3.3 *** A8DUB0_SOLLC)
Solyc09g011540	cluster 1			Glutathione S-transferase (AHRD V3.3 *** C0LF68_CAPAN)
Solyc09g011550	cluster 1			Glutathione S-transferase (AHRD V3.3 *** C0LF68_CAPAN)
Solyc09g011560	cluster 1			Glutathione S-transferase (AHRD V3.3 *** C0LF68_CAPAN)
Solyc09g011590	cluster 1			Glutathione S-transferase-like protein (AHRD V3.3 *** A8DUB0_SOLLC)
Solyc09g011600	cluster 1			glutathione S-transferase
Solyc09g011610	cluster 1			Glutathione S-transferase (AHRD V3.3 *-* C0LF68_CAPAN)
Solyc09g011630	cluster 1			Glutation-S-transferase
Solyc09g011650	cluster 1			Glutathione S-transferase (AHRD V3.3 *** A0A173GPJ1_9ASPA)
Solyc09g011660	cluster 1			Adenine nucleotide alpha hydrolases-like superfamily protein (AHRD V3.3 *** A0A2U1NYH2_ARTAN)
Solyc09g011670	cluster 1			Adenine nucleotide alpha hydrolases-like superfamily protein (AHRD V3.3 *** A0A2U1NYH2_ARTAN)
Solyc09g011740	cluster 1			Phosphatidylinositol:ceramide inositolphosphotransferase (AHRD V3.3 *** A0A1U8EEU4_CAPAN)
Solyc09g011860	cluster 1			GDP-fucose protein O-fucosyltransferase protein (AHRD V3.3 *** A0A2R6R8C5_ACTCH)
Solyc09g011870	cluster 1			Arogenate dehydrogenase 2 (AHRD V3.3 *** F1BPV6_SOLPN)
Solyc09g011880	cluster 1			protein SSUH2 homolog (AHRD V3.3 *** A0A2I4DWW5_9ROSI)
Solyc09g011920	cluster 1			uncoupling protein AF472619
Solyc09g013150	cluster 1			Phosphate transporter (AHRD V3.3 *** A0A2H4H6T2_MALDO)
Solyc09g014280	cluster 1			HXXXD-type acyl-transferase family protein (AHRD V3.3 *** V5PZN5_9CARY)
Solyc09g014450	cluster 1			Clathrin light chain (AHRD V3.3 *** A0A2G3BKE5_CAPCH)
Solyc09g014480	cluster 2			Polygalacturonase inhibiting protein (AHRD V3.3 *** D7RJV7_CAPAN)
Solyc09g014860	cluster 1			Protein LURP-one-related 15 (AHRD V3.3 *** A0A2G2ZQX5_CAPAN)
Solyc09g014990	cluster 1	SlWRKY33	WRKY TF (Group I)	WRKY transcription factor 33
Solyc09g015380	cluster 1			Abscisic acid receptor PYL5 (AHRD V3.3 *** A0A1U8EIS0_CAPAN)
Solyc09g015530	cluster 1			transmembrane protein (AHRD V3.3 *** AT3G51580.1)
Solyc09g015670	cluster 1			Vacuolar sorting receptor protein (AHRD V3.3 *** C6KI57_LILLO)
Solyc09g015770	cluster 1	SlWRKY81	WRKY TF (Group III)	WRKY transcription factor 81
Solyc09g018020	cluster 5			Expansin (AHRD V3.3 *** K4CS69_SOLLC)
Solyc09g019980	cluster 2			Cytochrome b561 and DOMON domain-containing protein (AHRD V3.3 *** A0A2I4EFQ3_9ROSI)
Solyc09g020140	cluster 1			GPN-loop GTPase 3 (AHRD V3.3 *** A0A2G3BMR6_CAPCH)
Solyc09g020190	cluster 1			Non-specific phospholipase C1 (AHRD V3.3 *** A0A2G2YK91_CAPAN)
Solyc09g047910	cluster 1			Lysine ketoglutarate reductase trans-splicing-like protein, putative (DUF707) (AHRD V3.3 *** A0A1P8B5N9_ARATH)
Solyc09g055310	cluster 1			Ethylene-overproduction protein 1 (AHRD V3.3 *** A0A2G3BLY9_CAPCH)
Solyc09g057960	cluster 1			Cysteine-rich receptor-like protein kinase (AHRD V3.3 *-* A0A2K3KZ48_TRIPR)
Solyc09g059020	cluster 1			Quinone-oxidoreductase QR1, chloroplastic (AHRD V3.3 *** QR1_TRIVS)
Solyc09g059040	cluster 1			Oxidoreductase, zinc-binding dehydrogenase family protein (AHRD V3.3 *** A0A2U1PT68_ARTAN)
Solyc09g059430	cluster 1			RPM1-interacting protein 4 (AHRD V3.3 *** A0A1P8SF00_NICBE)
Solyc09g061840	cluster 1			3-ketoacyl-CoA thiolase peroxisomal-like (AHRD V3.3 *** A0A2K3P5R8_TRIPR)
Solyc09g063150	cluster 1			Glutathione S-transferase (AHRD V3.3 *** A0A200PVK3_9MAGN)
Solyc09g064780	cluster 1			mediator of RNA polymerase II transcription subunit 33A-like (AHRD V3.3 *** A0A2I4F330_9ROSI)
Solyc09g064940	cluster 1			Phenazine biosynthesis PhzF protein (AHRD V3.3 *** A0A200Q4V2_9MAGN)
Solyc09g065000	cluster 1			Eukaryotic aspartyl protease family protein (AHRD V3.3 *** A0A2U1ML86_ARTAN)
Solyc09g065700	cluster 1			BEACH domain (AHRD V3.3 *** A0A200Q4J4_9MAGN)
Solyc09g074270	cluster 1			Gibberellin receptor (AHRD V3.3 *** E3VJP7_9FABA)
Solyc09g074280	cluster 1			Ankyrin repeat-containing protein (AHRD V3.3 *** A0A2U1QG31_ARTAN)
Solyc09g074300	cluster 4			Histone H2A (AHRD V3.3 *** A0A1U8GAC7_CAPAN)
Solyc09g074320	cluster 1			Serine/threonine-protein phosphatase (AHRD V3.3 *** G8Z285_SOLLC)
Solyc09g074430	cluster 1			Flavin-containing monooxygenase (AHRD V3.3 *** D2IGV5_SOLLC)
Solyc09g074970	cluster 1			Thiamine pyrophosphokinase (AHRD V3.3 *** A0A2G2W0D5_CAPBA)
Solyc09g075020	cluster 1			ABC transporter C family member 4 (AHRD V3.3 *** A0A2G2ZW52_CAPAN)
Solyc09g075120	cluster 1			UDP-glucuronic acid decarboxylase 4 (AHRD V3.3 *** A0A2G2W0G3_CAPBA)
Solyc09g075330	cluster 1			Pectinesterase (AHRD V3.3 *** A0A2G2ZVW5_CAPAN)
Solyc09g075420	cluster 1		ERF TF	ethylene response factor E.1
Solyc09g075450	cluster 1			Fumarate hydratase class II (AHRD V3.3 *** A0A248JQX4_9PROT)
Solyc09g075510	cluster 1			Protein DEHYDRATION-INDUCED 19 (AHRD V3.3 *** A0A2U1KHD5_ARTAN)
Solyc09g075820	cluster 1			Sugar transporter protein 2
Solyc09g075910	cluster 1		RLK (SD2b)	Receptor-like protein kinase (AHRD V3.3 *** A0A2U1PPA0_ARTAN)
Solyc09g075920	cluster 1		RLK (SD2b)	Receptor-like protein kinase (AHRD V3.3 *** A0A2U1PPA0_ARTAN)
Solyc09g082220	cluster 1			Acyl-CoA N-acyltransferases (NAT) superfamily protein (AHRD V3.3 *** Q9LJ90_ARATH)
Solyc09g082230	cluster 1			N-acetyltransferase (AHRD V3.3 *** A0A2N9Z4V7_PAEPO)
Solyc09g082240	cluster 1			N-acetyltransferase (AHRD V3.3 *-* A0A2N9Z4V7_PAEPO)
Solyc09g082570	cluster 1			Neurogenic locus notch-like protein (AHRD V3.3 *** F4JIF2_ARATH)
Solyc09g082660	cluster 1			Caffeoyl-CoA O-methyltransferase (AHRD V3.3 *** Q2YHM9_PLAMJ)
Solyc09g082870	cluster 1			Calcium-transporting ATPase (AHRD V3.3 *** A0A2G2W115_CAPBA)
Solyc09g083060	cluster 1			RING-type E3 ubiquitin transferase (AHRD V3.3 *-* A0A2G2W155_CAPBA)
Solyc09g083200	cluster 1		RLP	Protein kinase-like domain-containing protein (AHRD V3.3 *** A0A2U1MF72_ARTAN)
Solyc09g083210	cluster 1	SlLYK9	RLK (LysMII)	Protein kinase-like domain-containing protein (AHRD V3.3 *** A0A2U1MF72_ARTAN)
Solyc09g083320	cluster 1			PRA1 family protein (AHRD V3.3 *** A0A2G2W0T9_CAPBA)
Solyc09g083435	cluster 1			Proteinase inhibitor 1 PPI3A2 (AHRD V3.3 *** Q4FE23_SOLTU)
Solyc09g084450	cluster 1			Protease inhibitor I (AHRD V3.3 *** Q07459_SOLTU)
Solyc09g084470	cluster 1			Proteinase inhibitor 1 PPI3B2 (AHRD V3.3 *** Q4FE26_SOLTU)
Solyc09g084480	cluster 1			Protease inhibitor I (AHRD V3.3 *** Q07459_SOLTU)
Solyc09g084490	cluster 1			Proteinase inhibitor 1 PPI3B2 (AHRD V3.3 *** Q4FE26_SOLTU)
Solyc09g089490	cluster 1			Proteinase inhibitor (AHRD V3.3 *** Q93X99_IPOBA)
Solyc09g089580	cluster 1			2-oxoglutarate (2OG) and Fe(II)-dependent oxygenase superfamily protein (AHRD V3.3 *** A0A2U1QA13_ARTAN)
Solyc09g089640	cluster 1			Plant/protein (DUF668) (AHRD V3.3 *** Q9LTD4_ARATH)
Solyc09g089670	cluster 2			HR-like lesion-inducing protein-related (AHRD V3.3 *** B6SJ11_MAIZE)
Solyc09g089780	cluster 1			2-oxoglutarate (2OG) and Fe(II)-dependent oxygenase superfamily protein (AHRD V3.3 *** O80851_ARATH)
Solyc09g089790	cluster 1			2-oxoglutarate (2OG) and Fe(II)-dependent oxygenase superfamily protein (AHRD V3.3 *** O80850_ARATH)
Solyc09g089940	cluster 1			DUF2828 domain-containing protein (AHRD V3.3 *** A0A1Q3B0Q4_CEPFO)
Solyc09g090040	cluster 1		PR-15_16-like	Germin-like protein subfamily 1 member 15 (AHRD V3.3 *** A0A2G2W1B7_CAPBA)
Solyc09g090070	cluster 1			phosphate transporter 1
Solyc09g090080	cluster 1			Phosphate transporter (AHRD V3.3 *** Q9AYT3_TOBAC)
Solyc09g090130	cluster 1		MYB TF	R2R3MYB transcription factor 15
Solyc09g090470	cluster 1			Protein NRT1/ PTR FAMILY 5.2 (AHRD V3.3 *** A0A2G3CS67_CAPCH)
Solyc09g090680	cluster 4			Cysteine-rich repeat secretory protein 3 (AHRD V3.3 *** A0A2G3CR65_CAPCH)
Solyc09g090710	cluster 1			Unknown protein
Solyc09g090730	cluster 1			AMT1
Solyc09g090980	cluster 1		PR-10-like	pathogenesis-related protein STH-2-like (AHRD V3.3 *** A0A1U7Y3H6_NICSY)
Solyc09g090990	cluster 1		PR-10-like	Major allergen Pru ar 1 (AHRD V3.3 *** Q5GMN2_CAPCH)
Solyc09g091000	cluster 1		PR-10-like	Pathogenesis-related protein STH-2 (AHRD V3.3 *** PRS2_SOLTU)
Solyc09g091470	cluster 1			3-ketoacyl-CoA thiolase peroxisomal-like (AHRD V3.3 *** A0A2K3P5R8_TRIPR)
Solyc09g091660	cluster 1			Pleiotropic drug resistance protein (AHRD V3.3 *** C8CA13_CUCSA)
Solyc09g091670	cluster 1			Pleiotropic drug resistance protein (AHRD V3.3 *** C8CA13_CUCSA)
Solyc09g091840	cluster 1			Glutathione reductase (AHRD V3.3 *** A0A2H4ZA20_LYCCN)
Solyc09g091990	cluster 1		RLK (L-LEC)	Receptor like protein kinase S.2 (AHRD V3.3 *** A0A2G2ZTR0_CAPAN)
Solyc09g092010	cluster 1			Receptor like protein kinase S.2 (AHRD V3.3 *-* A0A2G3AS19_CAPCH)
Solyc09g092310	cluster 1	CC-NB-LRR	NBS	Late blight resistance protein (AHRD V3.3 *** B7U1D7_9SOLN)
Solyc09g092390	cluster 1			Adenosylhomocysteinase (AHRD V3.3 *** A0A2G2W262_CAPBA)
Solyc09g097760	cluster 1			Glycine-rich protein (AHRD V3.3 *-* A0A2G2W2G9_CAPBA)
Solyc09g097810	cluster 1			SAR8.2 protein (AHRD V3.3 *** Q947G5_CAPAN)
Solyc09g098160	cluster 1			pirin
Solyc09g098310	cluster 1			Unknown protein
Solyc09g098340	cluster 1			aspartic proteinase-like protein 2 (AHRD V3.3 *** A0A2G2ZT59_CAPAN)
Solyc09g098385	cluster 1			Ubiquitin (AHRD V3.3 *** K2RZ76_MACPH)
Solyc09g098510	cluster 1			Extensin-3 (AHRD V3.3 *-* A0A2G2ZT41_CAPAN)
Solyc10g005120	cluster 1			2-oxoglutarate (2OG) and Fe(II)-dependent oxygenase superfamily protein (AHRD V3.3 *** F4JLS2_ARATH)
Solyc10g005400	cluster 4			Inositol oxygenase (AHRD V3.3 *** A0A2U1PDJ1_ARTAN)
Solyc10g005480	cluster 1			F-box family protein (AHRD V3.3 *** A0A2U1N101_ARTAN)
Solyc10g005510	cluster 1			Glyceraldehyde-3-phosphate dehydrogenase (AHRD V3.3 *** A0A2G3BCA8_CAPCH)
Solyc10g005630	cluster 1		RLK (LRRVIII-2)	Protein kinase superfamily protein (AHRD V3.3 *** A0A2U1KM25_ARTAN)
Solyc10g006480	cluster 1			Polyubiquitin (AHRD V3.3 *** F1SY21_MESCR)
Solyc10g006540	cluster 1			Formin-like protein (AHRD V3.3 *-* A0A2G2VQZ9_CAPBA)
Solyc10g006660	cluster 1			Calcium-binding protein PBP1 (AHRD V3.3 *** A0A1U8EDM6_CAPAN)
Solyc10g006700	cluster 1			Calcium-binding protein PBP1 (AHRD V3.3 *** A0A1U8EDM6_CAPAN)
Solyc10g006710	cluster 1		RLK (SD1a)	G-type lectin S-receptor-like serine/threonine-protein kinase (AHRD V3.3 *** A0A2G2VQY2_CAPBA)
Solyc10g006800	cluster 3			Cyclic nucleotide-gated ion channel 4 (AHRD V3.3 *** A0A2G2V344_CAPBA)
Solyc10g006950	cluster 1			Unknown protein
Solyc10g007000	cluster 1			Ubiquitin-conjugating enzyme family protein (AHRD V3.3 *-* A0A178W4Y0_ARATH)
Solyc10g007010	cluster 1			Cytochrome c oxidase copper chaperone (AHRD V3.3 *** A0A1U8H381_CAPAN)
Solyc10g007070	cluster 1			Early nodulin-like protein 1 (AHRD V3.3 *-* A0A2G3BCD1_CAPCH)
Solyc10g007280	cluster 1			P-loop containing nucleoside triphosphate hydrolases superfamily protein (AHRD V3.3 *** A0A2U1NGY3_ARTAN)
Solyc10g007900	cluster 1			Cytochrome (AHRD V3.3 *** A0A2G3BCL0_CAPCH)
Solyc10g008080	cluster 1			RING/U-box superfamily protein (AHRD V3.3 *-* A0A2U1LDD8_ARTAN)
Solyc10g008100	cluster 1			Glucosidase 2 subunit beta (AHRD V3.3 *** A0A2G3BC38_CAPCH)
Solyc10g008150	cluster 1			Glutaredoxin (AHRD V3.3 *** A0A1R3G7J8_COCAP)
Solyc10g008220	cluster 1	NB-LRR	NBS	Disease resistance protein (AHRD V3.3 *** A0A2U1N8H9_ARTAN)
Solyc10g008230	cluster 1	CC-NB-LRR	NBS	Disease resistance protein (AHRD V3.3 *** A0A2U1N8H9_ARTAN)
Solyc10g008350	cluster 1			hypothetical protein (AHRD V3.3 --* AT4G28290.2)
Solyc10g008400	cluster 1			E3 ubiquitin-protein ligase RMA1H1 (AHRD V3.3 *** A0A2G3BCU0_CAPCH)
Solyc10g008410	cluster 2			E3 ubiquitin-protein ligase RMA1H1 (AHRD V3.3 *** A0A2G3BCW2_CAPCH)
Solyc10g008440	cluster 4			Expansin-B3 (AHRD V3.3 *** A0A2G3BCT4_CAPCH)
Solyc10g008890	cluster 1			OPA3-like protein (AHRD V3.3 *** A0A2I4G3K5_9ROSI)
Solyc10g008960	cluster 1		RLK (RLCKXIV)	Protein kinase domain (AHRD V3.3 *** A0A200QKV2_9MAGN)
Solyc10g009180	cluster 1		TM-CC	Secretory carrier-associated membrane protein (AHRD V3.3 *** A0A1U8EFN5_CAPAN)
Solyc10g009210	cluster 1		CBP60 homolog	Calmodulin binding protein-like (AHRD V3.3 *** A0A200QI92_9MAGN)
Solyc10g009340	cluster 2			Calcium-binding protein KIC (AHRD V3.3 *** A0A1U8EBK4_CAPAN)
Solyc10g009410	cluster 2			Eukaryotic aspartyl protease family protein (AHRD V3.3 *** A0A072U5I5_MEDTR)
Solyc10g009550	cluster 1	SlWRKY42	WRKY TF (Group III)	WRKY transcription factor 42
Solyc10g011740	cluster 1			Ubiquitin-conjugating enzyme (AHRD V3.3 *** H6VUS9_9FABA)
Solyc10g011810	cluster 1			Delta(8)-fatty-acid desaturase (AHRD V3.3 *** A0A2G3BES8_CAPCH)
Solyc10g012080	cluster 1			PLAC8 family protein (AHRD V3.3 *** A0A2U1MEC7_ARTAN)
Solyc10g012170	cluster 1		RLK (RLCKIV)	Calmodulin-binding receptor-like cytoplasmic kinase 2 (AHRD V3.3 *** A0A2G3BDH9_CAPCH)
Solyc10g012430	cluster 1			Signal peptide peptidase-like 4 (AHRD V3.3 *** A0A1U8EFB2_CAPAN)
Solyc10g017570	cluster 1			NAD(P)-binding Rossmann-fold superfamily protein (AHRD V3.3 *** A0A2U1PI79_ARTAN)
Solyc10g018340	cluster 1			Small auxin up-regulated RNA71
Solyc10g024470	cluster 1			Chromo domain protein LHP1 (AHRD V3.3 *-* A0A2G3DIP3_CAPCH)
Solyc10g038080	cluster 1			Shikimate dehydrogenase (NADP(+)) (AHRD V3.3 *** A0A1G1USV4_9BACI)
Solyc10g045420	cluster 1			O-fucosyltransferase (AHRD V3.3 *** A0A2P5FQR3_TREOI)
Solyc10g046970	cluster 1			Tubby-like F-box protein (AHRD V3.3 *** A0A2G2VCE1_CAPBA)
Solyc10g047140	cluster 1	SlSERK3A	RLK (LRRII)	Receptor-like kinase (AHRD V3.3 *** A0A0K9PIY0_ZOSMR)
Solyc10g047300	cluster 1			Outer envelope protein 64, mitochondrial (AHRD V3.3 *** A0A2G2YL85_CAPAN)
Solyc10g049425	cluster 1			Unknown protein
Solyc10g049630	cluster 1			Protein phosphatase 2C family protein (AHRD V3.3 *** A0A2U1MLG3_ARTAN)
Solyc10g050060	cluster 1			C2 domain-containing protein (AHRD V3.3 *** B1Q483_CAPCH)
Solyc10g050160	cluster 1			Caffeoyl CoA O-methyltransferase (AHRD V3.3 *** A0A2U1N686_ARTAN)
Solyc10g050230	cluster 1			Glycoprotein 3-alpha-L-fucosyltransferase (AHRD V3.3 *** Q70FI9_ORYSJ)
Solyc10g051020	cluster 1			Cytochrome P450 (AHRD V3.3 *** A0A2U1MAN7_ARTAN)
Solyc10g051250	cluster 1			receptor-like protein 12 (AHRD V3.3 *-* A0A1U7Y3V9_NICSY)
Solyc10g052470	cluster 4		MYB_related TF	Protein RADIALIS-like 6 (AHRD V3.3 *** A0A1U8FNU6_CAPAN)
Solyc10g052490	cluster 2			Isoflavone reductase homolog (AHRD V3.3 *** IFRH_SOLTU)
Solyc10g052880	cluster 1			Inactive leucine-rich repeat receptor-like protein kinase (AHRD V3.3 *** A0A314LDB3_NICAT)
Solyc10g054030	cluster 1			RING/U-box superfamily protein (AHRD V3.3 *** Q8L7K7_ARATH)
Solyc10g054100	cluster 2	SlEDS5	EDS5/SID1 homolog	Protein DETOXIFICATION (AHRD V3.3 *** S8CW50_9LAMI)
Solyc10g054930	cluster 1			magnesium transporter NIPA (DUF803) (AHRD V3.3 *** AT4G13800.8)
Solyc10g055200	cluster 1			Dirigent protein (AHRD V3.3 *** K4D1B3_SOLLC)
Solyc10g055760	cluster 2	SlNACMTF11	NAC TF (Group VI-2)	NAC domain-containing protein 2 (AHRD V3.3 *** A0A1U8EDX1_CAPAN)
Solyc10g055800	cluster 1		PR-3-like	Chitinase (AHRD V3.3 *** B9VRK7_CAPAN)
Solyc10g055820	cluster 1		PR-3-like	Chitinase (AHRD V3.3 *** B9VRK7_CAPAN)
Solyc10g062160	cluster 1			Dynamin (AHRD V3.3 *** E5GB64_CUCME)
Solyc10g074500	cluster 1			mitochondrial NAD-dependent isocitrate dehydrogenase
Solyc10g074570	cluster 1			Calcium dependent protein kinase (AHRD V3.3 *** Q43676_VIGRR)
Solyc10g074740	cluster 1			Calcium-binding protein CAST (AHRD V3.3 *** A0A1U8EHD5_CAPAN)
Solyc10g074820	cluster 4			DUF1191 domain-containing protein (AHRD V3.3 *** A0A1Q3BAW9_CEPFO)
Solyc10g075090	cluster 1		PR-14-like	Non-specific lipid-transfer protein (AHRD V3.3 *** K4D1V1_SOLLC)
Solyc10g075150	cluster 1			Non-specific lipid-transfer protein (AHRD V3.3 *** A0A2G2YKI8_CAPAN)
Solyc10g076250	cluster 1			Alanine--glyoxylate aminotransferase 2 (AHRD V3.3 *** B6U6Q5_MAIZE)
Solyc10g076360	cluster 1			PRA1 family protein (AHRD V3.3 *** A0A2G3BEF0_CAPCH)
Solyc10g076480	cluster 1			Ammonium transporter (AHRD V3.3 *** A0A2G2VSP2_CAPBA)
Solyc10g076530	cluster 1		RLK (WAK)	Protein kinase domain (AHRD V3.3 *-* A0A200Q5X3_9MAGN)
Solyc10g076540	cluster 1			Wall-associated receptor kinase-like 9 (AHRD V3.3 *-* A0A2G2VF42_CAPBA)
Solyc10g076550	cluster 1		RLK (WAK)	Wall-associated receptor kinase 1 (AHRD V3.3 *-* A0A2G2Y6I2_CAPAN)
Solyc10g076710	cluster 4			Phosphoinositide phospholipase C (AHRD V3.3 *** O49950_SOLTU)
Solyc10g077130	cluster 2			calmodulin-binding protein 25-like (AHRD V3.3 *** A0A2I4GIE5_9ROSI)
Solyc10g078220	cluster 1			Cytochrome P450 (AHRD V3.3 *** A0A2U1MC34_ARTAN)
Solyc10g078430	cluster 1		E2F/DP TF	Transcription factor-like protein DPB (AHRD V3.3 *** A0A1U8EC19_CAPAN)
Solyc10g078490	cluster 1			ripening-related mRNA
Solyc10g078550	cluster 1			glutamate dehydrogenase
Solyc10g079420	cluster 1			Calcium-dependent protein kinase (AHRD V3.3 *-* CDPK_DAUCA)
Solyc10g079430	cluster 1			U3 small nucleolar RNA-associated protein 11 (AHRD V3.3 *** A0A1U8E9A3_CAPAN)
Solyc10g079810	cluster 1			Unknown protein
Solyc10g079860	cluster 1		PR-2-like	LEQB L.esculentum TomQ'b beta(1,3)glucanase
Solyc10g079920	cluster 1			BnaCnng08120D protein (AHRD V3.3 *-* A0A078HK72_BRANA)
Solyc10g079930	cluster 1			Glycosyltransferase (AHRD V3.3 *** A0A0A1WDH9_NICAT)
Solyc10g080010	cluster 1			Glycosyltransferase family 61 protein (AHRD V3.3 *** A0A2U1KMB4_ARTAN)
Solyc10g080200	cluster 1		C2H2 TF	Zinc finger AN1 and C2H2 domain-containing stress-associated protein 16 (AHRD V3.3 *** A0A2G2VVV3_CAPBA)
Solyc10g080370	cluster 1			Unknown protein
Solyc10g080770	cluster 1		bZIP TF	NPR1-interactor protein 1
Solyc10g080930	cluster 1			Transcription elongation factor (AHRD V3.3 *** A0A200Q6X7_9MAGN)
Solyc10g081170	cluster 2			Calmodulin 2
Solyc10g081190	cluster 1			Leucine-rich repeat receptor-like protein kinase family (AHRD V3.3 *** A0A0K9PTM3_ZOSMR)
Solyc10g081440	cluster 1			NADH-cytochrome b5 reductase (AHRD V3.3 *** K4D331_SOLLC)
Solyc10g081570	cluster 1			Marmande
Solyc10g081850	cluster 1			syntaxin-121-like (AHRD V3.3 *** A0A2I4H4W7_9ROSI)
Solyc10g083120	cluster 1			Ubiquitin-conjugating enzyme variant (AHRD V3.3 *** C8CP48_CITSI)
Solyc10g083290	cluster 1			invertase 6
Solyc10g083330	cluster 1			hypothetical protein (AHRD V3.3 *** AT2G36220.1)
Solyc10g083610	cluster 1			ethylene-inducible CTR1-like protein kinase
Solyc10g083720	cluster 1			Pyruvate kinase (AHRD V3.3 *** A0A1U8EAH7_CAPAN)
Solyc10g083890	cluster 1			Alpha carbonic anhydrase 7 (AHRD V3.3 *** A0A2G2YMM8_CAPAN)
Solyc10g084050	cluster 1			Cell division cycle protein 48-like protein (AHRD V3.3 *** A0A2G3BG70_CAPCH)
Solyc10g084060	cluster 1			cysteine-rich/transmembrane domain A-like protein (AHRD V3.3 -** AT2G32210.1)
Solyc10g084070	cluster 1			Unknown protein
Solyc10g084960	cluster 1			Glutathione S-transferase (AHRD V3.3 *** C0LF68_CAPAN)
Solyc10g085010	cluster 1			PAR1-like protein (AHRD V3.3 *** A0A2U1KIG3_ARTAN)
Solyc10g085300	cluster 1			hypothetical protein (Protein of unknown function%2C DUF538) (AHRD V3.3 *** AT3G08890.2)
Solyc10g085320	cluster 1			Protein trichome birefringence-like 35 (AHRD V3.3 *** A0A2G2YM14_CAPAN)
Solyc10g085420	cluster 1			Protein LURP-one-related 15 (AHRD V3.3 *** A0A2G2VU46_CAPBA)
Solyc10g085590	cluster 1			Protein ELC (AHRD V3.3 *** A0A2G3BFL9_CAPCH)
Solyc10g085810	cluster 1			Vacuolar protein-sorting-associated protein 37-like protein 2 (AHRD V3.3 *** A0A2G2VU17_CAPBA)
Solyc10g085860	cluster 1			Glycosyltransferase (AHRD V3.3 *** A0A2I4H3C3_9ROSI)
Solyc10g085920	cluster 2			UDP-glucuronic acid decarboxylase 1 (AHRD V3.3 *** A0A1J3FDM8_NOCCA)
Solyc10g086065	cluster 1			DNA-binding protein S1FA (AHRD V3.3 --* XP_004246674.1)
Solyc10g086280	cluster 1			heavy metal-associated isoprenylated plant protein 3-like (AHRD V3.3 *** A0A1S4A3L2_TOBAC)
Solyc10g086410	cluster 1			LEHSC270 hsc-2heat shock protein cognate 70
Solyc10g086540	cluster 1			ATP-dependent zinc metalloprotease FtsH (AHRD V3.3 *** A0A317MD73_9BACT)
Solyc10g086710	cluster 1			PAR1 (AHRD V3.3 *** A0A200R4T9_9MAGN)
Solyc10g086780	cluster 1			2-oxoglutarate (2OG) and Fe(II)-dependent oxygenase superfamily protein (AHRD V3.3 *** Q84K82_ARATH)
Solyc11g005150	cluster 2			entensin X55687
Solyc11g005350	cluster 1			WAT1-related protein (AHRD V3.3 *** K4D4E8_SOLLC)
Solyc11g005380	cluster 1		Trihelix TF	Trihelix transcription factor GTL1 (AHRD V3.3 *** A0A2G2VFX7_CAPBA)
Solyc11g005400	cluster 1			DnaJ domain (AHRD V3.3 *** A0A200QBK9_9MAGN)
Solyc11g005630	cluster 1		RLK (SD2b)	G-type lectin S-receptor-like serine/threonine-protein kinase LECRK3 (AHRD V3.3 *** A0A2I4HSV3_9ROSI)
Solyc11g005920	cluster 1	SlNACMTF12	NAC TF (Group I-2)	NAC domain-containing protein 16 (AHRD V3.3 *** A0A1U8EWF0_CAPAN)
Solyc11g006030	cluster 1			RING-type E3 ubiquitin transferase (AHRD V3.3 *** A0A2G2VFH1_CAPBA)
Solyc11g006320	cluster 1			Ubiquitin carboxyl-terminal hydrolase 12 (AHRD V3.3 *** A0A2G3B1E4_CAPCH)
Solyc11g006410	cluster 1			EEIG1/EHBP1 N-terminal domain (AHRD V3.3 *** A0A200Q9Q9_9MAGN)
Solyc11g006500	cluster 1			charged multivesicular body protein 5-like (AHRD V3.3 *** A0A2I4G8C5_9ROSI)
Solyc11g006910	cluster 1			Ferredoxin (AHRD V3.3 *** K4D4V2_SOLLC)
Solyc11g007030	cluster 1			Alpha/beta-Hydrolases superfamily protein (AHRD V3.3 *** A0A2U1MAY4_ARTAN)
Solyc11g007140	cluster 1			Major facilitator superfamily (AHRD V3.3 *** A0A200Q6B3_9MAGN)
Solyc11g007410	cluster 1			Receptor-like protein kinase (AHRD V3.3 *** A0A2K3PPP5_TRIPR)
Solyc11g007430	cluster 1			Receptor-like protein kinase (AHRD V3.3 *** A0A2K3L8M9_TRIPR)
Solyc11g007510	cluster 1			transmembrane protein (AHRD V3.3 --* AT2G37300.6)
Solyc11g007570	cluster 1			Bifunctional TENA-E protein (AHRD V3.3 *** A0A2G2VCV3_CAPBA)
Solyc11g007580	cluster 1			DNA demethylase 3
Solyc11g007770	cluster 1			Glycosyltransferase family protein 64 protein C5 (AHRD V3.3 *** A0A2G2VEI7_CAPBA)
Solyc11g007980	cluster 1			Cytochrome (AHRD V3.3 *** A0A1U8F0H8_CAPAN)
Solyc11g008010	cluster 1		NAC TF (Group I-3)/TM-CC	NAC domain-containing protein (AHRD V3.3 *** A0A2U1M7X2_ARTAN)
Solyc11g008080	cluster 2			Enabled-like protein (DUF1635) (AHRD V3.3 *** F4KBD8_ARATH)
Solyc11g008200	cluster 1			Major facilitator superfamily (AHRD V3.3 *** A0A2U1MQP6_ARTAN)
Solyc11g008390	cluster 1			RING-type E3 ubiquitin transferase (AHRD V3.3 *** A0A1U8EX65_CAPAN)
Solyc11g008530	cluster 1			Dicer-like 2d
Solyc11g008540	cluster 1			Dicer-like 2b
Solyc11g008550	cluster 1			Phospholipase A(1) LCAT3 (AHRD V3.3 *** A0A2G3B0N5_CAPCH)
Solyc11g008820	cluster 1			Endoglucanase (AHRD V3.3 *** A0A2G2VEA7_CAPBA)
Solyc11g010170	cluster 2			LanC-like protein GCL1 (AHRD V3.3 *** A0A1U8EWL4_CAPAN)
Solyc11g010200	cluster 2			14-3-3 family protein AF079104
Solyc11g010250	cluster 1			Avr9/Cf-9 rapidly elicited protein 75 (AHRD V3.3 *** Q9FQY9_TOBAC)
Solyc11g010320	cluster 1			Transmembrane protein (AHRD V3.3 *** F4IJ67_ARATH)
Solyc11g010330	cluster 1			RING/U-box superfamily protein (AHRD V3.3 *-* F4JJ02_ARATH)
Solyc11g010390	cluster 1			Unknown protein
Solyc11g010450	cluster 1			ATP-dependent 6-phosphofructokinase (AHRD V3.3 *** A0A1U8EYR8_CAPAN)
Solyc11g011030	cluster 1			Pto-responsive gene 1
Solyc11g011050	cluster 1		MYB TF	R2R3MYB transcription factor 43
Solyc11g011120	cluster 1			Alpha/beta-Hydrolases superfamily protein (AHRD V3.3 *** A0A2U1NG96_ARTAN)
Solyc11g011180	cluster 1		RLP	Lrr receptor-like serinethreonine-protein kinase gso1 (AHRD V3.3 *** A0A1J6IBH9_NICAT)
Solyc11g011190	cluster 1			Exostosin-like protein (AHRD V3.3 *** A0A2U1NB95_ARTAN)
Solyc11g011220	cluster 1			transmembrane protein (Protein of unknown function DUF2359%2C transmembrane) (AHRD V3.3 *** AT1G23170.2)
Solyc11g011240	cluster 1			geranylgeranyl pyrophosphate synthase 1
Solyc11g011360	cluster 1			Nudix hydrolase 17, mitochondrial (AHRD V3.3 *** A0A1U8GUV5_CAPAN)
Solyc11g011380	cluster 1			glutamine synthetase
Solyc11g011780	cluster 1			60S ribosomal export protein NMD3 (AHRD V3.3 *** A0A2G2VDP4_CAPBA)
Solyc11g012510	cluster 1		GRAS TF	GRAS1
Solyc11g012780	cluster 1			Calcium-dependent lipid-binding (CaLB domain) family protein (AHRD V3.3 *** A0A2U1LMA8_ARTAN)
Solyc11g012840	cluster 1			BTB/POZ domain-containing protein (AHRD V3.3 *** A0A2G3CLU5_CAPCH)
Solyc11g012980	cluster 1		ERF TF	Ethylene-responsive transcription factor (AHRD V3.3 *** A0A2G3CLK5_CAPCH)
Solyc11g013000	cluster 1			Transmembrane emp24 domain-containing protein p24delta3 (AHRD V3.3 *** A0A1U8GFP4_CAPAN)
Solyc11g013190	cluster 1			Oxysterol-binding protein (AHRD V3.3 *** A0A200QNE7_9MAGN)
Solyc11g013240	cluster 1			serine/threonine-protein kinase mph1 isoform X4 (AHRD V3.3 *** A0A2I4H5E5_9ROSI)
Solyc11g013250	cluster 1			C2 calcium-dependent membrane targeting (AHRD V3.3 *** A0A2U1MZ85_ARTAN)
Solyc11g013500	cluster 1			myotubularin-like protein (AHRD V3.3 *** AT1G36940.1)
Solyc11g013880	cluster 1		RLK (SD2b)	G-type lectin S-receptor-like serine/threonine-protein kinase (AHRD V3.3 *** A0A2G2VBG8_CAPBA)
Solyc11g017000	cluster 1			DUF668 domain-containing protein/DUF3475 domain-containing protein (AHRD V3.3 *** A0A1Q3CI27_CEPFO)
Solyc11g017270	cluster 1		RLK (LRRXc)	leucine-rich repeat receptor-like tyrosine-protein kinase PXC3 (AHRD V3.3 *** A0A1U8GF47_CAPAN)
Solyc11g017280	cluster 1		RLK (LRRXc)	leucine-rich repeat receptor-like tyrosine-protein kinase PXC3 (AHRD V3.3 *** A0A1U8GF47_CAPAN)
Solyc11g018610	cluster 1			Calcium-dependent protein kinase (AHRD V3.3 *** Q6EE27_9ROSI)
Solyc11g020230	cluster 2		RLK (CR4L)	Serine/threonine-protein kinase-like protein CCR4 (AHRD V3.3 *** A0A2G2WXQ5_CAPBA)
Solyc11g022540	cluster 1			Transmembrane 9 superfamily member (AHRD V3.3 *** A0A2G3CMH8_CAPCH)
Solyc11g022590	cluster 1			trypsin inhibitor-like protein precursor
Solyc11g030730	cluster 1			Cytochrome P450 (AHRD V3.3 *-* A0A200Q069_9MAGN)
Solyc11g040110	cluster 1			Cobalt ion binding (AHRD V3.3 *** B6SJF4_MAIZE)
Solyc11g044800	cluster 1			PHP domain-containing protein (AHRD V3.3 *** A0A1Q3BVD1_CEPFO)
Solyc11g045460	cluster 1			Alpha/beta-Hydrolases superfamily protein (AHRD V3.3 *** A0A1P8BCJ0_ARATH)
Solyc11g051060	cluster 2			GDSL esterase/lipase (AHRD V3.3 *** A0A2R6QF80_ACTCH)
Solyc11g056620	cluster 1			hypothetical protein (AHRD V3.3 *-* AT4G12070.1)
Solyc11g061760	cluster 1			PRELI/MSF1-like protein (AHRD V3.3 *** A0A2U1KXN1_ARTAN)
Solyc11g062400	cluster 1		RLK (RLCKVIIa)	Protein kinase APK1B, chloroplastic (AHRD V3.3 *** A0A2G3B9K0_CAPCH)
Solyc11g065660	cluster 1			Calcium-dependent protein kinase (AHRD V3.3 *** B2KTB2_WHEAT)
Solyc11g066500	cluster 1			Ring/U-Box superfamily protein (AHRD V3.3 *-* F4IHN6_ARATH)
Solyc11g066590	cluster 1			Serine carboxypeptidase S28 family protein (AHRD V3.3 *** A0A2U1Q514_ARTAN)
Solyc11g066620	cluster 1			aspartic proteinase-like protein 2 (AHRD V3.3 *** A0A1U7W5P3_NICSY)
Solyc11g066720	cluster 4			UDP-apiose/UDP-xylose synthase (AHRD V3.3 *** A0A1B3TP38_SPIPO)
Solyc11g066770	cluster 1			AP-2 complex subunit alpha (AHRD V3.3 *** A0A2G2VQ36_CAPBA)
Solyc11g066800	cluster 1			GABA transporter 1 (AHRD V3.3 *** A0A2G3BB89_CAPCH)
Solyc11g066890	cluster 1			Arogenate dehydratase (AHRD V3.3 *** A0A2G3BBC7_CAPCH)
Solyc11g068400	cluster 1			Cytochrome b-c1 complex subunit 9 (AHRD V3.3 *** A0A2G2VPU7_CAPBA)
Solyc11g068440	cluster 2		PR-2-like	Glucan endo-1,3-beta-glucosidase 11 (AHRD V3.3 *** A0A2G3BAW5_CAPCH)
Solyc11g068620	cluster 1		NAC TF (Group VI-3)	NAC domain (AHRD V3.3 *** A0A200Q6H1_9MAGN)
Solyc11g068900	cluster 1			Late embryogenesis abundant hydroxyproline-rich glycoprotein (AHRD V3.3 *-* A0A2K3L117_TRIPR)
Solyc11g068940	cluster 1			RING-type E3 ubiquitin transferase (AHRD V3.3 *** A0A2G2VPS7_CAPBA)
Solyc11g069010	cluster 1			Alpha-L-fucosidase 1 (AHRD V3.3 *** A0A2U1M8T1_ARTAN)
Solyc11g069070	cluster 1			Heavy metal-associated isoprenylated plant protein (AHRD V3.3 *-* A0A2R6PEW2_ACTCH)
Solyc11g069093	cluster 4			SAUR-like auxin-responsive protein family (AHRD V3.3 *-* A0A2U1P7J4_ARTAN)
Solyc11g069180	cluster 1			Isovaleryl-CoA dehydrogenase (AHRD V3.3 *** B4FQ64_MAIZE)
Solyc11g069700	cluster 1			Elongation factor 1-alpha (AHRD V3.3 *** A0A1U8EL12_CAPAN)
Solyc11g069940	cluster 1			Glutaredoxin (AHRD V3.3 *** A0A118JSL8_CYNCS)
Solyc11g071790	cluster 1			Succinate dehydrogenase subunit 6, mitochondrial (AHRD V3.3 *** A0A2G2XX03_CAPAN)
Solyc11g071990	cluster 1			FAD/NAD(P)-binding oxidoreductase family protein (AHRD V3.3 *** A0A2U1M1X0_ARTAN)
Solyc11g072550	cluster 1			4,5-DOPA dioxygenase extradiol (AHRD V3.3 *** A0A2G2YGD8_CAPAN)
Solyc11g072620	cluster 1			Unknown protein
Solyc11g072623	cluster 1			Unknown protein
Solyc11g072660	cluster 1		RLK (RLCKVIIa)	Protein kinase superfamily protein (AHRD V3.3 *** A0A2U1Q8E8_ARTAN)
Solyc11g073060	cluster 1		C2H2 TF	Zinc finger, C2H2 (AHRD V3.3 *** A0A2U1KDM0_ARTAN)
Solyc12g005000	cluster 1			Unknown protein
Solyc12g005140	cluster 1			Major facilitator superfamily protein (AHRD V3.3 *** A0A2U1MIY7_ARTAN)
Solyc12g005520	cluster 1		NBS	Disease resistance protein (CC-NBS-LRR class) family (AHRD V3.3 --* AT1G12290.4)
Solyc12g005530	cluster 1		NBS	Disease resistance protein (AHRD V3.3 *-* A0A2U1P5P8_ARTAN)
Solyc12g005540	cluster 1			Disease resistance protein (AHRD V3.3 --* A0A2U1P5P8_ARTAN)
Solyc12g005610	cluster 1			Leucine-rich receptor-like kinase family protein (AHRD V3.3 *-* G7L9I8_MEDTR)
Solyc12g005620	cluster 1		RLP	receptor-like protein kinase (AHRD V3.3 *** A0A1U7YIF9_NICSY)
Solyc12g005910	cluster 1			B-cell receptor-associated 31-like (AHRD V3.3 *** A0A200QH03_9MAGN)
Solyc12g005940	cluster 1			1-aminocyclopropane-1-carboxylate oxidase 2 (AHRD V3.3 *** Q7Y257_BETPN)
Solyc12g006040	cluster 1		NBS	NBS-LRR protein (AHRD V3.3 *-* Q9SM52_SOLAC)
Solyc12g006340	cluster 2			Auxin Response Factor 6
Solyc12g006350	cluster 2			Auxin response factor (AHRD V3.3 *-* E0AD21_SOLLC)
Solyc12g006380	cluster 1			2-oxoglutarate-dependent dioxygenase
Solyc12g006840	cluster 1		RLK (SD1a)	Lectin protein kinase family protein (AHRD V3.3 *** A0A1I9LPL5_ARATH)
Solyc12g007045	cluster 1			Arabinogalactan peptide 22 (AHRD V3.3 --* A0A2G2YUE4_CAPAN)
Solyc12g007170	cluster 1		AIM1 homoolog	Glyoxysomal fatty acid beta-oxidation multifunctional protein MFP-a (AHRD V3.3 *** A0A2G3BNP7_CAPCH)
Solyc12g008360	cluster 1			Dolichyl-diphosphooligosaccharide--protein glycosyltransferase subunit STT3A (AHRD V3.3 *** A0A2G2X3M2_CAPBA)
Solyc12g008500	cluster 1		RLK (LRRXV)	receptor-like protein kinase 5 (AHRD V3.3 *** A0A1S4BN50_TOBAC)
Solyc12g008900	cluster 2			cytokinin oxidase6
Solyc12g008930	cluster 1			Basic helix-loop-helix (BHLH) DNA-binding family protein (AHRD V3.3 *-* A0A2U1P678_ARTAN)
Solyc12g008960	cluster 1			Calmodulin-binding protein (AHRD V3.3 *** A0A2U1QIJ0_ARTAN)
Solyc12g009020	cluster 1			MAP kinase kinase 1
Solyc12g009210	cluster 1			Pectin lyase-like superfamily protein (AHRD V3.3 *** A0A2U1NPR9_ARTAN)
Solyc12g009220	cluster 1			jasmonate ZIM-domain protein 1
Solyc12g009340	cluster 1			MAP kinase kinase kinase 84
Solyc12g009450	cluster 1	CC-NB-LRR	NBS	NBS-LRR protein (AHRD V3.3 *** Q9SM52_SOLAC)
Solyc12g009520	cluster 1		RLP	receptor-like protein 12 (AHRD V3.3 *** A0A1S4DP57_TOBAC)
Solyc12g009695	cluster 1			Calcium-dependent lipid-binding (CaLB domain) family protein (AHRD V3.3 *** A0A2U1MY23_ARTAN)
Solyc12g009730	cluster 1		RLP	receptor-like protein 12 (AHRD V3.3 *** A0A1S4DP57_TOBAC)
Solyc12g009780	cluster 1		RLP	receptor-like protein 12 (AHRD V3.3 *** A0A1S3Y203_TOBAC)
Solyc12g009790	cluster 1			Calcium-dependent lipid-binding (CaLB domain) family protein (AHRD V3.3 *** A0A2U1MY23_ARTAN)
Solyc12g010390	cluster 1			Transmembrane 9 superfamily member (AHRD V3.3 *** A0A2G3CD11_CAPCH)
Solyc12g010410	cluster 1		HB-other TF	Homeobox protein knotted-1-like 3 (AHRD V3.3 *** A0A1U8H944_CAPAN)
Solyc12g010440	cluster 1			Glycerol-3-phosphate transporter 5-like protein (AHRD V3.3 *** A0A2K3L617_TRIPR)
Solyc12g010690	cluster 1		TM-CC	Polyol monosaccharide transporter 3
Solyc12g010710	cluster 1			Unknown protein
Solyc12g011000	cluster 1			Citrate synthase (AHRD V3.3 *** A0A2G3BMF7_CAPCH)
Solyc12g011030	cluster 1			xyloglucan endotransglucosylase-hydrolase 9
Solyc12g011090	cluster 1			Unknown protein
Solyc12g011150	cluster 1			Unknown protein
Solyc12g011160	cluster 1			3-hydroxyisobutyryl-CoA hydrolase-like protein 5 (AHRD V3.3 *** A0A2G2YT91_CAPAN)
Solyc12g011320	cluster 1			Glutathione S-transferase (AHRD V3.3 *** Q9FQE8_SOYBN)
Solyc12g013680	cluster 1			receptor-like protein 12 (AHRD V3.3 *** A0A1S3Y203_TOBAC)
Solyc12g013960	cluster 1			DUF688 domain-containing protein (AHRD V3.3 *** A0A1Q3CVC4_CEPFO)
Solyc12g017240	cluster 2			xyloglucan endo-transglycosylase B1
Solyc12g017460	cluster 1			GDSL esterase/lipase At5g03980-like (AHRD V3.3 *** A0A1S3YRJ5_TOBAC)
Solyc12g017960	cluster 1			hypothetical protein (AHRD V3.3 *** AT2G44010.1)
Solyc12g019320	cluster 1			Protein DETOXIFICATION (AHRD V3.3 *** A0A2U1NP73_ARTAN)
Solyc12g036320	cluster 1			Receptor-like protein kinase (AHRD V3.3 *** A0A2K3NF63_TRIPR)
Solyc12g036330	cluster 1		RLK (WAK/LRK10L1)	Pkinase domain-containing protein/WAK_assoc domain-containing protein (AHRD V3.3 *** A0A1Q3CWJ7_CEPFO)
Solyc12g036390	cluster 1		CBP60 homolog	Calmodulin binding protein-like (AHRD V3.3 *** A0A200Q136_9MAGN)
Solyc12g036800	cluster 1			Receptor like protein (AHRD V3.3 *-* A2V882_TOBAC)
Solyc12g038630	cluster 1			BSD domain-containing protein (AHRD V3.3 *** A0A2U1LI52_ARTAN)
Solyc12g042460	cluster 1		4CL homolog	4-coumarate:CoA ligase (AHRD V3.3 *** Q42879_LITER)
Solyc12g042480	cluster 1			Cytochrome (AHRD V3.3 *** A0A2G2Y725_CAPAN)
Solyc12g042600	cluster 1			Glycosyltransferase (AHRD V3.3 *** B1Q468_ANTMA)
Solyc12g042730	cluster 1			VQ motif-containing protein (AHRD V3.3 *** A0A2U1PE46_ARTAN)
Solyc12g042890	cluster 4			Alpha/beta-Hydrolases superfamily protein (AHRD V3.3 *** A0A2U1Q9V2_ARTAN)
Solyc12g044230	cluster 1			Sulfite exporter TauE/SafE family protein (AHRD V3.3 *** A0A2U1KY14_ARTAN)
Solyc12g044880	cluster 1			ss-galactosidase, clone tEG1B
Solyc12g044930	cluster 1			F-box protein (AHRD V3.3 *** A0A2G3B4N2_CAPCH)
Solyc12g044940	cluster 1			NAD(P)-binding Rossmann-fold superfamily protein (AHRD V3.3 *** Q94AL3_ARATH)
Solyc12g044950	cluster 1			lipid desaturase
Solyc12g045020	cluster 1			Cytochrome (AHRD V3.3 *** A0A2G2Y725_CAPAN)
Solyc12g045030	cluster 1			NAD(P)-binding Rossmann-fold superfamily protein (AHRD V3.3 *** Q94AL3_ARATH)
Solyc12g045035	cluster 1			Fatty acid desaturase (AHRD V3.3 *** A0A200QRI1_9MAGN)
Solyc12g049030	cluster 1			Fatty acid desaturase (AHRD V3.3 *** A0A200QRI1_9MAGN)
Solyc12g049290	cluster 1			protein ELF4-LIKE 4 (AHRD V3.3 *** A0A2I4FTW2_9ROSI)
Solyc12g055750	cluster 1			Vacuolar cation/proton exchanger (AHRD V3.3 *** K4DFQ6_SOLLC)
Solyc12g055830	cluster 1			Soluble inorganic pyrophosphatase (AHRD V3.3 *** A0A2G2VH82_CAPBA)
Solyc12g056210	cluster 1			PLAC8 family protein (AHRD V3.3 *** A0A2U1LM31_ARTAN)
Solyc12g056250	cluster 2			Glutathione S-transferase (AHRD V3.3 *** A0A200QUC6_9MAGN)
Solyc12g056360	cluster 1		PR-5-like	Pathogenesis-related thaumatin family protein (AHRD V3.3 *** A0A2K3LJG6_TRIPR)
Solyc12g056675	cluster 1			Alpha/beta-hydrolases superfamily protein (AHRD V3.3 *** A0A2U1LX98_ARTAN)
Solyc12g056678	cluster 1			Alpha/beta-hydrolases superfamily protein (AHRD V3.3 *** A0A2U1LX98_ARTAN)
Solyc12g056930	cluster 1			sulfate transporter 2
Solyc12g057140	cluster 1			Unknown protein
Solyc12g057160	cluster 1			Unknown protein
Solyc12g087870	cluster 1			purine permease 3-like (AHRD V3.3 *** A0A1U8F0C1_CAPAN),Pfam:PF16913
Solyc12g088170	cluster 1			HXXXD-type acyl-transferase family protein (AHRD V3.3 *** F4JBC7_ARATH)
Solyc12g088910	cluster 2			P-loop containing nucleoside triphosphate hydrolases superfamily protein (AHRD V3.3 *** A0A1P8B1U2_ARATH)
Solyc12g088940	cluster 1			MAP kinase kinase kinase 87
Solyc12g089130	cluster 1			Sec14p-like phosphatidylinositol transfer family protein (AHRD V3.3 *** Q9FRK8_ARATH)
Solyc12g089385	cluster 4			FAD/NAD(P)-binding oxidoreductase family protein (AHRD V3.3 *** A0A2U1M9H9_ARTAN)
Solyc12g094390	cluster 1			Syringolide-induced protein 14-1-1 (AHRD V3.3 *** A0A2K3M7L2_TRIPR)
Solyc12g094450	cluster 1			Enoyl-CoA hydratase 2, peroxisomal (AHRD V3.3 *** A0A2G2V0C5_CAPBA)
Solyc12g094540	cluster 1			Werner Syndrome-like exonuclease (AHRD V3.3 *** A0A2I4H4A1_9ROSI)
Solyc12g094550	cluster 3			At1g76250 (AHRD V3.3 *** Q8GX25_ARATH)
Solyc12g094650	cluster 1			Transmembrane protein, putative (DUF594) (AHRD V3.3 *-* Q9FHI2_ARATH)
Solyc12g094660	cluster 1	CC-NB-LRR	NBS	Disease resistance protein (AHRD V3.3 *** A0A2U1Q8K0_ARTAN)
Solyc12g096600	cluster 1			Poly (ADP-ribose) glycohydrolase (AHRD V3.3 *-* A0A2U1PVC3_ARTAN)
Solyc12g096610	cluster 1			Poly(ADP-ribose) glycohydrolase 1 (AHRD V3.3 *** A0A2G2YAJ8_CAPAN)
Solyc12g096710	cluster 1		RLK (LRRXa)	probably inactive leucine-rich repeat receptor-like protein kinase At5g48380 (AHRD V3.3 *** A0A2G2YAQ0_CAPAN)
Solyc12g096900	cluster 1	TIR	NBS	Disease resistance protein (TIR-NBS-LRR class) family (AHRD V3.3 *-* A0A2U1LJH5_ARTAN)
Solyc12g096960	cluster 1		PR-10-like	Major allergen Pru ar 1 (AHRD V3.3 *** Q5GMN2_CAPCH)
Solyc12g097000	cluster 1	TIR	NBS	Disease resistance protein (TIR-NBS-LRR class) family (AHRD V3.3 *-* A0A2U1MRL7_ARTAN)
Solyc12g098570	cluster 1		RLK (LRRIX)	receptor-like kinase TMK4 (AHRD V3.3 *** A0A2G2YAU4_CAPAN)
Solyc12g098590	cluster 1			Glycosyltransferase (AHRD V3.3 *** A0A2I4GJH4_9ROSI)
Solyc12g099100	cluster 1			Dihydrolipoyl dehydrogenase (AHRD V3.3 *** A0A2G3B580_CAPCH)
Solyc12g099160	cluster 2			Carboxypeptidase (AHRD V3.3 *** A0A1U8EWS6_CAPAN)
Solyc12g099465	cluster 1			senescence-associated gene 21 (AHRD V3.3 -** AT4G02380.1)
Solyc12g099500	cluster 1			transmembrane protein (AHRD V3.3 -** AT3G06890.1)
Solyc12g099550	cluster 1			F-box domain-containing protein (AHRD V3.3 *** A0A2U1L7L4_ARTAN)
Solyc12g099900	cluster 1		GRAS TF	SCL3 (scarecrow-like 3)
Solyc12g099980	cluster 1		RLP	receptor-like protein 12 (AHRD V3.3 *** A0A1U8F785_CAPAN)
Solyc12g100030	cluster 4		RLP	receptor-like protein 12 (AHRD V3.3 *** A0A1U8ETX1_CAPAN)
Solyc12g100240	cluster 1			Fatty acid desaturase (AHRD V3.3 *-* A0A200QRI1_9MAGN)
Solyc12g100250	cluster 1			Fatty acid desaturase (AHRD V3.3 *** A0A200QRI1_9MAGN)
Solyc12g100260	cluster 1			Fatty acid desaturase (AHRD V3.3 *-* A0A200QRI1_9MAGN)
Solyc12g100270	cluster 1			Fatty acid hydroxylase superfamily (AHRD V3.3 *** A0A2U1L8N4_ARTAN)
