# Supplementary material for: Transcriptome analysis of Clavibacter michiganensis subsp. michiganensis-infected tomatoes: a role of salicylic acid in the host response
Source: BMC Plant Biol. 2021 Oct 19;21:476. doi: 10.1186/s12870-021-03251-8 (PMC8524973; doi:10.1186/s12870-021-03251-8)
Supplement: Supplementary file 4 — Additional file 4: Table S4. List of downregulated DEGs. [file 12870_2021_3251_MOESM4_ESM.xlsx]

## Sheet: Table S4
Table S4. List of downregulated DEGs
Solyc ID.	Annotation (ITAG4.0)
Solyc09g084480	Protease inhibitor I (AHRD V3.3 *** Q07459_SOLTU)
Solyc03g116280	2-oxoglutarate (2OG) and Fe(II)-dependent oxygenase superfamily protein (AHRD V3.3 *-* F4J670_ARATH)
Solyc03g120920	DUF1677 domain-containing protein (AHRD V3.3 *** A0A1Q3DB84_CEPFO)
Solyc05g043330	GDSL esterase/lipase (AHRD V3.3 *** A0A2G2Z312_CAPAN)
Solyc05g005870	WAT1-related protein (AHRD V3.3 *** K4BWB4_SOLLC)
Solyc02g070970	Chlorophyll a-b binding protein, chloroplastic (AHRD V3.3 *** A0A2G3A7J8_CAPAN)
Solyc03g119910	Le3OH-23b-hydroxylase
Solyc02g071010	Chlorophyll a-b binding protein, chloroplastic (AHRD V3.3 *** A0A2G3A7J8_CAPAN)
Solyc05g051580	Phototropic-responsive NPH3 family protein (AHRD V3.3 *** A0A1P8BAS4_ARATH)
Solyc02g070940	Chlorophyll a-b binding protein, chloroplastic (AHRD V3.3 *** A0A2G3A7J8_CAPAN)
Solyc02g071000	Chlorophyll a-b binding protein, chloroplastic (AHRD V3.3 *** A0A2G3A7J8_CAPAN)
Solyc01g090965	Bifunctional inhibitor/lipid-transfer protein/seed storage 2S albumin superfamily protein (AHRD V3.3 *** Q9FJS1_ARATH)
Solyc03g025710	Acyl-CoA N-acyltransferase (NAT) superfamily protein (AHRD V3.3 *** A0A2K3PIZ7_TRIPR)
Solyc07g063600	Chlorophyll a-b binding protein, chloroplastic (AHRD V3.3 *** A0A2G3C388_CAPCH)
Solyc12g006140	Cab-5 gene encoding chlorophyll a/b-binding protein
Solyc01g110570	Small auxin up-regulated RNA4
Solyc02g071030	Chlorophyll a-b binding protein, chloroplastic (AHRD V3.3 *** A0A2G3A7J8_CAPAN)
Solyc06g007890	Gibberellin regulated protein (AHRD V3.3 *** A0A2U1LHI0_ARTAN)
Solyc10g054820	X-intrinsic protein 1.2
Solyc02g070950	Chlorophyll a-b binding protein, chloroplastic (AHRD V3.3 *** A0A2G3A7J8_CAPAN)
Solyc01g100910	WAT1-related protein (AHRD V3.3 *** K4B1C2_SOLLC)
Solyc02g070990	Chlorophyll a-b binding protein, chloroplastic (AHRD V3.3 *** A0A2G3A7J8_CAPAN)
Solyc03g115900	Chlorophyll a-b binding protein, chloroplastic (AHRD V3.3 *** A0A1U8G3I4_CAPAN)
Solyc01g091870	SPX domain-containing protein (AHRD V3.3 *** D7MDY2_ARALL)
Solyc07g006630	Zinc finger protein CONSTANS-like 5-like (AHRD V3.3 *** A0A2K3N2C5_TRIPR)
Solyc12g055980	Endoglucanase (AHRD V3.3 *-* A0A2G2VH75_CAPBA)
Solyc03g005770	Chlorophyll a-b binding protein, chloroplastic (AHRD V3.3 *** A0A2G2W7Q4_CAPBA)
Solyc03g005760	Chlorophyll a-b binding protein, chloroplastic (AHRD V3.3 *** A0A2G2W7Q4_CAPBA)
Solyc05g014000	Pectate lyase (AHRD V3.3 *** A0A2G3B8Z4_CAPCH)
Solyc07g053450	Basic-leucine zipper (BZIP) transcription factor family protein (AHRD V3.3 *** A0A1P8B300_ARATH)
Solyc06g049050	expansin 2
Solyc02g070980	Chlorophyll a-b binding protein, chloroplastic (AHRD V3.3 *-* A0A2G3A7J8_CAPAN)
Solyc06g069730	Chlorophyll a-b binding protein, chloroplastic (AHRD V3.3 *** A0A1U8GPF4_CAPAN)
Solyc04g015030	Heavy metal-associated isoprenylated plant protein (AHRD V3.3 *** A0A2R6RB34_ACTCH)
Solyc06g053830	auxin-regulated IAA7
Solyc07g063910	Unknown protein
Solyc02g063380	Unknown protein
Solyc08g007430	NIT2
Solyc05g056050	Chlorophyll a-b binding protein, chloroplastic (AHRD V3.3 *** A0A2G3CJ50_CAPCH)
Solyc02g063030	Mental retardation GTPase activating protein (AHRD V3.3 *** A0A1I9LSH4_ARATH)
Solyc12g011450	Chlorophyll a-b binding protein, chloroplastic (AHRD V3.3 *** A0A1U8G201_CAPAN)
Solyc03g121170	GDSL esterase/lipase (AHRD V3.3 *** A0A2G3D0R1_CAPCH)
Solyc08g076820	bHLH transcription factor146
Solyc07g018240	elongation of fatty acids protein 3-like (AHRD V3.3 *** A0A2I4E461_9ROSI)
Solyc02g089540	CONSTANS 1
Solyc11g032050	GDSL esterase/lipase (AHRD V3.3 *** A0A2G3CP09_CAPCH)
Solyc07g047850	Chlorophyll a-b binding protein, chloroplastic (AHRD V3.3 *** A0A1U8HAX7_CAPAN)
Solyc12g055970	Endoglucanase (AHRD V3.3 *** A0A2G3B3J7_CAPCH)
Solyc02g071020	Unknown protein
Solyc01g006330	Plastid-lipid associated protein PAP / fibrillin family protein (AHRD V3.3 *** A0A2U1MH95_ARTAN)
Solyc06g060640	Bifunctional inhibitor/lipid-transfer protein/seed storage 2S albumin superfamily protein (AHRD V3.3 *** A0A2U1PU47_ARTAN)
Solyc09g014350	Glycerol-3-phosphate acyltransferase, expressed (AHRD V3.3 *** D8L9N9_WHEAT)
Solyc12g019550	hypothetical protein (AHRD V3.3 *-* AT1G21500.1)
Solyc07g063970	C2H2 zinc finger protein (AHRD V3.3 *** A0A2K3NT14_TRIPR)
Solyc12g010550	counting factor 45-1-like (AHRD V3.3 --* XP_013669773.1)
Solyc06g005910	Tubulin beta chain (AHRD V3.3 *** A0A1U8GXJ7_CAPAN)
Solyc06g065380	Calcium-dependent protein kinase (AHRD V3.3 *** Q6EE27_9ROSI)
Solyc03g005200	Non-specific lipid-transfer protein-like protein (AHRD V3.3 *** A0A1J6K9J7_NICAT)
Solyc10g005030	Two-component response regulator-like APRR5 (AHRD V3.3 *** A0A1U8EDA4_CAPAN)
Solyc06g074200	Photosystem I subunit O (AHRD V3.3 *** A0A1U8H3A3_CAPAN)
Solyc06g063370	Chlorophyll a-b binding protein, chloroplastic (AHRD V3.3 *** A0A2G2V937_CAPBA)
Solyc10g009320	NAD-dependent protein deacetylase HST1-like protein (AHRD V3.3 *-* AT2G46640.2)
Solyc10g052530	Small auxin up-regulated RNA72
Solyc03g005780	Chlorophyll a-b binding protein, chloroplastic (AHRD V3.3 *** A0A2G2W7Q4_CAPBA)
Solyc01g087710	UPF0114 domain-containing protein (AHRD V3.3 *** A0A1Q3C5D7_CEPFO)
Solyc01g079180	Pectinesterase (AHRD V3.3 *** A0A2G2XQP7_CAPBA)
Solyc06g060520	DUF1191 domain-containing protein (AHRD V3.3 *** A0A1Q3BAW9_CEPFO)
Solyc12g011280	Chlorophyll a-b binding protein, chloroplastic (AHRD V3.3 *** A0A0F7H004_9ROSI)
Solyc08g014430	Formin-like protein (AHRD V3.3 *** A0A2G3BR67_CAPCH)
Solyc02g077140	Phospholipase A1-II 1 (AHRD V3.3 *** A0A2G2XEC5_CAPBA)
Solyc08g067320	Chlorophyll a-b binding protein, chloroplastic (AHRD V3.3 *-* A0A2G3D4H8_CAPCH)
Solyc10g007750	Plant basic secretory protein (BSP) family protein (AHRD V3.3 *** A0A2U1KY39_ARTAN)
Solyc03g097380	Heavy metal-associated isoprenylated plant protein (AHRD V3.3 *-* A0A2R6PUZ2_ACTCH)
Solyc05g150152	Photosystem I reaction centre subunit N protein (AHRD V3.3 *** A0A2U1NHW7_ARTAN)
Solyc10g007690	Chlorophyll a-b binding protein, chloroplastic (AHRD V3.3 *** A0A0F7H033_EROTE)
Solyc06g072710	RNA polymerase sigma factor sigA (AHRD V3.3 *** A0A2G2ZD00_CAPAN)
Solyc02g078620	Dof zinc finger protein DOF5.3 (AHRD V3.3 *** A0A2G3D6D4_CAPCH)
Solyc01g105030	Chlorophyll a-b binding protein, chloroplastic (AHRD V3.3 *** A0A2G3AWK5_CAPCH)
Solyc10g008830	GDSL esterase/lipase (AHRD V3.3 *** A0A2G3BD38_CAPCH)
Solyc06g054660	tracheary element differentiation-related 7 (AHRD V3.3 --* AT5G48920.1)
Solyc06g060830	Homeobox-leucine zipper protein HAT2 (AHRD V3.3 *** A0A2G2WJU4_CAPBA)
Solyc10g086390	Short-chain dehydrogenase TIC 32, chloroplastic (AHRD V3.3 *** A0A1U8E748_CAPAN)
Solyc07g006620	Protein kinase superfamily protein (AHRD V3.3 *** A0A2U1L2N8_ARTAN)
Solyc10g084430	RING/U-box superfamily protein (AHRD V3.3 *** A0A2U1Q288_ARTAN)
Solyc03g119860	Peptidyl-prolyl cis-trans isomerase (AHRD V3.3 *** A0A2K3PFW4_TRIPR)
Solyc07g065160	Pirin-like protein (AHRD V3.3 *** A0A2G3C2M5_CAPCH)
Solyc03g005900	GDSL esterase/lipase (AHRD V3.3 *** A0A2G2XF69_CAPBA)
Solyc08g068490	Auxin-responsive GH3 family protein (AHRD V3.3 *** A0A2U1MRW5_ARTAN)
Solyc09g097890	Cytochrome b561 and DOMON domain-containing protein (AHRD V3.3 *** A0A2G2YQA7_CAPAN)
Solyc01g105050	Chlorophyll a-b binding protein, chloroplastic (AHRD V3.3 *** A0A2G3AWK5_CAPCH)
Solyc10g150105	Bifunctional polymyxin resistance protein, ArnA (AHRD V3.3 *** A0A2U1N595_ARTAN)
Solyc01g109700	bHLH transcription factor 010
Solyc08g068480	Auxin-responsive GH3 family protein (AHRD V3.3 *-* A0A2U1MRW5_ARTAN)
Solyc01g007810	ovate family protein 3
Solyc06g064550	Aspartokinase-homoserine dehydrogenase (AHRD V3.3 *** O63067_SOYBN)
Solyc06g083480	NAD(P)-binding Rossmann-fold superfamily protein (AHRD V3.3 *** A0A1P8AYK7_ARATH)
Solyc01g110160	hypothetical protein (AHRD V3.3 *** AT2G21385.5)
Solyc09g075210	Late embryogenesis abundant protein Lea5 (AHRD V3.3 *** A0A1J3JXG8_NOCCA)
Solyc08g067330	Chlorophyll a-b binding protein, chloroplastic (AHRD V3.3 *-* A0A2G2W7Q4_CAPBA)
Solyc03g116730	Palmitoyl-monogalactosyldiacylglycerol delta-7 desaturase, chloroplastic (AHRD V3.3 *** A0A2G2WQQ5_CAPBA)
Solyc10g083170	NAD(P)-binding Rossmann-fold superfamily protein (AHRD V3.3 *** A0A2U1QER6_ARTAN),Pfam:PF13561
Solyc04g077690	hypothetical protein (AHRD V3.3 --* AT4G33800.2)
Solyc07g056570	notabilis
Solyc10g052470	Protein RADIALIS-like 6 (AHRD V3.3 *** A0A1U8FNU6_CAPAN)
Solyc11g010960	Alcohol dehydrogenase (AHRD V3.3 *** A0A1Y1I027_KLENI)
Solyc02g085120	Laccase (AHRD V3.3 *** K4BB26_SOLLC)
Solyc06g052010	SUN-like protein 16
Solyc06g072700	Heavy metal-associated isoprenylated plant protein (AHRD V3.3 *-* A0A2R6PUZ2_ACTCH)
Solyc07g042390	Plant invertase/pectin methylesterase inhibitor superfamily protein (AHRD V3.3 *** A0A061GSW0_THECC)
Solyc06g069000	GPI-anchored protein (AHRD V3.3 *** AT3G18050.1)
Solyc05g056060	Chlorophyll a-b binding protein, chloroplastic (AHRD V3.3 *-* A0A2G3CJ50_CAPCH)
Solyc10g086720	Fructose-1,6-bisphosphatase (AHRD V3.3 *** B6TSK5_MAIZE)
Solyc10g006230	Chlorophyll a-b binding protein, chloroplastic (AHRD V3.3 *** A0A2G3BCB0_CAPCH)
Solyc03g115980	Geranylgeranyl diphosphate reductase, chloroplastic (AHRD V3.3 *** A0A2G2WR46_CAPBA)
Solyc04g007300	bHLH transcription factor 030
Solyc03g082945	protein PSY2-like (AHRD V3.3 -** XP_021614131.1)
Solyc01g107460	Neuronal PAS domain protein (AHRD V3.3 *** A0A1P8BBZ0_ARATH)
Solyc09g007830	Cytokinin riboside 5'-monophosphate phosphoribohydrolase (AHRD V3.3 *** A0A1U8E671_CAPAN)
Solyc10g083860	Glycosyltransferase (AHRD V3.3 *** A0A2I4E2Y0_9ROSI)
Solyc11g007540	Cytochrome P450 (AHRD V3.3 *** A0A346CEB0_TANCI)
Solyc01g102950	Lycopene beta/epsilon cyclase protein (AHRD V3.3 *** A0A2U1QDC2_ARTAN)
Solyc02g089550	protein NSP-INTERACTING KINASE 1 (AHRD V3.3 *** A0A1U8FR57_CAPAN)
Solyc02g072540	Non-specific serine/threonine protein kinase (AHRD V3.3 *** A0A2G2XE54_CAPBA)
Solyc02g069450	Photosystem I reaction center subunit III, chloroplastic (AHRD V3.3 *** A0A1U8FJA0_CAPAN)
Solyc05g024260	Bidirectional sugar transporter SWEET (AHRD V3.3 *** A0A2G3C5C6_CAPCH)
Solyc02g086820	chloroplast carbonic anhydrase
Solyc03g121180	GDSL esterase/lipase (AHRD V3.3 *** A0A2G3D0P9_CAPCH)
Solyc09g009420	hypothetical protein (AHRD V3.3 *-* AT3G52740.1)
Solyc01g005985	Bifunctional inhibitor/lipid-transfer protein/seed storage 2S albumin superfamily protein, putative (AHRD V3.3 *** A0A061GSH0_THECC)
Solyc03g119540	Zinc finger protein (AHRD V3.3 *** A0A200Q3F7_9MAGN)
Solyc02g093525	hypothetical protein (AHRD V3.3 *** AT5G14410.1)
Solyc11g006910	Ferredoxin (AHRD V3.3 *** K4D4V2_SOLLC)
Solyc02g085110	Laccase (AHRD V3.3 *** K4BB25_SOLLC)
Solyc11g072080	F-box/kelch-repeat protein (AHRD V3.3 *-* A0A2G3BAF6_CAPCH)
Solyc01g107650	Ovary receptor kinase 1 (AHRD V3.3 *** S4WIP5_SOLCH)
Solyc06g071320	D-ribose-binding periplasmic protein (AHRD V3.3 *** A0A2P5F6E6_TREOI)
Solyc04g009050	agglutinin-like protein (AHRD V3.3 *-* AT3G54500.7)
Solyc06g066160	Isoflavone reductase (AHRD V3.3 *** A0A2I0X1T0_9ASPA)
Solyc06g070900	TCP transcription factor 17
Solyc07g049440	GDSL esterase/lipase (AHRD V3.3 *** A0A2G2Z2Z1_CAPAN)
Solyc10g008020	S-adenosyl-L-methionine-dependent methyltransferase (AHRD V3.3 *** A0A2U1PPX3_ARTAN)
Solyc12g044280	Photosystem I reaction center subunit VI, chloroplastic (AHRD V3.3 *** A0A2G3D0C1_CAPCH)
Solyc01g088300	Germin-like protein subfamily 1 member 15 (AHRD V3.3 *** A0A2G3C5Q2_CAPCH)
Solyc07g054210	light dependent NADH:protochlorophyllide oxidoreductase 2
Solyc08g076150	Pentatricopeptide repeat-containing protein (AHRD V3.3 *** A0A1U8GS04_CAPAN)
Solyc01g094700	Glycerol-3-phosphate acyltransferase, expressed (AHRD V3.3 *** D8L9N9_WHEAT)
Solyc05g055400	Cytochrome P450 (AHRD V3.3 *** A0A200Q2G7_9MAGN)
Solyc08g013670	Photosystem I reaction center subunit N, chloroplastic (AHRD V3.3 *** A0A1U8EZE3_CAPAN)
Solyc02g087860	Transcription factor PRE5 (AHRD V3.3 *** A0A1U8FQB1_CAPAN)
Solyc08g061010	Major facilitator superfamily protein (AHRD V3.3 *** A0A1P8AZ62_ARATH)
Solyc02g090900	Remorin (AHRD V3.3 *** A0A200QZA9_9MAGN)
Solyc01g110590	Small auxin up-regulated RNA6
Solyc08g076720	ABC transporter B family member 2 (AHRD V3.3 *** A0A2G2XLV4_CAPBA)
Solyc03g044930	Unknown protein
Solyc07g055950	Protodermal factor 1 (AHRD V3.3 *-* A0A2G2YIY2_CAPAN)
Solyc06g073290	Tetrapyrrole-binding protein, chloroplastic (AHRD V3.3 *** A0A2G2ZDA2_CAPAN)
Solyc04g014510	glutamine synthase
Solyc01g067295	Fruit-specific protein (AHRD V3.3 *** A0A2G2VKF4_CAPBA)
Solyc06g082940	Photosystem I reaction center subunit XI protein (AHRD V3.3 *** A0A2U1MVK5_ARTAN)
Solyc03g006880	gibberellin 20-oxidase-1
Solyc07g054580	Auxin-responsive GH3 family protein (AHRD V3.3 *** A0A2U1MRW5_ARTAN)
Solyc12g005660	Zinc finger protein/CONSTANS-like protein (AHRD V3.3 *-* A0A2K3M573_TRIPR)
Solyc06g083580	Pectate lyase (AHRD V3.3 *** A0A2G3CC63_CAPCH)
Solyc07g053640	Arabinogalactan-protein (AHRD V3.3 *-* Q41256_NICAL)
Solyc06g071030	isochorismate synthase
Solyc06g064460	60S ribosomal protein L7a (AHRD V3.3 *** A0A2G3DGL0_CAPCH)
Solyc09g092750	Unknown protein
Solyc07g066150	Photosystem I reaction center subunit V, chloroplastic (AHRD V3.3 *** A0A1U8HDK9_CAPAN)
Solyc09g014520	Chlorophyll a-b binding protein, chloroplastic (AHRD V3.3 *** A0A2G3BKI1_CAPCH)
Solyc06g084070	auxin-regulated IAA2
Solyc10g079170	Leucine-rich repeat receptor-like tyrosine-protein kinase (AHRD V3.3 *** A0A2R6R578_ACTCH)
Solyc10g008520	Auxin-responsive GH3 family protein (AHRD V3.3 *** A0A2U1MRW5_ARTAN)
Solyc06g049030	RING/U-box superfamily protein (AHRD V3.3 *** A0A2U1QK74_ARTAN)
Solyc06g084050	Photosystem II reaction center W protein, chloroplastic (AHRD V3.3 *** A0A2G2WN23_CAPBA)
Solyc03g025410	NAD(P)-binding Rossmann-fold superfamily protein (AHRD V3.3 *** Q8H1Q6_ARATH)
Solyc02g069460	Photosystem I reaction center subunit III, chloroplastic (AHRD V3.3 *** A0A1U8FJA0_CAPAN)
Solyc11g005190	WD40 repeat (AHRD V3.3 *** A0A200QUE5_9MAGN)
Solyc05g050550	hypothetical protein (AHRD V3.3 *** AT5G53030.1)
Solyc01g006690	IRK-interacting protein (AHRD V3.3 *** A0A2I4FH54_9ROSI)
Solyc04g064940	Receptor-like protein kinase 2 (AHRD V3.3 *** A0A314KW93_NICAT)
Solyc07g056650	Interactor of constitutive active ROPS 1-like protein (AHRD V3.3 *** A0A2K3NH99_TRIPR)
Solyc06g066640	Photosystem I reaction center subunit VI, chloroplastic (AHRD V3.3 *** A0A2G2WLH8_CAPBA)
Solyc07g032490	Major facilitator superfamily protein (AHRD V3.3 *** A0A1P8AZ04_ARATH)
Solyc01g079830	hypothetical protein (AHRD V3.3 *** AT5G19190.1)
Solyc01g094090	3-hydroxyisobutyryl-CoA hydrolase 1 (AHRD V3.3 *** A0A2G3BVL3_CAPCH)
Solyc01g112130	Flavin-containing monooxygenase (AHRD V3.3 *-* A0A1U8E9P1_CAPAN)
Solyc02g071380	2-oxoglutarate (2OG) and Fe(II)-dependent oxygenase superfamily protein (AHRD V3.3 *** F4I629_ARATH)
Solyc08g069010	Pentatricopeptide repeat-containing protein (AHRD V3.3 *** A0A2G3DE83_CAPCH)
Solyc10g077040	Magnesium-protoporphyrin IX monomethyl ester [oxidative] cyclase, chloroplastic (AHRD V3.3 *** A0A1U8EC90_CAPAN)
Solyc03g114560	Strictosidine synthase family protein (AHRD V3.3 *** D7LVM7_ARALL)
Solyc01g098080	BY-2 kinesin-like protein 5 (AHRD V3.3 *** Q9AVP5_TOBAC)
Solyc06g068950	Phosphoethanolamine N-methyltransferase (AHRD V3.3 *** A0A2G2WLK0_CAPBA)
Solyc06g005710	Protein TIC 62, chloroplastic (AHRD V3.3 *** A0A1J3HBE9_NOCCA)
Solyc03g111550	GDSL esterase/lipase (AHRD V3.3 *** A0A2G3CCU4_CAPCH)
Solyc11g008630	HXXXD-type acyl-transferase family protein (AHRD V3.3 *** A0A2U1LG13_ARTAN)
Solyc09g091760	bHLH transcription factor 151
Solyc08g005630	Long-chain-alcohol oxidase (AHRD V3.3 *** R9R6I9_SOLLC)
Solyc07g018140	Protein kinase superfamily protein (AHRD V3.3 *** A0A2U1MSN8_ARTAN)
Solyc04g079050	UDP-glycosyltransferase 79B2 (AHRD V3.3 *** A0A2G3CJJ2_CAPCH)
Solyc07g052950	Unknown protein
Solyc07g008240	Non-symbiotic hemoglobin like (AHRD V3.3 *** A0A2R6R1Q2_ACTCH)
Solyc01g106820	Ethylene-dependent gravitropism-deficient and yellow-green-like 3 (AHRD V3.3 *** A0A2U1KYW2_ARTAN)
Solyc11g069250	Fasciclin-like arabinogalactan protein 12 (AHRD V3.3 *** A0A1J6K653_NICAT)
Solyc10g009570	Rhodanese-like domain-containing protein 4, chloroplastic (AHRD V3.3 *** A0A2G2VSY7_CAPBA)
Solyc08g005677	Terpene synthase (AHRD V3.3 *** G5CV36_SOLLC)
Solyc10g049580	classical arabinogalactan protein 9-like (AHRD V3.3 *-* XP_004248771.3)
Solyc03g122140	Peroxisomal (S)-2-hydroxy-acid oxidase GLO4 (AHRD V3.3 *** A0A2G2WPV6_CAPBA)
Solyc02g084990	Mannan endo-1,4-beta-mannosidase (AHRD V3.3 *** A0A2K3NB99_TRIPR)
Solyc10g080840	Cytochrome P450 (AHRD V3.3 *** A2PZD4_IPONI)
Solyc12g006997	Heavy metal transport/detoxification superfamily protein (AHRD V3.3 *** A0A2U1NJ85_ARTAN)
Solyc08g081220	Cytochrome P450 (AHRD V3.3 *** A0A200Q5S5_9MAGN)
Solyc01g095530	hypothetical protein (AHRD V3.3 *-* AT5G41761.1)
Solyc08g006930	photosystem I reaction center subunit psaK, chloroplastic (AHRD V3.3 *** A0A2G3AN63_CAPAN)
Solyc08g082590	Glutaredoxin (AHRD V3.3 *** A0A2U1KGP9_ARTAN)
Solyc04g007500	RING-H2 finger protein 2B (AHRD V3.3 *** A0A2U1PWM9_ARTAN)
Solyc05g052280	Peroxidase (AHRD V3.3 *** K4C1Q9_SOLLC)
Solyc11g007330	RAB6-interacting golgin (DUF662) (AHRD V3.3 *** Q9LFA1_ARATH)
Solyc01g094110	11-S seed storage protein (AHRD V3.3 *** A0A2U1KM33_ARTAN)
Solyc09g092270	Transferase (AHRD V3.3 *** A0A200PUF8_9MAGN)
Solyc12g099650	Photosystem II 5 kDa protein, chloroplastic (AHRD V3.3 *** A0A2G3B5K3_CAPCH)
Solyc12g056610	Secoisolariciresinol dehydrogenase (AHRD V3.3 *** A0A1U8ETA2_CAPAN)
Solyc07g062290	Ubiquitin domain-containing protein (AHRD V3.3 *** A0A2U1LN61_ARTAN)
Solyc03g005320	3-ketoacyl-CoA synthase (AHRD V3.3 *** A0A2G2WWC0_CAPBA)
Solyc02g088190	MYB transcription factor (AHRD V3.3 *-* A0A0U3IU11_MESCR)
Solyc05g050980	3-phosphoshikimate 1-carboxyvinyltransferase (AHRD V3.3 *** A0A0M8KSM3_NICAT)
Solyc08g081390	Phosphoglycerate mutase-like protein AT74 (AHRD V3.3 *** A0A2G3ADV8_CAPAN)
Solyc04g015750	CobN/magnesium chelatase (AHRD V3.3 *** A0A200PZ28_9MAGN)
Solyc04g005100	transcription factor MYB1R1-like (AHRD V3.3 *** A0A2I4GKI8_9ROSI)
Solyc08g066610	EPIDERMAL PATTERNING FACTOR-like protein 9 (AHRD V3.3 *** A0A2G2WD44_CAPBA)
Solyc06g082950	Photosystem I reaction center subunit XI protein (AHRD V3.3 *** A0A2U1MVK5_ARTAN)
Solyc06g064610	hypothetical protein (AHRD V3.3 *-* AT1G55365.1)
Solyc05g007090	Zinc knuckle (CCHC-type) family protein (AHRD V3.3 *** A0A1P8BB42_ARATH)
Solyc06g059710	Acyl-[acyl-carrier-protein] desaturase (AHRD V3.3 *** A0A2I4GZ93_9ROSI)
Solyc04g007690	SlPIN3
Solyc02g090030	33 kDa oxygen-evolving protein
Solyc06g074000	Eukaryotic aspartyl protease family protein, putative (AHRD V3.3 *** A0A061GZN2_THECC)
Solyc09g063130	Photosystem I reaction center subunit IV (AHRD V3.3 *-* A0A2P6U4S6_CHLSO)
Solyc01g100770	DUF538 domain-containing protein (AHRD V3.3 *** A0A1Q3CLQ5_CEPFO)
Solyc10g074920	Mannan endo-1,4-beta-mannosidase (AHRD V3.3 *** A0A2K3PQN7_TRIPR)
Solyc10g084840	Thaumatin-like protein (AHRD V3.3 *** A0A2G2VUW4_CAPBA)
Solyc06g075670	MYB transcription factor (AHRD V3.3 *-* B4FPU3_MAIZE)
Solyc06g084140	Sulfate transporter (AHRD V3.3 *** Q70BL1_BRAOL)
Solyc04g008570	Pentatricopeptide repeat-containing protein, chloroplastic (AHRD V3.3 *** A0A2G3CF28_CAPCH)
Solyc06g082860	Cytochrome and DOMON domain-containing protein (AHRD V3.3 *** A0A2G2ZEL3_CAPAN)
Solyc09g082980	DUF506 domain-containing protein (AHRD V3.3 *** A0A1Q3BNU4_CEPFO)
Solyc04g009020	High chlorophyll fluorescent 107 (AHRD V3.3 *** F4J3Z3_ARATH)
Solyc06g066530	DUF1677 domain-containing protein (AHRD V3.3 *** A0A1Q3DB84_CEPFO)
Solyc01g102610	Ferric reduction oxidase 6 (AHRD V3.3 *** A0A2G3BUN6_CAPCH)
Solyc04g050950	Sn-1 protein (AHRD V3.3 *** Q42393_CAPAN)
Solyc06g053140	Rhodanese-like domain-containing protein 14, chloroplastic (AHRD V3.3 *** A0A2G2WIJ1_CAPBA)
Solyc03g095860	Ankyrin repeat-containing protein (AHRD V3.3 *** A0A2U1NC91_ARTAN)
Solyc06g069790	Gibberellin-regulated protein (AHRD V3.3 *** S8CK34_9LAMI)
Solyc01g107430	Zinc finger protein (AHRD V3.3 *** A0A200QZQ7_9MAGN)
Solyc05g010080	lysine-rich arabinogalactan protein 19 (AHRD V3.3 *-* XP_004238980.1)
Solyc12g056710	Secoisolariciresinol dehydrogenase (AHRD V3.3 *** A0A1U8ETA2_CAPAN),Pfam:PF13561
Solyc01g096880	Major facilitator superfamily protein (AHRD V3.3 *** A0A1P8AZ04_ARATH)
Solyc10g074470	DUF630 family protein, putative (DUF630 and DUF632) (AHRD V3.3 *** Q9XI02_ARATH)
Solyc10g008440	Expansin-B3 (AHRD V3.3 *** A0A2G3BCT4_CAPCH)
Solyc06g050840	bHLH transcription factor135
Solyc02g090580	ternary complex factor MIP1 leucine-zipper protein (Protein of unknown function%2C DUF547) (AHRD V3.3 *** AT4G37080.3)
Solyc09g150105	Laccase (AHRD V3.3 *** M1AHJ4_SOLTU)
Solyc03g111610	Haloacid dehalogenase-like hydrolase domain-containing protein (AHRD V3.3 *** A0A2G3CCT0_CAPCH),Pfam:PF13419
Solyc02g090890	zeaxanthin epoxidase
Solyc02g092720	hypothetical protein (AHRD V3.3 *** AT5G67350.1)
Solyc03g025720	Oxalate--CoA ligase (AHRD V3.3 *** A0A2G2X724_CAPBA)
Solyc03g097320	RNA polymerase sigma factor sigA (AHRD V3.3 *** A0A2G2VB29_CAPBA)
Solyc10g079110	1-acyl-sn-glycerol-3-phosphate acyltransferase 2 (AHRD V3.3 *** A0A2G2YP29_CAPAN)
Solyc02g085950	cell wall protein X77373
Solyc06g050170	Potassium transporter (AHRD V3.3 *** A0A1Q3B385_CEPFO)
Solyc01g100760	DUF538 domain-containing protein (AHRD V3.3 *** A0A1Q3CLQ5_CEPFO)
Solyc01g094750	Cytochrome P450 (AHRD V3.3 *** A0A2U1NG86_ARTAN)
Solyc02g079950	photosystem II oxygen-evolving complex protein 3
Solyc01g087040	Photosystem II PsbP (AHRD V3.3 *** A0A200Q959_9MAGN)
Solyc02g079500	Peroxidase (AHRD V3.3 *** M1C184_SOLTU)
Solyc07g063120	Protein SPA1-RELATED 3 (AHRD V3.3 *** A0A2G2VZ51_CAPBA)
Solyc02g087960	R2R3MYB transcription factor 94
Solyc03g118410	Acyl carrier protein (AHRD V3.3 *** A0A1U8G884_CAPAN)
Solyc02g021430	Mitochondrial transcription termination factor family protein (AHRD V3.3 *** O64685_ARATH)
Solyc02g072450	Unknown protein
Solyc01g102980	zinc-finger homeodomain protein 4 (AHRD V3.3 *** A0A2I4EEG0_9ROSI)
Solyc04g009420	PsbP domain-containing protein (AHRD V3.3 *** A0A1Q3CAL9_CEPFO)
Solyc06g076120	Fasciclin-like arabinogalactan protein 4 (AHRD V3.3 *** A0A2G2ZDY4_CAPAN)
Solyc05g012955	Sulfotransferase (AHRD V3.3 *** A0A2I4HG22_9ROSI)
Solyc06g074510	Phosphoglycerate/bisphosphoglycerate mutase family protein (AHRD V3.3 *** A0A1P8BB43_ARATH)
Solyc02g092570	Transcription factor GRAS (AHRD V3.3 *** A0A200R352_9MAGN)
Solyc12g011020	Haloacid dehalogenase (HAD) superfamily protein (AHRD V3.3 *** A0A2U1ND25_ARTAN)
Solyc04g081790	GDSL esterase/lipase (AHRD V3.3 *** A0A2R6PZI7_ACTCH)
Solyc00g500139	Photosystem I P700 chlorophyll a apoprotein A1 (AHRD V3.3 *** K4EPK3_DATST)
Solyc09g074450	Classical arabinogalactan protein 26 (AHRD V3.3 *-* A0A2G3CCP4_CAPCH)
Solyc07g020800	Rac-like GTP binding protein (AHRD V3.3 *** Q9S821_PHYPA)
Solyc10g083300	invertase 8
Solyc03g063030	Amino acid transporter (AHRD V3.3 *** A0A200R5Q3_9MAGN)
Solyc09g092725	FAM10 family protein At4g22670-like (AHRD V3.3 *-* XP_010326878.1)
Solyc10g086660	Rop guanine nucleotide exchange factor 7 (AHRD V3.3 *** A0A2G3BIR2_CAPCH)
Solyc11g019910	Plant invertase/pectin methylesterase inhibitor superfamily protein (AHRD V3.3 *** A0A2U1KPL8_ARTAN)
Solyc11g006710	Cationic amino acid transporter (AHRD V3.3 *** S8DTC6_9LAMI)
Solyc04g007820	Sn-1 protein (AHRD V3.3 *** Q42393_CAPAN)
Solyc07g006300	Protein ECERIFERUM 3 (AHRD V3.3 *** A0A2G3BXC2_CAPCH)
Solyc04g063240	Protein STAY-GREEN, chloroplastic (AHRD V3.3 *** A0A2G2WYV6_CAPBA)
Solyc01g087690	RNA polymerase sigma factor sigD, chloroplastic (AHRD V3.3 *** A0A2G2XSP7_CAPBA)
Solyc03g063040	Amino acid transporter (AHRD V3.3 *-* S8DQ51_9LAMI)
Solyc10g077120	Photosystem II core complex proteins psbY, chloroplastic (AHRD V3.3 *-* A0A1U8E9S9_CAPAN)
Solyc03g083100	SUN-like protein 10
Solyc02g086200	Chloroplastic group IIA intron splicing facilitator CRS1, chloroplastic (AHRD V3.3 *** A0A2G2XGQ7_CAPBA)
Solyc06g053730	Serine/threonine-protein kinase BLUS1 (AHRD V3.3 *** A0A2G3C6N8_CAPCH)
Solyc06g074540	PHYTOSULFOKINE 3 PRECURSOR (AHRD V3.3 *-* AT3G44735.2)
Solyc09g072820	Cellulose synthase (AHRD V3.3 *** K4CUV8_SOLLC)
Solyc11g071780	Unknown protein
Solyc12g010590	O-acyltransferase WSD1-like protein (AHRD V3.3 *** A0A2K3N315_TRIPR)
Solyc12g009600	Thylakoid lumenal 16.5 kDa protein, chloroplastic (AHRD V3.3 *** A0A2G2YVM2_CAPAN)
Solyc08g008610	Alpha/beta-Hydrolases superfamily protein (AHRD V3.3 *** A0A2U1LI82_ARTAN)
Solyc01g081480	GPI inositol-deacylase PGAP1-like protein (AHRD V3.3 *** A0A2U1LZR3_ARTAN)
Solyc05g052350	Leucine-rich repeat receptor-like protein kinase (AHRD V3.3 *** A0A2R6PLL3_ACTCH)
Solyc01g097860	myelin-associated oligodendrocyte basic protein (AHRD V3.3 *-* AT1G54520.1)
Solyc07g044860	psbXphotosystem II 23 kDa protein
Solyc06g054260	photosystem 1 reaction center protein subunit 2
Solyc05g025600	Photosystem II reaction center X protein (AHRD V3.3 *** A0A2G3CGE7_CAPCH)
Solyc07g006855	CASP-like protein (AHRD V3.3 *** A0A218XHD9_PUNGR)
Solyc05g053760	Chaperone protein DnaJ (AHRD V3.3 *** A0A2G3AV72_CAPCH)
Solyc03g112580	Receptor protein kinase, putative (AHRD V3.3 *** B9RAX9_RICCO)
Solyc12g096320	Gamma-glutamylcyclotransferase (AHRD V3.3 *** A0A2G3B4Z7_CAPCH)
Solyc01g110940	Auxin-responsive protein SAUR20 (AHRD V3.3 *** A0A2G2XY34_CAPAN)
Solyc09g008320	Xyloglucan endotransglucosylase/hydrolase (AHRD V3.3 *** A0A1U8EG04_CAPAN)
Solyc07g008710	MLP-like protein 43 (AHRD V3.3 *** A0A2U1L1Z2_ARTAN)
Solyc01g110340	Endoglucanase (AHRD V3.3 *** A0A218XGM2_PUNGR)
Solyc02g083410	Phytoene dehydrogenase chloroplastic chromoplastic-like (AHRD V3.3 *** A0A2K3LEN1_TRIPR)
Solyc01g109180	Long chain acyl-CoA synthetase 4 (AHRD V3.3 *** A0A2G2Y3Y7_CAPAN)
Solyc03g026330	ATP-dependent Clp protease ATP-binding subunit (AHRD V3.3 *-* AT5G62140.1)
Solyc04g072940	nucleolar GTP-binding protein (AHRD V3.3 *** AT1G78110.1)
Solyc01g006790	hypothetical protein (AHRD V3.3 *-* AT2G27180.1)
Solyc02g065400	33kDa precursor protein of oxygen-evolving complex
Solyc09g011010	High-light-induced protein, chloroplastic (AHRD V3.3 *** A0A1U8FG85_CAPAN)
Solyc07g066310	Photosystem II 10 kDa polypeptide, chloroplastic (AHRD V3.3 *** A0A2G3C3G4_CAPCH)
Solyc02g080310	Beta-glucosidase 46 (AHRD V3.3 *** A0A1U8FUJ5_CAPAN)
Solyc06g084420	Leucine-rich repeat receptor-like kinase (AHRD V3.3 *** A0A0K9PKL2_ZOSMR)
Solyc02g091920	xyloglucan endotransglucosylase-hydrolase 7
Solyc03g019660	Thylakoid lumenal 17.9 kDa protein, chloroplastic (AHRD V3.3 *** A0A2G2V4Z7_CAPBA)
Solyc06g075660	MYB transcription factor (AHRD V3.3 *-* B4FPU3_MAIZE)
Solyc06g065970	Bifunctional inhibitor/lipid-transfer protein/seed storage 2S albumin superfamily protein (AHRD V3.3 *** A0A2U1PU47_ARTAN)
Solyc05g006050	cyclinD1_1
Solyc09g097910	30S ribosomal protein s1-like (AHRD V3.3 *** A0A2K3PDC1_TRIPR)
Solyc06g069880	protein PHYTOCHROME KINASE SUBSTRATE 3-like (AHRD V3.3 *** A0A2I4FQS5_9ROSI)
Solyc10g078280	Cytochrome P450 (AHRD V3.3 *** A0A2U1NMT2_ARTAN)
Solyc04g074640	Ascorbate peroxidase (AHRD V3.3 *** A0A0K2SS60_CITUN)
Solyc10g085500	Cytochrome P450 (AHRD V3.3 *** A0A2U1LHU2_ARTAN)
Solyc02g082680	RB1-inducible coiled-coil protein (AHRD V3.3 *** AT2G17550.1)
Solyc01g111660	plasma membrane intrinsic protein 2.8
Solyc03g006810	Peroxidase (AHRD V3.3 *** K4BEA4_SOLLC)
Solyc12g150101	Photosystem II reaction center X protein (AHRD V3.3 *** A0A2G2X3Z0_CAPBA)
Solyc02g080220	Pectinesterase (AHRD V3.3 *** A0A2G2VBJ7_CAPBA)
Solyc05g024020	hypothetical protein (AHRD V3.3 *** AT4G26415.1)
Solyc05g051710	sorbin/SH3 domain protein (AHRD V3.3 *** AT5G09960.1)
Solyc08g074480	Bifunctional inhibitor/lipid-transfer protein/seed storage 2S albumin superfamily protein (AHRD V3.3 *** A0A2U1PU47_ARTAN)
Solyc04g016330	Glycerol-3-phosphate dehydrogenase [NAD(+)] (AHRD V3.3 *** A0A2G3CDF8_CAPCH)
Solyc07g043130	Phototropic-responsive NPH3 family protein (AHRD V3.3 *** A0A2U1NE60_ARTAN)
Solyc09g090680	Cysteine-rich repeat secretory protein 3 (AHRD V3.3 *** A0A2G3CR65_CAPCH)
Solyc02g087400	Ankyrin repeat-containing protein (AHRD V3.3 *** A0A2U1KW09_ARTAN)
Solyc03g006620	Cotton fiber (DUF761) (AHRD V3.3 *** F4HTI9_ARATH)
Solyc09g065910	Photosystem II reaction center W protein, chloroplastic (AHRD V3.3 *-* A0A1U8H8Q3_CAPAN)
Solyc04g077190	Endo-1,4-beta-xylanase 1 (AHRD V3.3 *** XYN1_ARATH)
Solyc07g063850	IAA-amido synthetase 3-9
Solyc02g014460	DNA damage-binding protein CMR1 (AHRD V3.3 *** R4XC35_TAPDE)
Solyc10g086570	transmembrane protein (AHRD V3.3 *** AT5G02160.1)
Solyc04g074990	Zinc-finger homeodomain protein 1 (AHRD V3.3 *** A0A2G2X027_CAPBA)
Solyc06g065490	Photosystem II reaction center PsbP family protein (AHRD V3.3 *** A0A0F7CYM1_9ROSI)
Solyc07g016050	Arginine decarboxylase-like protein (AHRD V3.3 *** A0A2K3M901_TRIPR)
Solyc06g053840	auxin-regulated IAA4
Solyc01g107990	PI-PLC X domain-containing protein (AHRD V3.3 *** A0A2G2W995_CAPBA)
Solyc03g116160	protein PHYTOCHROME KINASE SUBSTRATE 3-like (AHRD V3.3 *** A0A2I4F4L3_9ROSI)
Solyc09g092670	Cytochrome (AHRD V3.3 *** A0A1U8G4E5_CAPAN)
Solyc07g039190	hypothetical protein (AHRD V3.3 *-* AT5G56850.4)
Solyc01g105020	Protein phosphatase 2C (PP2C)-like domain (AHRD V3.3 *-* A0A200PXZ2_9MAGN)
Solyc05g012950	Sulfotransferase (AHRD V3.3 *-* A0A200QN29_9MAGN)
Solyc03g083060	Ribonuclease P protein subunit P38-like protein (AHRD V3.3 *** AT5G53020.9)
Solyc08g082660	Cellulose synthase (AHRD V3.3 *** A0A200QCL6_9MAGN)
Solyc04g050050	SUN-like protein 13
Solyc04g008260	Purple acid phosphatase (AHRD V3.3 *** Q6J5M7_SOLTU)
Solyc06g068230	Tetratricopeptide repeat (TPR)-like superfamily protein (AHRD V3.3 *** A0A2U1MYN5_ARTAN)
Solyc10g079490	Core-2/I-branching beta-16-N-acetylglucosaminyltransferase family protein (AHRD V3.3 *** B6ST68_MAIZE)
Solyc07g043240	Pectinesterase (AHRD V3.3 *** A0A1U8ETT4_CAPAN)
Solyc03g013240	lysine-tRNA ligase (AHRD V3.3 *** AT3G01060.1)
Solyc12g056350	Stress responsive alpha-beta barrel (AHRD V3.3 *** A0A200QUF2_9MAGN)
Solyc10g044520	Ferredoxin (AHRD V3.3 *** A0A0K0PWX6_SOLLC)
Solyc06g069710	NAC domain-containing protein (AHRD V3.3 *** A0A2G3C9H9_CAPCH)
Solyc02g068140	Major facilitator superfamily protein (AHRD V3.3 *** A0A2U1PZJ0_ARTAN)
Solyc02g079920	Zinc finger, C2H2 (AHRD V3.3 *** A0A2U1PE02_ARTAN)
Solyc04g076340	hypothetical protein (AHRD V3.3 *-* AT4G38060.4)
Solyc12g009580	CRABS CLAW 5b
Solyc12g014040	Serine/Threonine-kinase pakA-like protein (AHRD V3.3 *-* AT3G15095.1)
Solyc08g067240	BRCT domain DNA repair protein (AHRD V3.3 *** F4ITP1_ARATH)
Solyc09g015080	Patellin-6 (AHRD V3.3 *** A0A1U8EDI8_CAPAN)
Solyc11g012360	Tonoplast dicarboxylate transporter (AHRD V3.3 *** A0A2G3AZI6_CAPCH)
Solyc03g120640	Photosystem I reaction center subunit VI, chloroplastic (AHRD V3.3 *** A0A2G3D0C1_CAPCH)
Solyc06g036260	beta-carotene hydroxylase-1
Solyc07g022900	Chlorophyll a-b binding protein, chloroplastic (AHRD V3.3 *** A0A2G2V6L4_CAPBA)
Solyc02g005180	Sugar facilitator protein 2
Solyc01g097290	auxin-regulated IAA16
Solyc11g033283	Protein NRT1/ PTR FAMILY 6.1 (AHRD V3.3 *** A0A2G2ZGE5_CAPAN)
Solyc05g025890	Acyl-CoA N-acyltransferases (NAT) superfamily protein (AHRD V3.3 *** Q8GUT5_ARATH)
Solyc03g080060	L-type lectin-domain containing receptor kinase VIII.2-like (AHRD V3.3 *** A0A2I4F917_9ROSI)
Solyc02g090960	Protein RALF-like 34 (AHRD V3.3 *** A0A2G2XHD5_CAPBA)
Solyc06g071410	MAP kinase kinase kinase 40
Solyc10g055630	plasma membrane intrinsic protein 2.9
Solyc06g065990	ATP synthase subunit b', chloroplastic (AHRD V3.3 *** A0A1U8GUM8_CAPAN)
Solyc04g082010	pre-plastocyanin
Solyc02g023950	Leucine-rich receptor-like protein kinase family protein (AHRD V3.3 *** A0A061G8R7_THECC)
Solyc01g005520	Protein LOW PSII ACCUMULATION 1, chloroplastic (AHRD V3.3 *-* A0A1J3E7D8_NOCCA)
Solyc08g080750	LURP-one-like protein (AHRD V3.3 *** A0A1P8AWJ7_ARATH)
Solyc01g112120	Flavin-containing monooxygenase (AHRD V3.3 *** A0A2G2XYN9_CAPAN)
Solyc01g103100	NAD(P)-binding Rossmann-fold superfamily protein (AHRD V3.3 *** A0A2U1N9F9_ARTAN)
Solyc12g008980	Delta,Pfam:PF05834
Solyc06g049040	Basic-leucine zipper (BZIP) transcription factor family protein (AHRD V3.3 *** A0A2U1LV89_ARTAN)
Solyc06g008500	Ankyrin repeat-containing protein (AHRD V3.3 *-* A0A2U1M3J2_ARTAN)
Solyc01g081060	Solyc01g081060
Solyc10g008660	Anthocyanidin 3-O-glucoside-6''-O-malonyltransferase (AHRD V3.3 *-* Q6WB13_CHRMO)
Solyc09g031750	Phosphate transporter (AHRD V3.3 *** A0A2H4H6T0_MALDO)
Solyc01g107180	Phototropic-responsive NPH3 family protein (AHRD V3.3 *** A0A2U1N5P4_ARTAN)
Solyc03g006970	serine protease SBT2
Solyc02g067320	Zinc-finger homeodomain protein 10 (AHRD V3.3 *** A0A2G3D3J7_CAPCH)
Solyc09g047900	Alpha/beta-Hydrolases superfamily protein (AHRD V3.3 *** Q8VZ57_ARATH)
Solyc09g090570	Proton gradient regulation 5 (AHRD V3.3 *** A0A2U1Q6W9_ARTAN)
Solyc01g005280	Sec14p-like phosphatidylinositol transfer family protein (AHRD V3.3 *** A0A1Y1I4L4_KLENI)
Solyc01g109040	Cytochrome b6-f complex subunit 7 (AHRD V3.3 *** A0A1U8DXD4_CAPAN)
Solyc04g077535	DUF4378 domain-containing protein (AHRD V3.3 *** A0A1Q3ALK9_CEPFO)
Solyc08g081380	BTB/POZ domain-containing protein (AHRD V3.3 *** A0A2G3DAM3_CAPCH)
Solyc09g090500	Cyclopropane-fatty-acyl-phospholipid synthase (AHRD V3.3 *** A0A2U1QM01_ARTAN),Pfam:PF02353
Solyc07g063590	Myosin-2 (AHRD V3.3 *** A0A2G3C394_CAPCH)
Solyc06g019170	Delta-1-pyrroline-5-carboxylate synthase (AHRD V3.3 *** A0A0U1XEG4_LYCCN)
Solyc02g084610	Leucine-rich repeat receptor-like protein kinase PXL2 (AHRD V3.3 *** A0A1J3GLI2_NOCCA)
Solyc11g011440	aspartic proteinase PCS1-like (AHRD V3.3 *** A0A1U8GN15_CAPAN)
Solyc01g095320	Bag family molecular chaperone regulator 6-like protein (AHRD V3.3 *** A0A2K3PRI9_TRIPR)
Solyc06g069030	microbial collagenase (AHRD V3.3 *** AT1G18060.1)
Solyc02g081330	phytoene synthase 2,Pfam:PF00494
Solyc01g096630	Cilia-and flagella-associated protein 20 (AHRD V3.3 *-* A0A2G2YYL7_CAPAN)
Solyc05g007880	cyclic dof factor 2-like (AHRD V3.3 *** A0A2I4E3P6_9ROSI)
Solyc05g006700	Wall-associated receptor kinase-like protein (AHRD V3.3 *** A0A2K3NTT9_TRIPR)
Solyc04g074080	WW domain-containing protein (AHRD V3.3 *** A0A2U1LGX7_ARTAN)
Solyc12g006050	Protein NRT1/ PTR FAMILY 6.4 (AHRD V3.3 *** A0A2G2X304_CAPBA)
Solyc06g073540	Argonaute4b
Solyc04g008060	Vacuolar iron transporter (AHRD V3.3 *** C4B8E3_TULGE)
Solyc09g082190	DUF1677 domain-containing protein (AHRD V3.3 *** A0A1Q3CNW8_CEPFO)
Solyc06g068220	Alpha/beta-Hydrolases superfamily protein (AHRD V3.3 *** Q8VZ57_ARATH)
Solyc08g082400	Chlororespiratory reduction31 (AHRD V3.3 *** A0A0F7GYA7_9ROSI)
Solyc12g087840	RING/U-box superfamily protein (AHRD V3.3 *-* A0A2U1LC40_ARTAN)
Solyc06g074850	Carboxypeptidase (AHRD V3.3 *** A0A2G3CAN0_CAPCH)
Solyc02g063230	membrane-associated kinase regulator (AHRD V3.3 *** AT1G67050.1)
Solyc03g007050	LRR receptor-like kinase family protein (AHRD V3.3 *** A0A072VP04_MEDTR)
Solyc11g071240	U-box domain-containing protein 26 (AHRD V3.3 *** A0A1J3FUP2_NOCCA)
Solyc01g008930	AUREA phytochromobilin synthase
Solyc04g072740	Sulfate transporter 2.1 (AHRD V3.3 *** A0A2G2ZQE3_CAPAN)
Solyc10g008160	uniform ripening
Solyc12g006630	Dynein light chain (AHRD V3.3 *** A0A2G2YUH7_CAPAN)
Solyc04g010190	FKBP-type peptidyl-prolyl cis-trans isomerase (AHRD V3.3 *** AT3G12345.1)
Solyc08g075990	protein LOW PSII ACCUMULATION 3, chloroplastic (AHRD V3.3 *** A0A2I4H7S7_9ROSI)
Solyc10g006740	Calcium-binding protein PBP1 (AHRD V3.3 *** A0A2G2XZK3_CAPAN)
Solyc08g079010	C2H2-like zinc finger protein (AHRD V3.3 *-* A0A2U1KP34_ARTAN)
Solyc12g010380	Adenylate kinase (AHRD V3.3 *** A0A2U1NM67_ARTAN)
Solyc10g086170	Amidase 1 (AHRD V3.3 *** A0A2G3BEL1_CAPCH)
Solyc05g013960	Oxysterol-binding protein (AHRD V3.3 *** A0A200RCU6_9MAGN)
Solyc09g075590	leucine-rich repeat extensin-like protein 1 (AHRD V3.3 *** XP_010326561.1)
Solyc02g065110	MAP kinase kinase kinase 15
Solyc08g078670	Eukaryotic aspartyl protease family protein (AHRD V3.3 *** A0A061G3B8_THECC)
Solyc04g007680	Sn-2 protein (AHRD V3.3 *** Q39467_CAPAN)
Solyc10g044840	YacP-like NYN domain protein (AHRD V3.3 *** F4IQD4_ARATH)
Solyc01g067290	Divinyl chlorophyllide a 8-vinyl-reductase, chloroplastic (AHRD V3.3 *** A0A2G2XQY6_CAPBA)
Solyc09g065560	Sulfate transporter (AHRD V3.3 *** Q70BL1_BRAOL)
Solyc11g067270	Acylsugar acyltransferase 3 (AHRD V3.3 *** A0A0B5JFF6_SOLHA)
Solyc01g009080	Zeaxanthin epoxidase, chloroplastic (AHRD V3.3 *** A0A1J3K020_NOCCA)
Solyc05g007480	protein PHYTOCHROME KINASE SUBSTRATE 1-like (AHRD V3.3 *** A0A2I4EE26_9ROSI)
Solyc06g076630	Peroxidase (AHRD V3.3 *** K4CA23_SOLLC)
Solyc12g014450	DUF3537 domain-containing protein (AHRD V3.3 *** A0A1Q3D045_CEPFO)
Solyc02g073580	transcription factor TGA6-like (AHRD V3.3 *** A0A2I4DJ54_9ROSI)
Solyc01g094100	Cytochrome P450 (AHRD V3.3 *** A0A200PMP8_9MAGN)
Solyc05g046150	Kirola (AHRD V3.3 *** A0A2G3CFG1_CAPCH)
Solyc04g077510	Growth-regulating factor 8 (AHRD V3.3 *** A0A2G2ZR93_CAPAN)
Solyc03g115940	Dof zinc finger protein (AHRD V3.3 *** A0A2K3MQ38_TRIPR)
Solyc03g034400	Protein DETOXIFICATION (AHRD V3.3 *** A0A2U1NLL3_ARTAN)
Solyc05g014190	CAAX amino terminal protease family protein (AHRD V3.3 *** AT3G26085.2)
Solyc06g053910	DUF506 domain-containing protein (AHRD V3.3 *** A0A1Q3BNU4_CEPFO)
Solyc09g089730	2-oxoglutarate (2OG) and Fe(II)-dependent oxygenase superfamily protein (AHRD V3.3 *** A0A2U1NTU8_ARTAN)
Solyc03g033330	RING/U-box superfamily protein (AHRD V3.3 *** A0A2U1ML59_ARTAN)
Solyc08g059760	Peroxidase (AHRD V3.3 *** A0A2P5YQP5_GOSBA)
Solyc03g110860	Nuclear transcription factor Y subunit C-4 (AHRD V3.3 *** A0A2G3CY59_CAPCH)
Solyc03g113280	Integral membrane HPP family protein (AHRD V3.3 *** A0A2U1NK12_ARTAN)
Solyc08g006990	Aluminum activated malate transporter family protein (AHRD V3.3 *** A0A2U1QG27_ARTAN)
Solyc04g078520	Transcription factor MYC/MYB domain-containing protein (AHRD V3.3 *** A0A2U1MUV3_ARTAN)
Solyc09g075470	DnaJ-like protein subfamily B member 6 (AHRD V3.3 *** A0A2G2W0L3_CAPBA)
Solyc04g081320	Protein disulfide-isomerase LQY1, chloroplastic (AHRD V3.3 *** LQY1_ARATH)
Solyc05g056300	Thioredoxin F-type, chloroplastic (AHRD V3.3 *** A0A2G2V655_CAPBA)
Solyc11g011840	Oxidoreductase (AHRD V3.3 *** A0A200R904_9MAGN)
Solyc04g071700	5-formyltetrahydrofolate cyclo-ligase-like protein (AHRD V3.3 *** A0A2G3CMU4_CAPCH)
Solyc06g076400	Protein phosphatase 2C (AHRD V3.3 *** A0A2U1KC05_ARTAN)
Solyc05g008060	SlPIN4
Solyc03g005910	GDSL esterase/lipase (AHRD V3.3 *** A0A2R6RG70_ACTCH)
Solyc09g011480	Rop guanine nucleotide exchange factor 5 (AHRD V3.3 *** A0A2G2YRE0_CAPAN)
Solyc11g006040	Receptor protein kinase (AHRD V3.3 *** A0A2R6RJ70_ACTCH)
Solyc03g025320	HXXXD-type acyl-transferase family protein (AHRD V3.3 *** A0A2U1MK89_ARTAN)
Solyc09g007790	Senescence regulator (AHRD V3.3 *** A0A2U1KXJ7_ARTAN)
Solyc01g111040	Calcium-binding EF-hand family protein (AHRD V3.3 *** A0A2U1MN65_ARTAN)
Solyc07g054290	Photosystem II Psb27 protein (AHRD V3.3 *-* A0A1Y1IAK8_KLENI)
Solyc08g079310	Cytochrome P450 (AHRD V3.3 *** A0A1U9X605_THAGA)
Solyc11g009080	DAHP synthase 1 precursor
Solyc11g013450	hypothetical protein (AHRD V3.3 *** AT1G21830.1)
Solyc08g007120	SBP (S-ribonuclease binding protein) family protein (AHRD V3.3 *** Q8LCK5_ARATH)
Solyc05g053660	Basic helix-loop-helix (BHLH) DNA-binding superfamily protein (AHRD V3.3 *** A0A2U1LW68_ARTAN)
Solyc01g095000	Nuclear transport factor 2 (NTF2) family protein (AHRD V3.3 *** B4FRE7_MAIZE)
Solyc02g090510	CDPK-related protein kinase (AHRD V3.3 *** A0A2G3D8R0_CAPCH)
Solyc03g114940	Cytochrome P450 (AHRD V3.3 *** A0A200PRH8_9MAGN)
Solyc03g019790	alpha-galactosidase
Solyc12g100280	NAD(P)-binding Rossmann-fold superfamily protein (AHRD V3.3 *-* F4IPI3_ARATH)
Solyc09g074610	Chaperone protein DnaJ (AHRD V3.3 *** A0A2G3CTT7_CAPCH)
Solyc07g008100	histone acetyltransferase (AHRD V3.3 *-* AT4G32295.1)
Solyc10g050510	Unknown protein
Solyc10g039290	Major facilitator superfamily protein (AHRD V3.3 *** A0A1P8AT47_ARATH)
Solyc11g042640	Rieske (2Fe-2S) domain-containing protein (AHRD V3.3 *** Q9C9I7_ARATH)
Solyc08g081940	Leucine-rich repeat protein kinase family protein (AHRD V3.3 *** A0A2U1NUU3_ARTAN)
Solyc06g083680	Photosystem I reaction center subunit IV (AHRD V3.3 *-* A0A2P6U4S6_CHLSO)
Solyc03g115020	Wiskott-aldrich syndrome family protein, putative (DUF1118) (AHRD V3.3 *** Q9SD79_ARATH)
Solyc12g013810	Thioredoxin (AHRD V3.3 *** A0A2U1L6J8_ARTAN)
Solyc08g066800	phospholipase D
Solyc03g117850	Ribulose bisphosphate carboxylase/oxygenase activase, chloroplastic (AHRD V3.3 *** A0A2G2WQM5_CAPBA)
Solyc12g006590	Zinc finger protein (AHRD V3.3 *** A0A200PQI4_9MAGN)
Solyc11g012850	Chlorophyllide a oxygenase, chloroplastic (AHRD V3.3 *** A0A2G2Z9Y9_CAPAN)
Solyc04g051680	Ras GTPase (AHRD V3.3 *** K2SFN1_MACPH)
Solyc07g039380	bromodomain protein (DUF761) (AHRD V3.3 *-* AT2G26110.1)
Solyc08g007040	Glycine cleavage system H protein (AHRD V3.3 *** A0A2G2W3F1_CAPBA)
Solyc03g026200	protein COFACTOR ASSEMBLY OF COMPLEX C SUBUNIT B CCB2, chloroplastic (AHRD V3.3 *** A0A2I4GK97_9ROSI)
Solyc02g085145	Transcription factor RADIALIS (AHRD V3.3 *** A0A1U8FSL3_CAPAN)
Solyc10g079700	Two-component response regulator arr9 (AHRD V3.3 *** A0A0A1WCS3_NICAT)
Solyc11g005710	WD40 repeat (AHRD V3.3 *** A0A200QPD0_9MAGN)
Solyc04g015040	Peptidylprolyl isomerase (AHRD V3.3 *** A0A2G2XYE0_CAPAN)
Solyc05g005480	Quinone oxidoreductase-like protein (AHRD V3.3 *** Q8LEB8_ARATH)
Solyc08g075490	9-cis-epoxycarotenoid dioxygenase (AHRD V3.3 *** A0A193PR95_9LILI)
Solyc10g054840	X-intrinsic protein 1.1
Solyc09g075580	leucine-rich repeat extensin-like protein 3 (AHRD V3.3 *** XP_010326654.1)
Solyc04g079700	Transducin/WD40 repeat-like superfamily protein (AHRD V3.3 *** A0A2U1PM75_ARTAN)
Solyc06g073180	CONSTANS interacting protein 1
Solyc06g084825	Cytochrome P450 (AHRD V3.3 *-* A0A200PMQ1_9MAGN)
Solyc03g112190	Pentatricopeptide repeat-containing protein, chloroplastic (AHRD V3.3 *** A0A2G2X8Y7_CAPBA)
Solyc05g007680	Arabinanase/levansucrase/invertase (AHRD V3.3 *** AT1G26761.1)
