# Supplementary material for: Transcriptome analysis of Clavibacter michiganensis subsp. michiganensis-infected tomatoes: a role of salicylic acid in the host response
Source: BMC Plant Biol. 2021 Oct 19;21:476. doi: 10.1186/s12870-021-03251-8 (PMC8524973; doi:10.1186/s12870-021-03251-8)
Supplement: Supplementary file 5 — Additional file 5: Table S5. GO enrichment analysis of upregulated and downregulated DEGs. [file 12870_2021_3251_MOESM5_ESM.xlsx]

## Sheet: Table S5
Table S5. GO enrichment analysis of upregulated and downregulated DEGs
	GO categoly	ID	GO term	FDR
GO terms enriched in upregulated DEGs	Biological process	GO:0046777	protein autophosphorylation	9.45674e-16
	Biological process	GO:0006468	protein phosphorylation	7.90183e-13
	Biological process	GO:0048544	recognition of pollen	1.44462e-08
	Biological process	GO:0006749	glutathione metabolic process	3.89958e-07
	Biological process	GO:0050832	defense response to fungus	7.13334e-07
	Biological process	GO:0007166	cell surface receptor signaling pathway	0.000162688
	Biological process	GO:0009755	hormone-mediated signaling pathway	0.000212878
	Biological process	GO:0030968	endoplasmic reticulum unfolded protein response	0.00029196
	Biological process	GO:0010112	regulation of systemic acquired resistance	0.000747279
	Biological process	GO:0034220	ion transmembrane transport	0.000770179
	Biological process	GO:0018279	protein N-linked glycosylation via asparagine	0.00204908
	Biological process	GO:0006635	fatty acid beta-oxidation	0.00230274
	Biological process	GO:0010951	negative regulation of endopeptidase activity	0.0024211
	Biological process	GO:0009626	plant-type hypersensitive response	0.0032755
	Biological process	GO:0009607	response to biotic stimulus	0.00675237
	Biological process	GO:0016310	phosphorylation	0.00675237
	Biological process	GO:0042546	cell wall biogenesis	0.00675237
	Biological process	GO:0080142	regulation of salicylic acid biosynthetic process	0.00709885
	Biological process	GO:0055114	oxidation-reduction process	0.00806872
	Molecular function	GO:0004674	protein serine/threonine kinase activity	1.01174e-22
	Molecular function	GO:0005524	ATP binding	1.4583e-16
	Molecular function	GO:0030247	polysaccharide binding	9.24399e-12
	Molecular function	GO:0005509	calcium ion binding	3.32254e-11
	Molecular function	GO:0004364	glutathione transferase activity	1.55176e-09
	Molecular function	GO:0030246	carbohydrate binding	2.74195e-07
	Molecular function	GO:0005516	calmodulin binding	7.8631e-07
	Molecular function	GO:0005216	ion channel activity	1.68958e-05
	Molecular function	GO:0050366	tyramine N-feruloyltransferase activity	2.95189e-05
	Molecular function	GO:0042409	caffeoyl-CoA O-methyltransferase activity	0.00178775
	Molecular function	GO:0016762	xyloglucan:xyloglucosyl transferase activity	0.00208556
	Molecular function	GO:0004568	chitinase activity	0.0035398
	Molecular function	GO:0004867	serine-type endopeptidase inhibitor activity	0.0035398
	Molecular function	GO:0009931	calcium-dependent protein serine/threonine kinase activity	0.00376985
	Molecular function	GO:0038023	signaling receptor activity	0.0057957
	Molecular function	GO:0004190	aspartic-type endopeptidase activity	0.00589207
	Cellular component	GO:0016021	integral component of membrane	1.98259e-31
	Cellular component	GO:0005886	plasma membrane	1.25302e-23
	Cellular component	GO:0005788	endoplasmic reticulum lumen	1.19642e-05
	Cellular component	GO:0005615	extracellular space	0.000143478
	Cellular component	GO:0005783	endoplasmic reticulum	0.000192678
	Cellular component	GO:0008250	oligosaccharyltransferase complex	0.00058606
	Cellular component	GO:0034663	endoplasmic reticulum chaperone complex	0.00379085
	Cellular component	GO:0005618	cell wall	0.00380467
	Cellular component	GO:0005576	extracellular region	0.00427437
	Cellular component	GO:0045252	oxoglutarate dehydrogenase complex	0.00762791
	Cellular component	GO:0005789	endoplasmic reticulum membrane	0.00820654
Go terms enriched in downregulated DEGs	Biological process	GO:0009768	photosynthesis, light harvesting in photosystem I	7.56116e-32
	Biological process	GO:0018298	protein-chromophore linkage	1.23539e-11
	Biological process	GO:0009416	response to light stimulus	1.92366e-10
	Biological process	GO:0015979	photosynthesis	1.86583e-05
	Biological process	GO:0009644	response to high light intensity	6.8351e-05
	Biological process	GO:0009645	response to low light intensity stimulus	6.8351e-05
	Molecular function	GO:0016168	chlorophyll binding	1.96194e-11
	Molecular function	GO:0019904	protein domain specific binding	0.00957338
	Cellular component	GO:0009522	photosystem I	1.25288e-19
	Cellular component	GO:0009523	photosystem II	5.756e-19
	Cellular component	GO:0010287	plastoglobule	3.79918e-16
	Cellular component	GO:0009535	chloroplast thylakoid membrane	2.63407e-12
	Cellular component	GO:0009538	photosystem I reaction center	2.37331e-10
	Cellular component	GO:0009941	chloroplast envelope	0.000200286
	Cellular component	GO:0009654	photosystem II oxygen evolving complex	0.00286874
