# Supplementary material for: Transcriptome analysis of Clavibacter michiganensis subsp. michiganensis-infected tomatoes: a role of salicylic acid in the host response
Source: BMC Plant Biol. 2021 Oct 19;21:476. doi: 10.1186/s12870-021-03251-8 (PMC8524973; doi:10.1186/s12870-021-03251-8)
Supplement: Supplementary file 6 — Additional file 6: Table S6. GO enrichment analysis at each time point. [file 12870_2021_3251_MOESM6_ESM.xlsx]

## Sheet: Table S6A
Table S6. GO enrichment analysis at each time point
	GO categoly	ID	GO term	FDR
GO terms enriched in genes upregulated at 1dpi	Biological process	GO:0009768	photosynthesis, light harvesting in photosystem I	5.34074e-31
	Biological process	GO:0018298	protein-chromophore linkage	6.35959e-20
	Biological process	GO:0009416	response to light stimulus	8.52248e-14
	Biological process	GO:0009645	response to low light intensity stimulus	1.39183e-05
	Biological process	GO:0009644	response to high light intensity	0.000310073
	Molecular function	GO:0016168	chlorophyll binding	1.00998e-19
	Cellular component	GO:0009522	photosystem I	8.88971e-25
	Cellular component	GO:0009523	photosystem II	3.89571e-22
	Cellular component	GO:0010287	plastoglobule	2.51394e-21
	Cellular component	GO:0009941	chloroplast envelope	3.84616e-11
	Cellular component	GO:0009535	chloroplast thylakoid membrane	4.22403e-10
	Cellular component	GO:0016021	integral component of membrane	0.000461495
GO terms enriched in genes upregulated at 3dpi	Biological process	GO:0046777	protein autophosphorylation	4.11512e-09
	Biological process	GO:0006468	protein phosphorylation	2.36915e-08
	Biological process	GO:0045454	cell redox homeostasis	9.68938e-07
	Biological process	GO:0009658	chloroplast organization	1.53371e-06
	Biological process	GO:0006508	proteolysis	7.57169e-06
	Biological process	GO:0016310	phosphorylation	7.57169e-06
	Molecular function	GO:0005524	ATP binding	1.3033e-21
	Molecular function	GO:0004674	protein serine/threonine kinase activity	4.59125e-12
	Molecular function	GO:0005509	calcium ion binding	6.44934e-07
	Molecular function	GO:0030246	carbohydrate binding	7.28195e-07
	Molecular function	GO:0004364	glutathione transferase activity	0.00036977
	Molecular function	GO:0005216	ion channel activity	0.000478846
	Molecular function	GO:0030247	polysaccharide binding	0.000613042
	Molecular function	GO:0033612	receptor serine/threonine kinase binding	0.000910494
	Cellular component	GO:0016021	integral component of membrane	3.57874e-39
	Cellular component	GO:0009507	chloroplast	1.68477e-15
	Cellular component	GO:0005886	plasma membrane	2.65632e-14
	Cellular component	GO:0009570	chloroplast stroma	4.18093e-12
	Cellular component	GO:0005783	endoplasmic reticulum	8.82459e-09
	Cellular component	GO:0005794	Golgi apparatus	8.82459e-09
	Cellular component	GO:0000786	nucleosome	1.80956e-08
	Cellular component	GO:0009941	chloroplast envelope	6.07412e-08
	Cellular component	GO:0008250	oligosaccharyltransferase complex	2.3237e-06
	Cellular component	GO:0005739	mitochondrion	6.88499e-06
	Cellular component	GO:0009506	plasmodesma	1.61023e-05
	Cellular component	GO:0005773	vacuole	1.90374e-05
	Cellular component	GO:0005774	vacuolar membrane	2.36453e-05
	Cellular component	GO:0042644	chloroplast nucleoid	3.48018e-05
	Cellular component	GO:0005802	trans-Golgi network	8.71027e-05
	Cellular component	GO:0005768	endosome	0.000109936
	Cellular component	GO:0005788	endoplasmic reticulum lumen	0.000115302
	Cellular component	GO:0000427	plastid-encoded plastid RNA polymerase complex	0.000488877
	Cellular component	GO:0009508	plastid chromosome	0.000692321
GO terms enriched in genes upregulated at 6dpi	Biological process	GO:0046777	protein autophosphorylation	1.21776e-13
	Biological process	GO:0006468	protein phosphorylation	6.74802e-12
	Biological process	GO:0048544	recognition of pollen	1.5493e-07
	Biological process	GO:0050832	defense response to fungus	2.87027e-07
	Biological process	GO:0006749	glutathione metabolic process	1.88075e-06
	Biological process	GO:0034220	ion transmembrane transport	0.000476546
	Biological process	GO:0007166	cell surface receptor signaling pathway	0.000476546
	Biological process	GO:0030968	endoplasmic reticulum unfolded protein response	0.000641759
	Biological process	GO:0006635	fatty acid beta-oxidation	0.000641759
	Biological process	GO:0009755	hormone-mediated signaling pathway	0.000703881
	Molecular function	GO:0004674	protein serine/threonine kinase activity	4.57975e-20
	Molecular function	GO:0005524	ATP binding	1.27305e-16
	Molecular function	GO:0030247	polysaccharide binding	1.17508e-11
	Molecular function	GO:0005509	calcium ion binding	1.86653e-10
	Molecular function	GO:0004364	glutathione transferase activity	1.28908e-08
	Molecular function	GO:0005516	calmodulin binding	1.74876e-06
	Molecular function	GO:0030246	carbohydrate binding	4.7307e-06
	Molecular function	GO:0005216	ion channel activity	3.92118e-05
	Molecular function	GO:0050366	tyramine N-feruloyltransferase activity	6.21453e-05
	Cellular component	GO:0016021	integral component of membrane	1.02682e-32
	Cellular component	GO:0005886	plasma membrane	5.36645e-21
	Cellular component	GO:0005783	endoplasmic reticulum	5.90404e-06
	Cellular component	GO:0005788	endoplasmic reticulum lumen	2.28234e-05
	Cellular component	GO:0005789	endoplasmic reticulum membrane	0.000130438
	Cellular component	GO:0005615	extracellular space	0.000501279
GO terms enriched in genes downregulated at 1dpi	Biological process	GO:0006749	glutathione metabolic process	0.000729412
	Molecular function	GO:0004364	glutathione transferase activity	0.000829684
	Cellular component	GO:0005576	extracellular region	0.00193299
GO terms enriched in genes downregulated at 3dpi	Biological process	GO:0009768	photosynthesis, light harvesting in photosystem I	2.90953e-21
	Biological process	GO:0018298	protein-chromophore linkage	1.56658e-14
	Biological process	GO:0009416	response to light stimulus	4.96728e-13
	Molecular function	GO:0016168	chlorophyll binding	2.4879e-14
	Cellular component	GO:0010287	plastoglobule	3.44957e-19
	Cellular component	GO:0009522	photosystem I	7.30995e-17
	Cellular component	GO:0009523	photosystem II	2.35993e-16
	Cellular component	GO:0009941	chloroplast envelope	1.15848e-12
	Cellular component	GO:0009535	chloroplast thylakoid membrane	2.60619e-08
GO terms enriched in genes downregulated at 6dpi	Biological process	GO:0009768	photosynthesis, light harvesting in photosystem I	1.03386e-40
	Biological process	GO:0009416	response to light stimulus	1.83372e-22
	Biological process	GO:0018298	protein-chromophore linkage	7.82703e-20
	Biological process	GO:0015979	photosynthesis	2.10948e-18
	Biological process	GO:0009644	response to high light intensity	1.68474e-06
	Biological process	GO:0009645	response to low light intensity stimulus	3.69243e-06
	Biological process	GO:0010207	photosystem II assembly	1.02315e-05
	Biological process	GO:0010027	thylakoid membrane organization	0.00025451
	Biological process	GO:0015995	chlorophyll biosynthetic process	0.00025451
	Biological process	GO:0042372	phylloquinone biosynthetic process	0.00025451
	Biological process	GO:0009234	menaquinone biosynthetic process	0.000287723
	Biological process	GO:0009773	photosynthetic electron transport in photosystem I	0.000383109
	Biological process	GO:0055114	oxidation-reduction process	0.00145474
	Biological process	GO:0009658	chloroplast organization	0.00188195
	Biological process	GO:0010206	photosystem II repair	0.00300467
	Biological process	GO:0009063	cellular amino acid catabolic process	0.00546504
	Biological process	GO:0009409	response to cold	0.00546504
	Biological process	GO:0042550	photosystem I stabilization	0.00546504
	Biological process	GO:2000142	regulation of DNA-templated transcription, initiation	0.00546504
	Molecular function	GO:0016168	chlorophyll binding	2.53188e-18
	Molecular function	GO:0019904	protein domain specific binding	1.35322e-05
	Cellular component	GO:0009535	chloroplast thylakoid membrane	1.35188e-49
	Cellular component	GO:0009522	photosystem I	5.08991e-28
	Cellular component	GO:0009523	photosystem II	2.67065e-27
	Cellular component	GO:0009507	chloroplast	2.85058e-27
	Cellular component	GO:0009941	chloroplast envelope	1.22927e-24
	Cellular component	GO:0010287	plastoglobule	6.69417e-20
	Cellular component	GO:0009654	photosystem II oxygen evolving complex	1.94939e-16
	Cellular component	GO:0009538	photosystem I reaction center	1.1247e-12
	Cellular component	GO:0009570	chloroplast stroma	1.60293e-11
	Cellular component	GO:0019898	extrinsic component of membrane	7.53933e-08
	Cellular component	GO:0010598	NAD(P)H dehydrogenase complex (plastoquinone)	1.3339e-05
	Cellular component	GO:0009543	chloroplast thylakoid lumen	9.48073e-05
	Cellular component	GO:0031977	thylakoid lumen	0.00195062

## Sheet: Table S6B
List of genes whose expression increased more than 2-fold at each point after infection with Cmm
1dpi	3dpi	6dpi
Solyc01g006550	Solyc00g500405	Solyc00g500405
Solyc01g008620	Solyc00g500406	Solyc00g500406
Solyc01g009690	Solyc01g005020	Solyc01g005040
Solyc01g010060	Solyc01g005040	Solyc01g005220
Solyc01g010180	Solyc01g005230	Solyc01g005420
Solyc01g060020	Solyc01g005253	Solyc01g005470
Solyc01g079140	Solyc01g005280	Solyc01g005730
Solyc01g079180	Solyc01g005380	Solyc01g005760
Solyc01g080570	Solyc01g005420	Solyc01g005920
Solyc01g080790	Solyc01g005440	Solyc01g005980
Solyc01g090965	Solyc01g005450	Solyc01g006150
Solyc01g091590	Solyc01g005460	Solyc01g006300
Solyc01g096510	Solyc01g005470	Solyc01g006320
Solyc01g098620	Solyc01g005540	Solyc01g006400
Solyc01g105050	Solyc01g005760	Solyc01g006520
Solyc01g105190	Solyc01g005910	Solyc01g006550
Solyc01g105200	Solyc01g005920	Solyc01g006950
Solyc01g106510	Solyc01g005980	Solyc01g007050
Solyc01g109180	Solyc01g006150	Solyc01g007190
Solyc02g030480	Solyc01g006320	Solyc01g007220
Solyc02g069250	Solyc01g006400	Solyc01g007770
Solyc02g069800	Solyc01g006450	Solyc01g007910
Solyc02g070940	Solyc01g006550	Solyc01g007960
Solyc02g070950	Solyc01g006630	Solyc01g007980
Solyc02g070970	Solyc01g006660	Solyc01g007990
Solyc02g070980	Solyc01g006810	Solyc01g008130
Solyc02g070990	Solyc01g006860	Solyc01g008500
Solyc02g071000	Solyc01g006900	Solyc01g008510
Solyc02g071010	Solyc01g006940	Solyc01g008620
Solyc02g071020	Solyc01g006950	Solyc01g008820
Solyc02g071030	Solyc01g006980	Solyc01g009160
Solyc02g071820	Solyc01g007050	Solyc01g009310
Solyc02g076980	Solyc01g007060	Solyc01g009690
Solyc02g077040	Solyc01g007130	Solyc01g009700
Solyc02g077060	Solyc01g007220	Solyc01g009780
Solyc02g077330	Solyc01g007740	Solyc01g009810
Solyc02g080200	Solyc01g007910	Solyc01g009930
Solyc02g081360	Solyc01g007960	Solyc01g010020
Solyc02g082920	Solyc01g007990	Solyc01g010060
Solyc02g086820	Solyc01g008020	Solyc01g010180
Solyc02g088090	Solyc01g008130	Solyc01g010185
Solyc02g091250	Solyc01g008180	Solyc01g010215
Solyc02g092890	Solyc01g008290	Solyc01g010220
Solyc03g005780	Solyc01g008330	Solyc01g010230
Solyc03g006545	Solyc01g008460	Solyc01g010290
Solyc03g006710	Solyc01g008500	Solyc01g010430
Solyc03g031910	Solyc01g008510	Solyc01g010760
Solyc03g033840	Solyc01g008520	Solyc01g010940
Solyc03g044900	Solyc01g008530	Solyc01g011040
Solyc03g080190	Solyc01g008550	Solyc01g014140
Solyc03g082945	Solyc01g008560	Solyc01g014840
Solyc03g093890	Solyc01g008620	Solyc01g028807
Solyc03g093930	Solyc01g008790	Solyc01g044340
Solyc03g111530	Solyc01g008800	Solyc01g056720
Solyc03g115900	Solyc01g008820	Solyc01g056850
Solyc03g115930	Solyc01g008960	Solyc01g057445
Solyc03g116200	Solyc01g009010	Solyc01g057680
Solyc03g117860	Solyc01g009020	Solyc01g057770
Solyc03g119250	Solyc01g009030	Solyc01g059880
Solyc03g119590	Solyc01g009050	Solyc01g060020
Solyc03g122350	Solyc01g009160	Solyc01g060070
Solyc03g123410	Solyc01g009230	Solyc01g060130
Solyc03g123680	Solyc01g009310	Solyc01g060280
Solyc04g007140	Solyc01g009670	Solyc01g066260
Solyc04g014510	Solyc01g009690	Solyc01g066430
Solyc04g051690	Solyc01g009700	Solyc01g066520
Solyc04g058205	Solyc01g009780	Solyc01g066720
Solyc04g072070	Solyc01g009810	Solyc01g066940
Solyc04g074000	Solyc01g009860	Solyc01g067020
Solyc04g074020	Solyc01g009930	Solyc01g067330
Solyc04g074030	Solyc01g009970	Solyc01g067620
Solyc04g074680	Solyc01g010030	Solyc01g067720
Solyc04g076190	Solyc01g010060	Solyc01g067740
Solyc04g081790	Solyc01g010130	Solyc01g068490
Solyc05g008960	Solyc01g010180	Solyc01g068580
Solyc05g008980	Solyc01g010185	Solyc01g068640
Solyc05g009040	Solyc01g010215	Solyc01g073890
Solyc05g009480	Solyc01g010220	Solyc01g079140
Solyc05g010030	Solyc01g010230	Solyc01g079200
Solyc05g010555	Solyc01g010250	Solyc01g079260
Solyc05g050130	Solyc01g010290	Solyc01g079600
Solyc05g056050	Solyc01g010390	Solyc01g079610
Solyc06g048735	Solyc01g010460	Solyc01g079810
Solyc06g048740	Solyc01g010470	Solyc01g079940
Solyc06g059840	Solyc01g010520	Solyc01g079950
Solyc06g062420	Solyc01g010590	Solyc01g080220
Solyc06g069730	Solyc01g010650	Solyc01g080570
Solyc06g069740	Solyc01g010660	Solyc01g080790
Solyc06g069790	Solyc01g010710	Solyc01g080800
Solyc06g072350	Solyc01g010810	Solyc01g080870
Solyc06g074200	Solyc01g010880	Solyc01g080890
Solyc06g075780	Solyc01g010940	Solyc01g081270
Solyc06g076080	Solyc01g011040	Solyc01g081310
Solyc07g006480	Solyc01g011090	Solyc01g081540
Solyc07g040710	Solyc01g014180	Solyc01g086640
Solyc07g042390	Solyc01g014270	Solyc01g086660
Solyc07g045430	Solyc01g014490	Solyc01g086670
Solyc07g049440	Solyc01g014840	Solyc01g086730
Solyc07g049530	Solyc01g028810	Solyc01g086850
Solyc07g049645	Solyc01g028830	Solyc01g087020
Solyc07g049655	Solyc01g028870	Solyc01g087530
Solyc07g055740	Solyc01g028900	Solyc01g087870
Solyc07g056080	Solyc01g049650	Solyc01g088150
Solyc07g056190	Solyc01g056720	Solyc01g088480
Solyc07g056200	Solyc01g056730	Solyc01g088550
Solyc07g056210	Solyc01g056770	Solyc01g088810
Solyc07g063600	Solyc01g056780	Solyc01g089880
Solyc08g014430	Solyc01g057200	Solyc01g089890
Solyc08g016270	Solyc01g057680	Solyc01g090340
Solyc08g023510	Solyc01g057770	Solyc01g090650
Solyc08g066270	Solyc01g057830	Solyc01g090840
Solyc08g067340	Solyc01g058010	Solyc01g090990
Solyc08g067360	Solyc01g058160	Solyc01g091030
Solyc08g078180	Solyc01g058190	Solyc01g091170
Solyc08g079860	Solyc01g059830	Solyc01g091190
Solyc08g079870	Solyc01g060130	Solyc01g091590
Solyc08g079900	Solyc01g060240	Solyc01g091740
Solyc08g080040	Solyc01g065510	Solyc01g091840
Solyc08g080180	Solyc01g065550	Solyc01g091910
Solyc08g080530	Solyc01g066060	Solyc01g094040
Solyc08g080620	Solyc01g066310	Solyc01g094260
Solyc08g082660	Solyc01g066430	Solyc01g094550
Solyc09g007010	Solyc01g066480	Solyc01g094660
Solyc09g011260	Solyc01g066520	Solyc01g094860
Solyc09g011270	Solyc01g067020	Solyc01g094920
Solyc09g011500	Solyc01g067070	Solyc01g094960
Solyc09g011610	Solyc01g067330	Solyc01g095080
Solyc09g015770	Solyc01g067480	Solyc01g095150
Solyc09g018020	Solyc01g067490	Solyc01g095560
Solyc09g082240	Solyc01g067510	Solyc01g095590
Solyc09g082660	Solyc01g067550	Solyc01g095630
Solyc09g082760	Solyc01g067620	Solyc01g095970
Solyc09g083200	Solyc01g067630	Solyc01g095990
Solyc09g084450	Solyc01g067720	Solyc01g096190
Solyc09g097810	Solyc01g067800	Solyc01g096420
Solyc10g005400	Solyc01g068020	Solyc01g096430
Solyc10g006230	Solyc01g068030	Solyc01g096510
Solyc10g007280	Solyc01g068130	Solyc01g096670
Solyc10g007600	Solyc01g068190	Solyc01g096930
Solyc10g008080	Solyc01g068270	Solyc01g097240
Solyc10g008440	Solyc01g068280	Solyc01g097350
Solyc10g049580	Solyc01g068380	Solyc01g097390
Solyc10g055760	Solyc01g068400	Solyc01g097510
Solyc10g075100	Solyc01g068490	Solyc01g097520
Solyc10g075150	Solyc01g073690	Solyc01g097570
Solyc10g085010	Solyc01g073740	Solyc01g097830
Solyc11g007980	Solyc01g073880	Solyc01g097880
Solyc11g013250	Solyc01g073890	Solyc01g098140
Solyc11g068620	Solyc01g074000	Solyc01g098590
Solyc11g073060	Solyc01g074010	Solyc01g098700
Solyc12g005610	Solyc01g074030	Solyc01g098710
Solyc12g005620	Solyc01g079110	Solyc01g098840
Solyc12g006140	Solyc01g079140	Solyc01g098910
Solyc12g008900	Solyc01g079200	Solyc01g099370
Solyc12g009695	Solyc01g079310	Solyc01g099520
Solyc12g010550	Solyc01g079340	Solyc01g099660
Solyc12g011150	Solyc01g079390	Solyc01g099680
Solyc12g011280	Solyc01g079450	Solyc01g100010
Solyc12g011450	Solyc01g079470	Solyc01g100240
Solyc12g036390	Solyc01g079600	Solyc01g100320
Solyc12g040800	Solyc01g079610	Solyc01g100380
Solyc12g056360	Solyc01g079650	Solyc01g100590
Solyc12g088170	Solyc01g079760	Solyc01g102290
Solyc12g097000	Solyc01g079810	Solyc01g102350
Solyc12g098590	Solyc01g079860	Solyc01g102390
Solyc12g100030	Solyc01g079940	Solyc01g102400
	Solyc01g079950	Solyc01g102500
	Solyc01g080070	Solyc01g102580
	Solyc01g080130	Solyc01g102660
	Solyc01g080140	Solyc01g102840
	Solyc01g080210	Solyc01g102940
	Solyc01g080300	Solyc01g103170
	Solyc01g080530	Solyc01g103390
	Solyc01g080570	Solyc01g103470
	Solyc01g080700	Solyc01g103510
	Solyc01g080770	Solyc01g103590
	Solyc01g080780	Solyc01g103650
	Solyc01g080790	Solyc01g103670
	Solyc01g080800	Solyc01g103940
	Solyc01g080810	Solyc01g104040
	Solyc01g080910	Solyc01g104740
	Solyc01g081150	Solyc01g104780
	Solyc01g081160	Solyc01g104880
	Solyc01g081270	Solyc01g104920
	Solyc01g081310	Solyc01g104970
	Solyc01g081320	Solyc01g105070
	Solyc01g081380	Solyc01g105100
	Solyc01g081390	Solyc01g105180
	Solyc01g081440	Solyc01g105190
	Solyc01g081490	Solyc01g105200
	Solyc01g081520	Solyc01g105230
	Solyc01g081610	Solyc01g105280
	Solyc01g086640	Solyc01g105410
	Solyc01g086660	Solyc01g105620
	Solyc01g086670	Solyc01g105630
	Solyc01g086800	Solyc01g106470
	Solyc01g086810	Solyc01g106500
	Solyc01g086820	Solyc01g106510
	Solyc01g086860	Solyc01g106620
	Solyc01g086900	Solyc01g106890
	Solyc01g087020	Solyc01g107090
	Solyc01g087530	Solyc01g107170
	Solyc01g087540	Solyc01g107250
	Solyc01g087610	Solyc01g107670
	Solyc01g087640	Solyc01g107740
	Solyc01g087680	Solyc01g107780
	Solyc01g087690	Solyc01g107820
	Solyc01g087820	Solyc01g107860
	Solyc01g087870	Solyc01g107900
	Solyc01g087970	Solyc01g108020
	Solyc01g088150	Solyc01g108030
	Solyc01g088170	Solyc01g108160
	Solyc01g088250	Solyc01g108250
	Solyc01g088350	Solyc01g108400
	Solyc01g088460	Solyc01g108440
	Solyc01g088470	Solyc01g108490
	Solyc01g088560	Solyc01g108513
	Solyc01g088600	Solyc01g108530
	Solyc01g088810	Solyc01g108580
	Solyc01g089850	Solyc01g109090
	Solyc01g089870	Solyc01g109110
	Solyc01g089880	Solyc01g109140
	Solyc01g089890	Solyc01g109250
	Solyc01g090180	Solyc01g109410
	Solyc01g090200	Solyc01g109420
	Solyc01g090230	Solyc01g109460
	Solyc01g090240	Solyc01g109560
	Solyc01g090270	Solyc01g109570
	Solyc01g090430	Solyc01g109710
	Solyc01g090650	Solyc01g109760
	Solyc01g090680	Solyc01g109890
	Solyc01g090750	Solyc01g110380
	Solyc01g090770	Solyc01g110440
	Solyc01g090840	Solyc01g111150
	Solyc01g090940	Solyc01g111670
	Solyc01g091170	Solyc01g112000
	Solyc01g091190	Solyc01g112050
	Solyc01g091220	Solyc01g112080
	Solyc01g091240	Solyc01g112220
	Solyc01g091310	Solyc01g150101
	Solyc01g091360	Solyc01g150146
	Solyc01g091450	Solyc01g150156
	Solyc01g091460	Solyc01g150176
	Solyc01g091480	Solyc02g014030
	Solyc01g091580	Solyc02g020890
	Solyc01g091590	Solyc02g022850
	Solyc01g091640	Solyc02g030225
	Solyc01g091780	Solyc02g031790
	Solyc01g091800	Solyc02g031990
	Solyc01g091840	Solyc02g032850
	Solyc01g091900	Solyc02g032930
	Solyc01g091910	Solyc02g032940
	Solyc01g093990	Solyc02g032950
	Solyc01g094040	Solyc02g036480
	Solyc01g094050	Solyc02g038740
	Solyc01g094080	Solyc02g038813
	Solyc01g094190	Solyc02g038817
	Solyc01g094200	Solyc02g061770
	Solyc01g094260	Solyc02g062040
	Solyc01g094410	Solyc02g062140
	Solyc01g094500	Solyc02g062300
	Solyc01g094530	Solyc02g062500
	Solyc01g094640	Solyc02g062550
	Solyc01g094660	Solyc02g062800
	Solyc01g094680	Solyc02g062890
	Solyc01g094690	Solyc02g063020
	Solyc01g094830	Solyc02g063250
	Solyc01g094860	Solyc02g063355
	Solyc01g094920	Solyc02g063440
	Solyc01g095010	Solyc02g063480
	Solyc01g095080	Solyc02g063520
	Solyc01g095120	Solyc02g064680
	Solyc01g095150	Solyc02g064750
	Solyc01g095290	Solyc02g065050
	Solyc01g095590	Solyc02g065090
	Solyc01g095630	Solyc02g065280
	Solyc01g095970	Solyc02g065550
	Solyc01g096000	Solyc02g065765
	Solyc01g096010	Solyc02g067080
	Solyc01g096080	Solyc02g067250
	Solyc01g096200	Solyc02g067530
	Solyc01g096240	Solyc02g067600
	Solyc01g096270	Solyc02g067660
	Solyc01g096390	Solyc02g067860
	Solyc01g096400	Solyc02g068010
	Solyc01g096420	Solyc02g068370
	Solyc01g096430	Solyc02g068680
	Solyc01g096480	Solyc02g068820
	Solyc01g096510	Solyc02g069060
	Solyc01g096540	Solyc02g069100
	Solyc01g096670	Solyc02g069250
	Solyc01g096830	Solyc02g069260
	Solyc01g096870	Solyc02g069310
	Solyc01g096990	Solyc02g069370
	Solyc01g097160	Solyc02g069490
	Solyc01g097190	Solyc02g069690
	Solyc01g097240	Solyc02g069800
	Solyc01g097350	Solyc02g070020
	Solyc01g097390	Solyc02g070280
	Solyc01g097460	Solyc02g070400
	Solyc01g097500	Solyc02g070780
	Solyc01g097510	Solyc02g071360
	Solyc01g097520	Solyc02g071470
	Solyc01g097570	Solyc02g071780
	Solyc01g097740	Solyc02g071800
	Solyc01g097830	Solyc02g071820
	Solyc01g097840	Solyc02g071870
	Solyc01g097920	Solyc02g071970
	Solyc01g098150	Solyc02g072000
	Solyc01g098340	Solyc02g072130
	Solyc01g098380	Solyc02g072470
	Solyc01g098550	Solyc02g076930
	Solyc01g098590	Solyc02g076980
	Solyc01g098710	Solyc02g077040
	Solyc01g098740	Solyc02g077050
	Solyc01g098760	Solyc02g077060
	Solyc01g098800	Solyc02g077070
	Solyc01g099090	Solyc02g077080
	Solyc01g099350	Solyc02g077110
	Solyc01g099370	Solyc02g077330
	Solyc01g099410	Solyc02g077370
	Solyc01g099660	Solyc02g077420
	Solyc01g099700	Solyc02g077470
	Solyc01g099720	Solyc02g077780
	Solyc01g099750	Solyc02g078030
	Solyc01g099890	Solyc02g078400
	Solyc01g100000	Solyc02g078500
	Solyc01g100010	Solyc02g078660
	Solyc01g100180	Solyc02g078820
	Solyc01g100210	Solyc02g078840
	Solyc01g100240	Solyc02g078900
	Solyc01g100250	Solyc02g079170
	Solyc01g100290	Solyc02g079220
	Solyc01g100320	Solyc02g079230
	Solyc01g100360	Solyc02g079240
	Solyc01g100380	Solyc02g079330
	Solyc01g100400	Solyc02g079500
	Solyc01g100530	Solyc02g079530
	Solyc01g100590	Solyc02g079590
	Solyc01g100820	Solyc02g079600
	Solyc01g100900	Solyc02g079750
	Solyc01g102330	Solyc02g080010
	Solyc01g102390	Solyc02g080040
	Solyc01g102400	Solyc02g080050
	Solyc01g102540	Solyc02g080070
	Solyc01g102700	Solyc02g080080
	Solyc01g102710	Solyc02g080110
	Solyc01g102810	Solyc02g080290
	Solyc01g102840	Solyc02g080340
	Solyc01g102940	Solyc02g080560
	Solyc01g103030	Solyc02g080670
	Solyc01g103230	Solyc02g080890
	Solyc01g103370	Solyc02g081070
	Solyc01g103390	Solyc02g081140
	Solyc01g103430	Solyc02g081180
	Solyc01g103460	Solyc02g081340
	Solyc01g103470	Solyc02g081360
	Solyc01g103510	Solyc02g081380
	Solyc01g103530	Solyc02g081430
	Solyc01g103670	Solyc02g081450
	Solyc01g103873	Solyc02g081480
	Solyc01g103930	Solyc02g081500
	Solyc01g103940	Solyc02g081590
	Solyc01g103950	Solyc02g081690
	Solyc01g103970	Solyc02g081830
	Solyc01g104040	Solyc02g081850
	Solyc01g104280	Solyc02g081970
	Solyc01g104350	Solyc02g082070
	Solyc01g104580	Solyc02g082250
	Solyc01g104670	Solyc02g082670
	Solyc01g104680	Solyc02g082710
	Solyc01g104770	Solyc02g082740
	Solyc01g104780	Solyc02g082900
	Solyc01g104920	Solyc02g082920
	Solyc01g105010	Solyc02g082950
	Solyc01g105060	Solyc02g083170
	Solyc01g105070	Solyc02g083360
	Solyc01g105100	Solyc02g083390
	Solyc01g105160	Solyc02g083400
	Solyc01g105180	Solyc02g083460
	Solyc01g105190	Solyc02g083800
	Solyc01g105200	Solyc02g083850
	Solyc01g105270	Solyc02g083880
	Solyc01g105360	Solyc02g084420
	Solyc01g105460	Solyc02g084650
	Solyc01g105570	Solyc02g084710
	Solyc01g105630	Solyc02g084870
	Solyc01g105690	Solyc02g084890
	Solyc01g105700	Solyc02g084900
	Solyc01g105710	Solyc02g084930
	Solyc01g105920	Solyc02g085010
	Solyc01g106000	Solyc02g085320
	Solyc01g106020	Solyc02g085580
	Solyc01g106060	Solyc02g086180
	Solyc01g106090	Solyc02g086210
	Solyc01g106350	Solyc02g086300
	Solyc01g106400	Solyc02g086590
	Solyc01g106450	Solyc02g086650
	Solyc01g106500	Solyc02g086700
	Solyc01g106510	Solyc02g086880
	Solyc01g106580	Solyc02g087070
	Solyc01g106740	Solyc02g087210
	Solyc01g107160	Solyc02g087260
	Solyc01g107290	Solyc02g087330
	Solyc01g107330	Solyc02g087350
	Solyc01g107340	Solyc02g087460
	Solyc01g107350	Solyc02g087550
	Solyc01g107450	Solyc02g087630
	Solyc01g107520	Solyc02g087800
	Solyc01g107640	Solyc02g087810
	Solyc01g107660	Solyc02g088090
	Solyc01g107700	Solyc02g088130
	Solyc01g107820	Solyc02g088200
	Solyc01g107860	Solyc02g088460
	Solyc01g108070	Solyc02g088620
	Solyc01g108150	Solyc02g088630
	Solyc01g108390	Solyc02g088690
	Solyc01g108430	Solyc02g089060
	Solyc01g108440	Solyc02g089090
	Solyc01g108510	Solyc02g089110
	Solyc01g108513	Solyc02g089160
	Solyc01g108580	Solyc02g089290
	Solyc01g108610	Solyc02g089490
	Solyc01g108650	Solyc02g089630
	Solyc01g108660	Solyc02g089660
	Solyc01g109090	Solyc02g089720
	Solyc01g109110	Solyc02g089730
	Solyc01g109130	Solyc02g089820
	Solyc01g109220	Solyc02g089900
	Solyc01g109250	Solyc02g089960
	Solyc01g109370	Solyc02g089990
	Solyc01g109410	Solyc02g090000
	Solyc01g109420	Solyc02g090110
	Solyc01g109570	Solyc02g090360
	Solyc01g109590	Solyc02g090380
	Solyc01g109630	Solyc02g090490
	Solyc01g109680	Solyc02g090820
	Solyc01g109710	Solyc02g091000
	Solyc01g109760	Solyc02g091250
	Solyc01g109880	Solyc02g091380
	Solyc01g109890	Solyc02g091500
	Solyc01g109930	Solyc02g091650
	Solyc01g109980	Solyc02g091670
	Solyc01g110270	Solyc02g091700
	Solyc01g110380	Solyc02g092000
	Solyc01g110450	Solyc02g092230
	Solyc01g110480	Solyc02g092460
	Solyc01g111020	Solyc02g092580
	Solyc01g111110	Solyc02g092750
	Solyc01g111150	Solyc02g092840
	Solyc01g111360	Solyc02g092860
	Solyc01g111370	Solyc02g092890
	Solyc01g111420	Solyc02g092990
	Solyc01g111520	Solyc02g093050
	Solyc01g111620	Solyc02g093230
	Solyc01g111660	Solyc02g093250
	Solyc01g111690	Solyc02g093270
	Solyc01g111770	Solyc02g093310
	Solyc01g111800	Solyc02g093420
	Solyc01g111810	Solyc02g093430
	Solyc01g111840	Solyc02g093470
	Solyc01g111930	Solyc02g093480
	Solyc01g112000	Solyc02g093710
	Solyc01g112080	Solyc02g093830
	Solyc01g112100	Solyc02g093860
	Solyc01g112220	Solyc02g093990
	Solyc01g112240	Solyc02g094000
	Solyc01g112250	Solyc02g094030
	Solyc01g112280	Solyc02g094280
	Solyc01g150146	Solyc02g094440
	Solyc01g150156	Solyc02g150128
	Solyc01g150176	Solyc03g005130
	Solyc02g005110	Solyc03g005470
	Solyc02g005200	Solyc03g005980
	Solyc02g005290	Solyc03g006080
	Solyc02g014030	Solyc03g006250
	Solyc02g014380	Solyc03g006400
	Solyc02g014830	Solyc03g006545
	Solyc02g021240	Solyc03g006550
	Solyc02g021640	Solyc03g006700
	Solyc02g022830	Solyc03g006710
	Solyc02g022850	Solyc03g007210
	Solyc02g022890	Solyc03g007250
	Solyc02g022900	Solyc03g007260
	Solyc02g023950	Solyc03g007900
	Solyc02g023980	Solyc03g007920
	Solyc02g024010	Solyc03g019700
	Solyc02g024050	Solyc03g019770
	Solyc02g024070	Solyc03g025450
	Solyc02g030210	Solyc03g025670
	Solyc02g030225	Solyc03g025720
	Solyc02g030480	Solyc03g025940
	Solyc02g031770	Solyc03g026220
	Solyc02g031790	Solyc03g031600
	Solyc02g031990	Solyc03g031670
	Solyc02g032800	Solyc03g031750
	Solyc02g032850	Solyc03g031790
	Solyc02g032930	Solyc03g031910
	Solyc02g032940	Solyc03g031920
	Solyc02g032950	Solyc03g032150
	Solyc02g032960	Solyc03g033340
	Solyc02g032970	Solyc03g033460
	Solyc02g033060	Solyc03g033640
	Solyc02g036360	Solyc03g033770
	Solyc02g036480	Solyc03g033790
	Solyc02g037510	Solyc03g033795
	Solyc02g038690	Solyc03g033840
	Solyc02g038740	Solyc03g034020
	Solyc02g038806	Solyc03g034050
	Solyc02g038817	Solyc03g034150
	Solyc02g061770	Solyc03g034250
	Solyc02g061810	Solyc03g044100
	Solyc02g061820	Solyc03g044790
	Solyc02g062040	Solyc03g044830
	Solyc02g062140	Solyc03g044900
	Solyc02g062350	Solyc03g044910
	Solyc02g062370	Solyc03g046380
	Solyc02g062500	Solyc03g051790
	Solyc02g062550	Solyc03g059250
	Solyc02g062600	Solyc03g059490
	Solyc02g062680	Solyc03g078360
	Solyc02g062700	Solyc03g078370
	Solyc02g062800	Solyc03g078520
	Solyc02g062890	Solyc03g078630
	Solyc02g062910	Solyc03g080190
	Solyc02g063020	Solyc03g080195
	Solyc02g063060	Solyc03g081330
	Solyc02g063085	Solyc03g082370
	Solyc02g063090	Solyc03g082500
	Solyc02g063140	Solyc03g082530
	Solyc02g063250	Solyc03g082600
	Solyc02g063440	Solyc03g082660
	Solyc02g063480	Solyc03g082690
	Solyc02g063490	Solyc03g082720
	Solyc02g063520	Solyc03g082920
	Solyc02g064680	Solyc03g083400
	Solyc02g064750	Solyc03g083460
	Solyc02g064940	Solyc03g083480
	Solyc02g064950	Solyc03g083680
	Solyc02g065010	Solyc03g083900
	Solyc02g065170	Solyc03g093080
	Solyc02g065380	Solyc03g093110
	Solyc02g065570	Solyc03g093120
	Solyc02g065580	Solyc03g093130
	Solyc02g066910	Solyc03g093360
	Solyc02g067480	Solyc03g093560
	Solyc02g067530	Solyc03g093890
	Solyc02g067540	Solyc03g093930
	Solyc02g067560	Solyc03g094160
	Solyc02g067600	Solyc03g095600
	Solyc02g067660	Solyc03g095610
	Solyc02g067690	Solyc03g095710
	Solyc02g067840	Solyc03g095770
	Solyc02g067860	Solyc03g095780
	Solyc02g067890	Solyc03g096070
	Solyc02g067910	Solyc03g096390
	Solyc02g067990	Solyc03g096450
	Solyc02g068060	Solyc03g097020
	Solyc02g068150	Solyc03g097050
	Solyc02g068200	Solyc03g097070
	Solyc02g068270	Solyc03g097110
	Solyc02g068280	Solyc03g097150
	Solyc02g068315	Solyc03g097180
	Solyc02g068340	Solyc03g097230
	Solyc02g068350	Solyc03g097270
	Solyc02g068370	Solyc03g097670
	Solyc02g068390	Solyc03g097680
	Solyc02g068640	Solyc03g097840
	Solyc02g068680	Solyc03g097970
	Solyc02g068720	Solyc03g098050
	Solyc02g068730	Solyc03g098210
	Solyc02g068760	Solyc03g098490
	Solyc02g068910	Solyc03g098730
	Solyc02g068930	Solyc03g098780
	Solyc02g069010	Solyc03g098795
	Solyc02g069060	Solyc03g111530
	Solyc02g069090	Solyc03g111800
	Solyc02g069100	Solyc03g111870
	Solyc02g069130	Solyc03g112030
	Solyc02g069250	Solyc03g112380
	Solyc02g069260	Solyc03g112650
	Solyc02g069310	Solyc03g112700
	Solyc02g069410	Solyc03g112960
	Solyc02g069580	Solyc03g112970
	Solyc02g069585	Solyc03g113040
	Solyc02g069630	Solyc03g113070
	Solyc02g069690	Solyc03g113220
	Solyc02g069720	Solyc03g113370
	Solyc02g069800	Solyc03g113380
	Solyc02g069910	Solyc03g113390
	Solyc02g069970	Solyc03g113420
	Solyc02g070000	Solyc03g113980
	Solyc02g070100	Solyc03g114000
	Solyc02g070220	Solyc03g114175
	Solyc02g070230	Solyc03g114350
	Solyc02g070260	Solyc03g114500
	Solyc02g070280	Solyc03g114590
	Solyc02g070385	Solyc03g114600
	Solyc02g070390	Solyc03g114810
	Solyc02g070400	Solyc03g114860
	Solyc02g070440	Solyc03g114890
	Solyc02g070470	Solyc03g114950
	Solyc02g070530	Solyc03g115040
	Solyc02g070540	Solyc03g115060
	Solyc02g070790	Solyc03g115410
	Solyc02g070800	Solyc03g115590
	Solyc02g071040	Solyc03g115610
	Solyc02g071100	Solyc03g115660
	Solyc02g071120	Solyc03g115700
	Solyc02g071160	Solyc03g115920
	Solyc02g071210	Solyc03g115930
	Solyc02g071280	Solyc03g116030
	Solyc02g071330	Solyc03g116100
	Solyc02g071740	Solyc03g116200
	Solyc02g071780	Solyc03g116510
	Solyc02g071800	Solyc03g116590
	Solyc02g071810	Solyc03g116600
	Solyc02g071820	Solyc03g116630
	Solyc02g071870	Solyc03g116690
	Solyc02g071880	Solyc03g116700
	Solyc02g071900	Solyc03g116890
	Solyc02g071970	Solyc03g116900
	Solyc02g072130	Solyc03g117020
	Solyc02g072180	Solyc03g117030
	Solyc02g072470	Solyc03g117330
	Solyc02g072520	Solyc03g117340
	Solyc02g076690	Solyc03g117350
	Solyc02g076720	Solyc03g117490
	Solyc02g076730	Solyc03g117600
	Solyc02g076750	Solyc03g117680
	Solyc02g076980	Solyc03g117860
	Solyc02g077040	Solyc03g117870
	Solyc02g077050	Solyc03g117950
	Solyc02g077060	Solyc03g118040
	Solyc02g077090	Solyc03g118200
	Solyc02g077110	Solyc03g118420
	Solyc02g077160	Solyc03g118810
	Solyc02g077280	Solyc03g118820
	Solyc02g077330	Solyc03g119210
	Solyc02g077370	Solyc03g119240
	Solyc02g077420	Solyc03g119250
	Solyc02g077430	Solyc03g119440
	Solyc02g077470	Solyc03g119590
	Solyc02g077480	Solyc03g119600
	Solyc02g077630	Solyc03g119810
	Solyc02g077680	Solyc03g119980
	Solyc02g077850	Solyc03g120110
	Solyc02g077990	Solyc03g120260
	Solyc02g078200	Solyc03g120340
	Solyc02g078390	Solyc03g120390
	Solyc02g078500	Solyc03g120900
	Solyc02g078590	Solyc03g120990
	Solyc02g078630	Solyc03g121060
	Solyc02g078670	Solyc03g121360
	Solyc02g078780	Solyc03g121620
	Solyc02g078820	Solyc03g121640
	Solyc02g078860	Solyc03g122120
	Solyc02g078900	Solyc03g122240
	Solyc02g078920	Solyc03g122340
	Solyc02g078950	Solyc03g122350
	Solyc02g079000	Solyc03g123370
	Solyc02g079030	Solyc03g123680
	Solyc02g079130	Solyc03g123730
	Solyc02g079170	Solyc03g123740
	Solyc02g079230	Solyc03g123800
	Solyc02g079240	Solyc03g123830
	Solyc02g079330	Solyc03g123860
	Solyc02g079530	Solyc04g005040
	Solyc02g079570	Solyc04g005050
	Solyc02g079590	Solyc04g005100
	Solyc02g079600	Solyc04g005160
	Solyc02g079730	Solyc04g005340
	Solyc02g079750	Solyc04g005480
	Solyc02g079780	Solyc04g005520
	Solyc02g079850	Solyc04g005670
	Solyc02g080010	Solyc04g007060
	Solyc02g080040	Solyc04g007070
	Solyc02g080050	Solyc04g007130
	Solyc02g080070	Solyc04g007140
	Solyc02g080080	Solyc04g007250
	Solyc02g080110	Solyc04g007320
	Solyc02g080270	Solyc04g007380
	Solyc02g080290	Solyc04g007490
	Solyc02g080340	Solyc04g007520
	Solyc02g080620	Solyc04g007580
	Solyc02g080670	Solyc04g007710
	Solyc02g080820	Solyc04g007880
	Solyc02g080880	Solyc04g007900
	Solyc02g080890	Solyc04g007980
	Solyc02g080990	Solyc04g008010
	Solyc02g081030	Solyc04g008100
	Solyc02g081070	Solyc04g008730
	Solyc02g081160	Solyc04g009190
	Solyc02g081180	Solyc04g009440
	Solyc02g081310	Solyc04g009500
	Solyc02g081340	Solyc04g009570
	Solyc02g081360	Solyc04g009700
	Solyc02g081400	Solyc04g009800
	Solyc02g081430	Solyc04g009850
	Solyc02g081450	Solyc04g009860
	Solyc02g081460	Solyc04g009870
	Solyc02g081480	Solyc04g009920
	Solyc02g081500	Solyc04g011350
	Solyc02g081560	Solyc04g011420
	Solyc02g081690	Solyc04g011440
	Solyc02g081770	Solyc04g011520
	Solyc02g081830	Solyc04g011540
	Solyc02g081880	Solyc04g011750
	Solyc02g081910	Solyc04g011770
	Solyc02g081920	Solyc04g012040
	Solyc02g081970	Solyc04g014400
	Solyc02g082430	Solyc04g014490
	Solyc02g082480	Solyc04g014500
	Solyc02g082710	Solyc04g014770
	Solyc02g082740	Solyc04g014883
	Solyc02g082840	Solyc04g014990
	Solyc02g082900	Solyc04g015160
	Solyc02g082920	Solyc04g015220
	Solyc02g082950	Solyc04g015360
	Solyc02g083140	Solyc04g015570
	Solyc02g083390	Solyc04g015690
	Solyc02g083400	Solyc04g015970
	Solyc02g083450	Solyc04g016000
	Solyc02g083460	Solyc04g016180
	Solyc02g083500	Solyc04g016260
	Solyc02g083540	Solyc04g016270
	Solyc02g083660	Solyc04g016520
	Solyc02g083850	Solyc04g017750
	Solyc02g083880	Solyc04g018110
	Solyc02g083980	Solyc04g024340
	Solyc02g083990	Solyc04g025170
	Solyc02g084590	Solyc04g025180
	Solyc02g084700	Solyc04g025530
	Solyc02g084710	Solyc04g040130
	Solyc02g084720	Solyc04g040180
	Solyc02g084810	Solyc04g048900
	Solyc02g084820	Solyc04g048950
	Solyc02g084870	Solyc04g049090
	Solyc02g084890	Solyc04g049350
	Solyc02g085050	Solyc04g050440
	Solyc02g085080	Solyc04g051200
	Solyc02g085100	Solyc04g051310
	Solyc02g085140	Solyc04g051690
	Solyc02g085145	Solyc04g051860
	Solyc02g085250	Solyc04g053130
	Solyc02g085640	Solyc04g054690
	Solyc02g085670	Solyc04g054710
	Solyc02g085730	Solyc04g054760
	Solyc02g086050	Solyc04g054820
	Solyc02g086060	Solyc04g054890
	Solyc02g086070	Solyc04g054950
	Solyc02g086080	Solyc04g055090
	Solyc02g086130	Solyc04g055170
	Solyc02g086210	Solyc04g058170
	Solyc02g086260	Solyc04g058205
	Solyc02g086380	Solyc04g063210
	Solyc02g086550	Solyc04g063280
	Solyc02g086700	Solyc04g064530
	Solyc02g086730	Solyc04g064870
	Solyc02g086740	Solyc04g071030
	Solyc02g086790	Solyc04g071083
	Solyc02g086880	Solyc04g071870
	Solyc02g087150	Solyc04g071880
	Solyc02g087190	Solyc04g071890
	Solyc02g087210	Solyc04g072032
	Solyc02g087220	Solyc04g072070
	Solyc02g087250	Solyc04g072560
	Solyc02g087290	Solyc04g072910
	Solyc02g087330	Solyc04g073950
	Solyc02g087350	Solyc04g073990
	Solyc02g087460	Solyc04g074000
	Solyc02g087480	Solyc04g074020
	Solyc02g087550	Solyc04g074030
	Solyc02g087580	Solyc04g074050
	Solyc02g087620	Solyc04g074290
	Solyc02g087720	Solyc04g074410
	Solyc02g087770	Solyc04g074420
	Solyc02g087780	Solyc04g074430
	Solyc02g087800	Solyc04g074440
	Solyc02g087810	Solyc04g074450
	Solyc02g087980	Solyc04g074480
	Solyc02g088090	Solyc04g074680
	Solyc02g088200	Solyc04g074770
	Solyc02g088210	Solyc04g074790
	Solyc02g088300	Solyc04g074830
	Solyc02g088460	Solyc04g074950
	Solyc02g088470	Solyc04g076060
	Solyc02g088490	Solyc04g076450
	Solyc02g088540	Solyc04g076460
	Solyc02g088580	Solyc04g076470
	Solyc02g088600	Solyc04g076610
	Solyc02g088620	Solyc04g076730
	Solyc02g088630	Solyc04g077050
	Solyc02g088690	Solyc04g077230
	Solyc02g088740	Solyc04g077270
	Solyc02g088900	Solyc04g077310
	Solyc02g088905	Solyc04g077360
	Solyc02g088920	Solyc04g077650
	Solyc02g089060	Solyc04g077750
	Solyc02g089090	Solyc04g077980
	Solyc02g089110	Solyc04g078290
	Solyc02g089160	Solyc04g078420
	Solyc02g089290	Solyc04g078460
	Solyc02g089400	Solyc04g078540
	Solyc02g089440	Solyc04g078620
	Solyc02g089490	Solyc04g078630
	Solyc02g089510	Solyc04g078660
	Solyc02g089630	Solyc04g078750
	Solyc02g089660	Solyc04g079120
	Solyc02g089730	Solyc04g079200
	Solyc02g089750	Solyc04g079300
	Solyc02g089760	Solyc04g079350
	Solyc02g089900	Solyc04g079360
	Solyc02g089950	Solyc04g079400
	Solyc02g089960	Solyc04g079420
	Solyc02g089990	Solyc04g079430
	Solyc02g090020	Solyc04g079440
	Solyc02g090070	Solyc04g079470
	Solyc02g090110	Solyc04g079640
	Solyc02g090130	Solyc04g079660
	Solyc02g090200	Solyc04g079720
	Solyc02g090360	Solyc04g079840
	Solyc02g090390	Solyc04g079860
	Solyc02g090430	Solyc04g079940
	Solyc02g090440	Solyc04g080080
	Solyc02g090490	Solyc04g080250
	Solyc02g090510	Solyc04g080290
	Solyc02g090580	Solyc04g080680
	Solyc02g090670	Solyc04g080820
	Solyc02g090710	Solyc04g080850
	Solyc02g090820	Solyc04g081290
	Solyc02g090960	Solyc04g081510
	Solyc02g091000	Solyc04g081570
	Solyc02g091140	Solyc04g081890
	Solyc02g091240	Solyc04g081910
	Solyc02g091250	Solyc04g082120
	Solyc02g091280	Solyc04g082140
	Solyc02g091290	Solyc04g082220
	Solyc02g091380	Solyc04g082500
	Solyc02g091500	Solyc04g082570
	Solyc02g091510	Solyc04g082890
	Solyc02g091580	Solyc04g082960
	Solyc02g091650	Solyc04g150111
	Solyc02g091680	Solyc04g150161
	Solyc02g091700	Solyc05g005070
	Solyc02g091790	Solyc05g005100
	Solyc02g091860	Solyc05g005150
	Solyc02g091950	Solyc05g005160
	Solyc02g092000	Solyc05g005200
	Solyc02g092230	Solyc05g005260
	Solyc02g092310	Solyc05g005290
	Solyc02g092320	Solyc05g005460
	Solyc02g092430	Solyc05g005680
	Solyc02g092470	Solyc05g005700
	Solyc02g092640	Solyc05g006080
	Solyc02g092750	Solyc05g006330
	Solyc02g092860	Solyc05g006340
	Solyc02g092890	Solyc05g006560
	Solyc02g092940	Solyc05g006590
	Solyc02g093000	Solyc05g006640
	Solyc02g093020	Solyc05g006660
	Solyc02g093050	Solyc05g006780
	Solyc02g093080	Solyc05g007140
	Solyc02g093110	Solyc05g007150
	Solyc02g093160	Solyc05g007190
	Solyc02g093170	Solyc05g007260
	Solyc02g093210	Solyc05g007470
	Solyc02g093230	Solyc05g007490
	Solyc02g093250	Solyc05g007510
	Solyc02g093270	Solyc05g007630
	Solyc02g093310	Solyc05g007640
	Solyc02g093410	Solyc05g007770
	Solyc02g093420	Solyc05g008105
	Solyc02g093430	Solyc05g008140
	Solyc02g093460	Solyc05g008210
	Solyc02g093480	Solyc05g008220
	Solyc02g093530	Solyc05g008310
	Solyc02g093550	Solyc05g008360
	Solyc02g093590	Solyc05g008380
	Solyc02g093630	Solyc05g008430
	Solyc02g093710	Solyc05g008510
	Solyc02g093770	Solyc05g008590
	Solyc02g093810	Solyc05g008820
	Solyc02g093830	Solyc05g008940
	Solyc02g093990	Solyc05g008950
	Solyc02g094000	Solyc05g008960
	Solyc02g094030	Solyc05g008980
	Solyc02g094160	Solyc05g008990
	Solyc02g094260	Solyc05g009010
	Solyc02g094280	Solyc05g009040
	Solyc02g094320	Solyc05g009050
	Solyc02g094330	Solyc05g009120
	Solyc02g094390	Solyc05g009140
	Solyc02g094440	Solyc05g009480
	Solyc02g094590	Solyc05g009520
	Solyc02g150128	Solyc05g009550
	Solyc03g005010	Solyc05g009610
	Solyc03g005020	Solyc05g009650
	Solyc03g005030	Solyc05g009690
	Solyc03g005080	Solyc05g010030
	Solyc03g005100	Solyc05g010040
	Solyc03g005340	Solyc05g010120
	Solyc03g005470	Solyc05g010420
	Solyc03g005600	Solyc05g010425
	Solyc03g005690	Solyc05g010470
	Solyc03g005700	Solyc05g010555
	Solyc03g005830	Solyc05g011960
	Solyc03g005960	Solyc05g011970
	Solyc03g005980	Solyc05g011980
	Solyc03g006080	Solyc05g012070
	Solyc03g006330	Solyc05g012180
	Solyc03g006400	Solyc05g012310
	Solyc03g006420	Solyc05g012430
	Solyc03g006430	Solyc05g012770
	Solyc03g006460	Solyc05g012820
	Solyc03g006545	Solyc05g012850
	Solyc03g006550	Solyc05g013070
	Solyc03g006710	Solyc05g013170
	Solyc03g006810	Solyc05g013660
	Solyc03g006860	Solyc05g013750
	Solyc03g006870	Solyc05g014300
	Solyc03g006980	Solyc05g014340
	Solyc03g007110	Solyc05g014390
	Solyc03g007170	Solyc05g014980
	Solyc03g007210	Solyc05g015530
	Solyc03g007220	Solyc05g015780
	Solyc03g007330	Solyc05g015840
	Solyc03g007540	Solyc05g015850
	Solyc03g007590	Solyc05g016060
	Solyc03g007830	Solyc05g016310
	Solyc03g007860	Solyc05g018050
	Solyc03g007900	Solyc05g018180
	Solyc03g007920	Solyc05g018230
	Solyc03g008010	Solyc05g021090
	Solyc03g013160	Solyc05g023680
	Solyc03g013250	Solyc05g023995
	Solyc03g019700	Solyc05g026240
	Solyc03g019770	Solyc05g041540
	Solyc03g025200	Solyc05g041910
	Solyc03g025310	Solyc05g041920
	Solyc03g025450	Solyc05g042050
	Solyc03g025530	Solyc05g045650
	Solyc03g025610	Solyc05g046290
	Solyc03g025630	Solyc05g046330
	Solyc03g025670	Solyc05g050130
	Solyc03g025880	Solyc05g050330
	Solyc03g026010	Solyc05g050340
	Solyc03g026120	Solyc05g050350
	Solyc03g026130	Solyc05g050360
	Solyc03g026150	Solyc05g050380
	Solyc03g026170	Solyc05g050600
	Solyc03g026210	Solyc05g050800
	Solyc03g026290	Solyc05g050920
	Solyc03g031420	Solyc05g050930
	Solyc03g031430	Solyc05g051310
	Solyc03g031440	Solyc05g051460
	Solyc03g031600	Solyc05g051480
	Solyc03g031620	Solyc05g051490
	Solyc03g031670	Solyc05g051510
	Solyc03g031790	Solyc05g051530
	Solyc03g031830	Solyc05g051570
	Solyc03g031840	Solyc05g052210
	Solyc03g031910	Solyc05g052280
	Solyc03g031980	Solyc05g052490
	Solyc03g032150	Solyc05g052670
	Solyc03g033320	Solyc05g052790
	Solyc03g033420	Solyc05g053070
	Solyc03g033540	Solyc05g053080
	Solyc03g033770	Solyc05g053090
	Solyc03g033790	Solyc05g053230
	Solyc03g033795	Solyc05g053600
	Solyc03g033840	Solyc05g053835
	Solyc03g034020	Solyc05g053930
	Solyc03g034150	Solyc05g053980
	Solyc03g034190	Solyc05g054180
	Solyc03g034250	Solyc05g054460
	Solyc03g043860	Solyc05g054640
	Solyc03g043960	Solyc05g054650
	Solyc03g044100	Solyc05g054770
	Solyc03g044150	Solyc05g054800
	Solyc03g044160	Solyc05g054820
	Solyc03g044470	Solyc05g055470
	Solyc03g044830	Solyc05g055540
	Solyc03g044900	Solyc05g055760
	Solyc03g045090	Solyc05g055870
	Solyc03g045140	Solyc05g055910
	Solyc03g046340	Solyc05g056020
	Solyc03g046470	Solyc05g056040
	Solyc03g051970	Solyc05g056080
	Solyc03g053020	Solyc05g056130
	Solyc03g053040	Solyc05g056170
	Solyc03g053080	Solyc05g056230
	Solyc03g053085	Solyc05g056400
	Solyc03g058340	Solyc05g056570
	Solyc03g058805	Solyc06g005150
	Solyc03g058920	Solyc06g005160
	Solyc03g058930	Solyc06g005480
	Solyc03g058940	Solyc06g005620
	Solyc03g058970	Solyc06g005650
	Solyc03g059110	Solyc06g005750
	Solyc03g059250	Solyc06g005810
	Solyc03g060510	Solyc06g005820
	Solyc03g062665	Solyc06g005890
	Solyc03g062710	Solyc06g005940
	Solyc03g062720	Solyc06g007120
	Solyc03g062890	Solyc06g007180
	Solyc03g063200	Solyc06g007320
	Solyc03g063240	Solyc06g007930
	Solyc03g063730	Solyc06g008280
	Solyc03g063750	Solyc06g008300
	Solyc03g065340	Solyc06g008620
	Solyc03g071570	Solyc06g008870
	Solyc03g071590	Solyc06g009020
	Solyc03g071620	Solyc06g009110
	Solyc03g071710	Solyc06g009270
	Solyc03g071720	Solyc06g009290
	Solyc03g078000	Solyc06g009390
	Solyc03g078080	Solyc06g009640
	Solyc03g078300	Solyc06g010030
	Solyc03g078360	Solyc06g016760
	Solyc03g078370	Solyc06g018100
	Solyc03g078520	Solyc06g030470
	Solyc03g078610	Solyc06g030490
	Solyc03g078630	Solyc06g034110
	Solyc03g078640	Solyc06g034160
	Solyc03g080010	Solyc06g034370
	Solyc03g080020	Solyc06g035810
	Solyc03g080090	Solyc06g035960
	Solyc03g080190	Solyc06g036310
	Solyc03g081260	Solyc06g036330
	Solyc03g081300	Solyc06g036410
	Solyc03g081330	Solyc06g048735
	Solyc03g082370	Solyc06g048740
	Solyc03g082390	Solyc06g048810
	Solyc03g082400	Solyc06g048820
	Solyc03g082440	Solyc06g049070
	Solyc03g082480	Solyc06g050210
	Solyc03g082500	Solyc06g050630
	Solyc03g082530	Solyc06g050720
	Solyc03g082560	Solyc06g050810
	Solyc03g082580	Solyc06g050930
	Solyc03g082660	Solyc06g051010
	Solyc03g082670	Solyc06g051620
	Solyc03g082690	Solyc06g051720
	Solyc03g082720	Solyc06g053150
	Solyc03g082850	Solyc06g053180
	Solyc03g082890	Solyc06g053290
	Solyc03g082920	Solyc06g053385
	Solyc03g082970	Solyc06g053430
	Solyc03g082990	Solyc06g053550
	Solyc03g083070	Solyc06g053670
	Solyc03g083100	Solyc06g053710
	Solyc03g083210	Solyc06g053930
	Solyc03g083240	Solyc06g054490
	Solyc03g083440	Solyc06g059860
	Solyc03g083460	Solyc06g060230
	Solyc03g083480	Solyc06g060680
	Solyc03g083560	Solyc06g060690
	Solyc03g083610	Solyc06g060700
	Solyc03g083680	Solyc06g061027
	Solyc03g083720	Solyc06g061150
	Solyc03g083770	Solyc06g061170
	Solyc03g083900	Solyc06g061190
	Solyc03g093080	Solyc06g062330
	Solyc03g093110	Solyc06g062420
	Solyc03g093120	Solyc06g062660
	Solyc03g093130	Solyc06g062780
	Solyc03g093200	Solyc06g062920
	Solyc03g093240	Solyc06g063090
	Solyc03g093250	Solyc06g063180
	Solyc03g093260	Solyc06g063190
	Solyc03g093340	Solyc06g063210
	Solyc03g093360	Solyc06g063350
	Solyc03g093410	Solyc06g065030
	Solyc03g093510	Solyc06g065370
	Solyc03g093520	Solyc06g065400
	Solyc03g093540	Solyc06g065560
	Solyc03g093550	Solyc06g065570
	Solyc03g093560	Solyc06g065720
	Solyc03g093880	Solyc06g066370
	Solyc03g093890	Solyc06g066590
	Solyc03g093930	Solyc06g066630
	Solyc03g094160	Solyc06g068270
	Solyc03g095180	Solyc06g068560
	Solyc03g095220	Solyc06g068650
	Solyc03g095250	Solyc06g068850
	Solyc03g095470	Solyc06g069470
	Solyc03g095490	Solyc06g069570
	Solyc03g095760	Solyc06g069690
	Solyc03g095770	Solyc06g069710
	Solyc03g095850	Solyc06g069740
	Solyc03g095860	Solyc06g069780
	Solyc03g096070	Solyc06g071050
	Solyc03g096450	Solyc06g071280
	Solyc03g096460	Solyc06g071390
	Solyc03g096800	Solyc06g071810
	Solyc03g096820	Solyc06g071890
	Solyc03g096840	Solyc06g072030
	Solyc03g096930	Solyc06g072330
	Solyc03g096940	Solyc06g072460
	Solyc03g097000	Solyc06g072550
	Solyc03g097020	Solyc06g072610
	Solyc03g097050	Solyc06g073050
	Solyc03g097110	Solyc06g073060
	Solyc03g097130	Solyc06g073130
	Solyc03g097140	Solyc06g073830
	Solyc03g097150	Solyc06g073850
	Solyc03g097270	Solyc06g073880
	Solyc03g097320	Solyc06g073890
	Solyc03g097470	Solyc06g074030
	Solyc03g097670	Solyc06g074090
	Solyc03g097840	Solyc06g074530
	Solyc03g097910	Solyc06g074840
	Solyc03g097950	Solyc06g075190
	Solyc03g098050	Solyc06g075530
	Solyc03g098120	Solyc06g075550
	Solyc03g098210	Solyc06g075690
	Solyc03g098490	Solyc06g075780
	Solyc03g098600	Solyc06g075800
	Solyc03g098610	Solyc06g076040
	Solyc03g098730	Solyc06g076080
	Solyc03g098780	Solyc06g076100
	Solyc03g098795	Solyc06g076300
	Solyc03g110960	Solyc06g076750
	Solyc03g111000	Solyc06g076970
	Solyc03g111050	Solyc06g082010
	Solyc03g111160	Solyc06g082380
	Solyc03g111200	Solyc06g082440
	Solyc03g111260	Solyc06g082520
	Solyc03g111340	Solyc06g082570
	Solyc03g111370	Solyc06g082920
	Solyc03g111380	Solyc06g083030
	Solyc03g111530	Solyc06g083270
	Solyc03g111650	Solyc06g083310
	Solyc03g111710	Solyc06g083440
	Solyc03g111800	Solyc06g083790
	Solyc03g111850	Solyc06g084290
	Solyc03g111870	Solyc06g084300
	Solyc03g112070	Solyc06g084410
	Solyc03g112160	Solyc06g150137
	Solyc03g112230	Solyc07g005020
	Solyc03g112320	Solyc07g005030
	Solyc03g112330	Solyc07g005100
	Solyc03g112580	Solyc07g005110
	Solyc03g112650	Solyc07g005180
	Solyc03g112670	Solyc07g005330
	Solyc03g112810	Solyc07g005400
	Solyc03g112960	Solyc07g005440
	Solyc03g112970	Solyc07g005480
	Solyc03g112990	Solyc07g005500
	Solyc03g113010	Solyc07g005520
	Solyc03g113030	Solyc07g005970
	Solyc03g113040	Solyc07g006130
	Solyc03g113070	Solyc07g006140
	Solyc03g113090	Solyc07g006220
	Solyc03g113220	Solyc07g006280
	Solyc03g113370	Solyc07g006370
	Solyc03g113380	Solyc07g006420
	Solyc03g113390	Solyc07g006480
	Solyc03g113420	Solyc07g006500
	Solyc03g113460	Solyc07g006510
	Solyc03g113630	Solyc07g006560
	Solyc03g113770	Solyc07g006570
	Solyc03g113780	Solyc07g006770
	Solyc03g113800	Solyc07g007130
	Solyc03g113980	Solyc07g007170
	Solyc03g114030	Solyc07g007250
	Solyc03g114100	Solyc07g007370
	Solyc03g114130	Solyc07g007670
	Solyc03g114170	Solyc07g007755
	Solyc03g114210	Solyc07g007780
	Solyc03g114500	Solyc07g007820
	Solyc03g114530	Solyc07g008060
	Solyc03g114600	Solyc07g008140
	Solyc03g114640	Solyc07g008210
	Solyc03g114660	Solyc07g008280
	Solyc03g114760	Solyc07g008320
	Solyc03g114860	Solyc07g008440
	Solyc03g114890	Solyc07g008590
	Solyc03g114930	Solyc07g008600
	Solyc03g114960	Solyc07g008620
	Solyc03g115040	Solyc07g008840
	Solyc03g115070	Solyc07g008930
	Solyc03g115100	Solyc07g009380
	Solyc03g115110	Solyc07g009437
	Solyc03g115200	Solyc07g009440
	Solyc03g115410	Solyc07g009443
	Solyc03g115490	Solyc07g014670
	Solyc03g115500	Solyc07g016215
	Solyc03g115510	Solyc07g019460
	Solyc03g115590	Solyc07g019670
	Solyc03g115640	Solyc07g021750
	Solyc03g115660	Solyc07g032250
	Solyc03g115770	Solyc07g032480
	Solyc03g115920	Solyc07g032740
	Solyc03g115930	Solyc07g040690
	Solyc03g116030	Solyc07g040710
	Solyc03g116060	Solyc07g040890
	Solyc03g116200	Solyc07g040960
	Solyc03g116330	Solyc07g041010
	Solyc03g116380	Solyc07g041750
	Solyc03g116460	Solyc07g041970
	Solyc03g116500	Solyc07g042170
	Solyc03g116550	Solyc07g042590
	Solyc03g116690	Solyc07g043150
	Solyc03g116700	Solyc07g043170
	Solyc03g116890	Solyc07g043230
	Solyc03g117010	Solyc07g043250
	Solyc03g117020	Solyc07g043310
	Solyc03g117090	Solyc07g043390
	Solyc03g117300	Solyc07g043420
	Solyc03g117330	Solyc07g043500
	Solyc03g117340	Solyc07g043550
	Solyc03g117430	Solyc07g043560
	Solyc03g117490	Solyc07g043590
	Solyc03g117620	Solyc07g044810
	Solyc03g117760	Solyc07g044960
	Solyc03g117860	Solyc07g044980
	Solyc03g117980	Solyc07g045100
	Solyc03g118020	Solyc07g045350
	Solyc03g118030	Solyc07g045420
	Solyc03g118040	Solyc07g045430
	Solyc03g118120	Solyc07g045440
	Solyc03g118200	Solyc07g045470
	Solyc03g118270	Solyc07g045530
	Solyc03g118350	Solyc07g047780
	Solyc03g118370	Solyc07g047800
	Solyc03g118510	Solyc07g048060
	Solyc03g118550	Solyc07g048070
	Solyc03g118570	Solyc07g048090
	Solyc03g118610	Solyc07g049180
	Solyc03g118640	Solyc07g049190
	Solyc03g118650	Solyc07g049450
	Solyc03g118660	Solyc07g049530
	Solyc03g118720	Solyc07g049550
	Solyc03g118810	Solyc07g049580
	Solyc03g118820	Solyc07g049645
	Solyc03g119080	Solyc07g049655
	Solyc03g119090	Solyc07g051840
	Solyc03g119150	Solyc07g051950
	Solyc03g119210	Solyc07g052120
	Solyc03g119250	Solyc07g052240
	Solyc03g119320	Solyc07g052320
	Solyc03g119400	Solyc07g052370
	Solyc03g119450	Solyc07g052470
	Solyc03g119520	Solyc07g052780
	Solyc03g119590	Solyc07g052790
	Solyc03g119600	Solyc07g053050
	Solyc03g119723	Solyc07g053120
	Solyc03g119870	Solyc07g053130
	Solyc03g119960	Solyc07g053410
	Solyc03g119970	Solyc07g053420
	Solyc03g119980	Solyc07g053480
	Solyc03g120110	Solyc07g053550
	Solyc03g120130	Solyc07g053760
	Solyc03g120230	Solyc07g054830
	Solyc03g120260	Solyc07g055080
	Solyc03g120310	Solyc07g055210
	Solyc03g120320	Solyc07g055640
	Solyc03g120450	Solyc07g055670
	Solyc03g120540	Solyc07g055690
	Solyc03g120610	Solyc07g055710
	Solyc03g120700	Solyc07g055810
	Solyc03g120720	Solyc07g055990
	Solyc03g120740	Solyc07g056000
	Solyc03g120810	Solyc07g056080
	Solyc03g120820	Solyc07g056110
	Solyc03g120850	Solyc07g056150
	Solyc03g120900	Solyc07g056170
	Solyc03g120990	Solyc07g056190
	Solyc03g121040	Solyc07g056200
	Solyc03g121360	Solyc07g056210
	Solyc03g121420	Solyc07g056280
	Solyc03g121450	Solyc07g056320
	Solyc03g121460	Solyc07g056390
	Solyc03g121480	Solyc07g056470
	Solyc03g121490	Solyc07g056590
	Solyc03g121560	Solyc07g056600
	Solyc03g121640	Solyc07g056610
	Solyc03g121720	Solyc07g061950
	Solyc03g122040	Solyc07g062490
	Solyc03g122090	Solyc07g062700
	Solyc03g122120	Solyc07g063070
	Solyc03g122250	Solyc07g063110
	Solyc03g122340	Solyc07g063240
	Solyc03g122350	Solyc07g063260
	Solyc03g123410	Solyc07g063520
	Solyc03g123610	Solyc07g063620
	Solyc03g123630	Solyc07g063630
	Solyc03g123640	Solyc07g063730
	Solyc03g123700	Solyc07g063770
	Solyc03g123760	Solyc07g063940
	Solyc03g123790	Solyc07g064290
	Solyc03g123860	Solyc07g064470
	Solyc03g123880	Solyc07g064500
	Solyc03g123900	Solyc07g064620
	Solyc03g123950	Solyc07g064720
	Solyc03g123990	Solyc07g064740
	Solyc03g124060	Solyc07g064800
	Solyc04g005040	Solyc07g065060
	Solyc04g005050	Solyc07g065120
	Solyc04g005340	Solyc07g065160
	Solyc04g005480	Solyc07g065250
	Solyc04g005490	Solyc07g065320
	Solyc04g005520	Solyc07g065380
	Solyc04g005550	Solyc07g065410
	Solyc04g005555	Solyc07g065650
	Solyc04g005570	Solyc07g065680
	Solyc04g005790	Solyc07g066080
	Solyc04g005860	Solyc07g066330
	Solyc04g007060	Solyc08g005100
	Solyc04g007070	Solyc08g005950
	Solyc04g007120	Solyc08g006470
	Solyc04g007130	Solyc08g006660
	Solyc04g007140	Solyc08g006680
	Solyc04g007320	Solyc08g006700
	Solyc04g007380	Solyc08g006730
	Solyc04g007410	Solyc08g006740
	Solyc04g007450	Solyc08g006750
	Solyc04g007490	Solyc08g007080
	Solyc04g007560	Solyc08g007320
	Solyc04g007580	Solyc08g007460
	Solyc04g007600	Solyc08g007790
	Solyc04g007790	Solyc08g008150
	Solyc04g007870	Solyc08g008170
	Solyc04g007880	Solyc08g008280
	Solyc04g007890	Solyc08g008330
	Solyc04g007900	Solyc08g008370
	Solyc04g007980	Solyc08g008490
	Solyc04g008050	Solyc08g014120
	Solyc04g008100	Solyc08g014150
	Solyc04g008520	Solyc08g014170
	Solyc04g008720	Solyc08g014290
	Solyc04g008730	Solyc08g014570
	Solyc04g008740	Solyc08g015650
	Solyc04g008760	Solyc08g015860
	Solyc04g008870	Solyc08g016150
	Solyc04g008990	Solyc08g016210
	Solyc04g009200	Solyc08g016220
	Solyc04g009310	Solyc08g016270
	Solyc04g009350	Solyc08g021960
	Solyc04g009380	Solyc08g023510
	Solyc04g009420	Solyc08g028780
	Solyc04g009530	Solyc08g029000
	Solyc04g009540	Solyc08g041770
	Solyc04g009560	Solyc08g041860
	Solyc04g009620	Solyc08g059710
	Solyc04g009720	Solyc08g060940
	Solyc04g009730	Solyc08g060970
	Solyc04g009800	Solyc08g061480
	Solyc04g009860	Solyc08g062180
	Solyc04g009870	Solyc08g062330
	Solyc04g009940	Solyc08g062360
	Solyc04g010250	Solyc08g062680
	Solyc04g011350	Solyc08g063000
	Solyc04g011390	Solyc08g065480
	Solyc04g011400	Solyc08g066020
	Solyc04g011420	Solyc08g066210
	Solyc04g011463	Solyc08g066270
	Solyc04g011530	Solyc08g066310
	Solyc04g011580	Solyc08g066430
	Solyc04g011650	Solyc08g066440
	Solyc04g011700	Solyc08g066680
	Solyc04g011820	Solyc08g066770
	Solyc04g012040	Solyc08g066790
	Solyc04g014240	Solyc08g066970
	Solyc04g014400	Solyc08g067100
	Solyc04g014490	Solyc08g067290
	Solyc04g014530	Solyc08g067340
	Solyc04g014710	Solyc08g067360
	Solyc04g014760	Solyc08g067410
	Solyc04g014770	Solyc08g067610
	Solyc04g014883	Solyc08g067640
	Solyc04g015050	Solyc08g067770
	Solyc04g015070	Solyc08g068390
	Solyc04g015150	Solyc08g068400
	Solyc04g015160	Solyc08g068600
	Solyc04g015190	Solyc08g068610
	Solyc04g015220	Solyc08g068680
	Solyc04g015280	Solyc08g068690
	Solyc04g015330	Solyc08g068710
	Solyc04g015360	Solyc08g068730
	Solyc04g015470	Solyc08g068770
	Solyc04g015480	Solyc08g068780
	Solyc04g015490	Solyc08g068790
	Solyc04g015560	Solyc08g068850
	Solyc04g015690	Solyc08g068860
	Solyc04g015760	Solyc08g068870
	Solyc04g015950	Solyc08g069060
	Solyc04g015970	Solyc08g069100
	Solyc04g016000	Solyc08g074290
	Solyc04g016360	Solyc08g074490
	Solyc04g016520	Solyc08g074550
	Solyc04g016550	Solyc08g074630
	Solyc04g016560	Solyc08g074970
	Solyc04g017680	Solyc08g075290
	Solyc04g017690	Solyc08g075440
	Solyc04g024340	Solyc08g075540
	Solyc04g024420	Solyc08g075570
	Solyc04g025170	Solyc08g075780
	Solyc04g025180	Solyc08g075970
	Solyc04g025530	Solyc08g076100
	Solyc04g025650	Solyc08g076140
	Solyc04g026100	Solyc08g076860
	Solyc04g026220	Solyc08g076910
	Solyc04g026360	Solyc08g076970
	Solyc04g026380	Solyc08g076990
	Solyc04g039620	Solyc08g077020
	Solyc04g040130	Solyc08g077110
	Solyc04g040170	Solyc08g077290
	Solyc04g040210	Solyc08g077330
	Solyc04g045470	Solyc08g077370
	Solyc04g045600	Solyc08g077470
	Solyc04g045620	Solyc08g077550
	Solyc04g045650	Solyc08g077560
	Solyc04g047720	Solyc08g077740
	Solyc04g048900	Solyc08g077760
	Solyc04g049070	Solyc08g077790
	Solyc04g049090	Solyc08g077960
	Solyc04g049160	Solyc08g077980
	Solyc04g049180	Solyc08g078040
	Solyc04g049450	Solyc08g078060
	Solyc04g049550	Solyc08g078070
	Solyc04g049620	Solyc08g078180
	Solyc04g049630	Solyc08g078310
	Solyc04g049710	Solyc08g078510
	Solyc04g049720	Solyc08g078650
	Solyc04g050180	Solyc08g078790
	Solyc04g050190	Solyc08g078850
	Solyc04g050540	Solyc08g078870
	Solyc04g050920	Solyc08g078900
	Solyc04g050930	Solyc08g079420
	Solyc04g051200	Solyc08g079430
	Solyc04g051310	Solyc08g079440
	Solyc04g051340	Solyc08g079700
	Solyc04g051350	Solyc08g079860
	Solyc04g051580	Solyc08g079870
	Solyc04g051690	Solyc08g079900
	Solyc04g051860	Solyc08g080040
	Solyc04g051870	Solyc08g080130
	Solyc04g053120	Solyc08g080180
	Solyc04g054270	Solyc08g080190
	Solyc04g054460	Solyc08g080390
	Solyc04g054480	Solyc08g080470
	Solyc04g054490	Solyc08g080500
	Solyc04g054690	Solyc08g080530
	Solyc04g054760	Solyc08g080540
	Solyc04g054810	Solyc08g080590
	Solyc04g054950	Solyc08g080620
	Solyc04g055010	Solyc08g080630
	Solyc04g055090	Solyc08g080640
	Solyc04g055160	Solyc08g080650
	Solyc04g055170	Solyc08g080680
	Solyc04g055190	Solyc08g080910
	Solyc04g055200	Solyc08g080940
	Solyc04g056540	Solyc08g081240
	Solyc04g056590	Solyc08g081370
	Solyc04g057870	Solyc08g081490
	Solyc04g057890	Solyc08g081550
	Solyc04g057960	Solyc08g081700
	Solyc04g058070	Solyc08g081730
	Solyc04g058170	Solyc08g082110
	Solyc04g058205	Solyc08g082280
	Solyc04g063210	Solyc08g082390
	Solyc04g063245	Solyc08g082460
	Solyc04g063360	Solyc08g082610
	Solyc04g063400	Solyc08g082710
	Solyc04g064530	Solyc08g082820
	Solyc04g064720	Solyc08g082920
	Solyc04g064870	Solyc08g082970
	Solyc04g064900	Solyc08g083050
	Solyc04g064940	Solyc09g005000
	Solyc04g071083	Solyc09g005080
	Solyc04g071180	Solyc09g005090
	Solyc04g071420	Solyc09g005560
	Solyc04g071540	Solyc09g005860
	Solyc04g071550	Solyc09g005920
	Solyc04g071560	Solyc09g006005
	Solyc04g071870	Solyc09g007010
	Solyc04g071880	Solyc09g007150
	Solyc04g071890	Solyc09g007490
	Solyc04g071900	Solyc09g007630
	Solyc04g072032	Solyc09g007730
	Solyc04g072036	Solyc09g007790
	Solyc04g072047	Solyc09g007900
	Solyc04g072060	Solyc09g007910
	Solyc04g072070	Solyc09g007920
	Solyc04g072450	Solyc09g008010
	Solyc04g072460	Solyc09g008080
	Solyc04g072850	Solyc09g008335
	Solyc04g073970	Solyc09g009260
	Solyc04g073990	Solyc09g009510
	Solyc04g074000	Solyc09g009590
	Solyc04g074020	Solyc09g009770
	Solyc04g074030	Solyc09g009840
	Solyc04g074050	Solyc09g010000
	Solyc04g074130	Solyc09g010130
	Solyc04g074167	Solyc09g010230
	Solyc04g074410	Solyc09g010850
	Solyc04g074430	Solyc09g010940
	Solyc04g074480	Solyc09g010980
	Solyc04g074630	Solyc09g011260
	Solyc04g074680	Solyc09g011270
	Solyc04g074720	Solyc09g011330
	Solyc04g074750	Solyc09g011490
	Solyc04g074770	Solyc09g011500
	Solyc04g074830	Solyc09g011520
	Solyc04g074940	Solyc09g011540
	Solyc04g074950	Solyc09g011550
	Solyc04g076050	Solyc09g011560
	Solyc04g076060	Solyc09g011590
	Solyc04g076080	Solyc09g011600
	Solyc04g076190	Solyc09g011610
	Solyc04g076290	Solyc09g011630
	Solyc04g076450	Solyc09g011650
	Solyc04g076460	Solyc09g011660
	Solyc04g076470	Solyc09g011670
	Solyc04g076540	Solyc09g011740
	Solyc04g076550	Solyc09g011860
	Solyc04g076610	Solyc09g011870
	Solyc04g076730	Solyc09g011880
	Solyc04g076740	Solyc09g011920
	Solyc04g076790	Solyc09g013150
	Solyc04g076800	Solyc09g014280
	Solyc04g076810	Solyc09g014450
	Solyc04g077020	Solyc09g014480
	Solyc04g077050	Solyc09g014860
	Solyc04g077130	Solyc09g014990
	Solyc04g077160	Solyc09g015040
	Solyc04g077230	Solyc09g015380
	Solyc04g077270	Solyc09g015530
	Solyc04g077290	Solyc09g015670
	Solyc04g077320	Solyc09g015770
	Solyc04g077330	Solyc09g016940
	Solyc04g077360	Solyc09g019980
	Solyc04g077480	Solyc09g020140
	Solyc04g077610	Solyc09g020190
	Solyc04g077620	Solyc09g047910
	Solyc04g077660	Solyc09g055310
	Solyc04g077790	Solyc09g057960
	Solyc04g077870	Solyc09g059020
	Solyc04g077970	Solyc09g059040
	Solyc04g078090	Solyc09g059430
	Solyc04g078290	Solyc09g059960
	Solyc04g078460	Solyc09g061310
	Solyc04g078520	Solyc09g061840
	Solyc04g078540	Solyc09g061860
	Solyc04g078660	Solyc09g063090
	Solyc04g078810	Solyc09g063150
	Solyc04g078850	Solyc09g064780
	Solyc04g078870	Solyc09g064940
	Solyc04g078890	Solyc09g065000
	Solyc04g079040	Solyc09g065540
	Solyc04g079160	Solyc09g065700
	Solyc04g079290	Solyc09g065890
	Solyc04g079300	Solyc09g066490
	Solyc04g079340	Solyc09g074230
	Solyc04g079360	Solyc09g074270
	Solyc04g079400	Solyc09g074280
	Solyc04g079430	Solyc09g074300
	Solyc04g079440	Solyc09g074320
	Solyc04g079470	Solyc09g074430
	Solyc04g079640	Solyc09g074970
	Solyc04g079660	Solyc09g075020
	Solyc04g079690	Solyc09g075120
	Solyc04g079710	Solyc09g075330
	Solyc04g079790	Solyc09g075420
	Solyc04g079860	Solyc09g075450
	Solyc04g079900	Solyc09g075510
	Solyc04g079930	Solyc09g075820
	Solyc04g079940	Solyc09g075910
	Solyc04g080080	Solyc09g075920
	Solyc04g080140	Solyc09g082220
	Solyc04g080190	Solyc09g082230
	Solyc04g080250	Solyc09g082240
	Solyc04g080290	Solyc09g082570
	Solyc04g080310	Solyc09g082660
	Solyc04g080390	Solyc09g082680
	Solyc04g080460	Solyc09g082870
	Solyc04g080580	Solyc09g083060
	Solyc04g080600	Solyc09g083200
	Solyc04g080610	Solyc09g083210
	Solyc04g080670	Solyc09g083320
	Solyc04g080700	Solyc09g083435
	Solyc04g080730	Solyc09g084450
	Solyc04g080770	Solyc09g084470
	Solyc04g080810	Solyc09g084480
	Solyc04g080820	Solyc09g084490
	Solyc04g080830	Solyc09g089490
	Solyc04g080850	Solyc09g089580
	Solyc04g080900	Solyc09g089640
	Solyc04g081090	Solyc09g089670
	Solyc04g081170	Solyc09g089780
	Solyc04g081210	Solyc09g089790
	Solyc04g081360	Solyc09g089940
	Solyc04g081500	Solyc09g090040
	Solyc04g081510	Solyc09g090070
	Solyc04g081540	Solyc09g090080
	Solyc04g081570	Solyc09g090130
	Solyc04g081790	Solyc09g090470
	Solyc04g081850	Solyc09g090710
	Solyc04g081890	Solyc09g090730
	Solyc04g081910	Solyc09g090980
	Solyc04g081920	Solyc09g090990
	Solyc04g082040	Solyc09g091000
	Solyc04g082050	Solyc09g091420
	Solyc04g082060	Solyc09g091470
	Solyc04g082090	Solyc09g091660
	Solyc04g082140	Solyc09g091670
	Solyc04g082220	Solyc09g091840
	Solyc04g082310	Solyc09g091990
	Solyc04g082500	Solyc09g092010
	Solyc04g082570	Solyc09g092310
	Solyc04g082640	Solyc09g092390
	Solyc04g082660	Solyc09g097760
	Solyc04g082670	Solyc09g097810
	Solyc04g082700	Solyc09g098150
	Solyc04g082720	Solyc09g098160
	Solyc04g082740	Solyc09g098230
	Solyc04g082950	Solyc09g098310
	Solyc04g082960	Solyc09g098340
	Solyc04g150104	Solyc09g098385
	Solyc04g150159	Solyc09g098510
	Solyc04g150161	Solyc10g005120
	Solyc05g005050	Solyc10g005480
	Solyc05g005060	Solyc10g005510
	Solyc05g005070	Solyc10g005630
	Solyc05g005100	Solyc10g006480
	Solyc05g005190	Solyc10g006540
	Solyc05g005200	Solyc10g006660
	Solyc05g005230	Solyc10g006700
	Solyc05g005460	Solyc10g006710
	Solyc05g005560	Solyc10g006800
	Solyc05g005680	Solyc10g006950
	Solyc05g005760	Solyc10g007000
	Solyc05g005800	Solyc10g007010
	Solyc05g005920	Solyc10g007070
	Solyc05g006030	Solyc10g007280
	Solyc05g006070	Solyc10g007900
	Solyc05g006110	Solyc10g008080
	Solyc05g006120	Solyc10g008100
	Solyc05g006170	Solyc10g008150
	Solyc05g006330	Solyc10g008220
	Solyc05g006340	Solyc10g008230
	Solyc05g006510	Solyc10g008350
	Solyc05g006720	Solyc10g008400
	Solyc05g006800	Solyc10g008410
	Solyc05g006830	Solyc10g008890
	Solyc05g007050	Solyc10g008960
	Solyc05g007070	Solyc10g009180
	Solyc05g007140	Solyc10g009210
	Solyc05g007150	Solyc10g009340
	Solyc05g007470	Solyc10g009410
	Solyc05g007490	Solyc10g009550
	Solyc05g007510	Solyc10g011740
	Solyc05g007630	Solyc10g011810
	Solyc05g007640	Solyc10g012080
	Solyc05g007780	Solyc10g012170
	Solyc05g007800	Solyc10g012370
	Solyc05g007830	Solyc10g012430
	Solyc05g007840	Solyc10g017570
	Solyc05g007910	Solyc10g018340
	Solyc05g008000	Solyc10g024470
	Solyc05g008030	Solyc10g038080
	Solyc05g008040	Solyc10g045420
	Solyc05g008130	Solyc10g046970
	Solyc05g008140	Solyc10g047140
	Solyc05g008270	Solyc10g047300
	Solyc05g008350	Solyc10g049425
	Solyc05g008380	Solyc10g049630
	Solyc05g008600	Solyc10g050060
	Solyc05g008800	Solyc10g050160
	Solyc05g008810	Solyc10g050230
	Solyc05g008830	Solyc10g051020
	Solyc05g008860	Solyc10g051250
	Solyc05g008940	Solyc10g052490
	Solyc05g008960	Solyc10g052880
	Solyc05g008980	Solyc10g054030
	Solyc05g009010	Solyc10g054100
	Solyc05g009030	Solyc10g054570
	Solyc05g009040	Solyc10g054930
	Solyc05g009050	Solyc10g055200
	Solyc05g009140	Solyc10g055680
	Solyc05g009290	Solyc10g055760
	Solyc05g009310	Solyc10g055800
	Solyc05g009330	Solyc10g055820
	Solyc05g009370	Solyc10g062160
	Solyc05g009470	Solyc10g074500
	Solyc05g009480	Solyc10g074570
	Solyc05g009520	Solyc10g074740
	Solyc05g009530	Solyc10g074870
	Solyc05g009550	Solyc10g075090
	Solyc05g009610	Solyc10g075100
	Solyc05g009630	Solyc10g075150
	Solyc05g009690	Solyc10g076250
	Solyc05g009760	Solyc10g076360
	Solyc05g009780	Solyc10g076480
	Solyc05g009870	Solyc10g076530
	Solyc05g009920	Solyc10g076540
	Solyc05g009940	Solyc10g076550
	Solyc05g010030	Solyc10g076600
	Solyc05g010040	Solyc10g077130
	Solyc05g010120	Solyc10g078220
	Solyc05g010260	Solyc10g078430
	Solyc05g010290	Solyc10g078490
	Solyc05g010400	Solyc10g078530
	Solyc05g010555	Solyc10g078550
	Solyc05g010685	Solyc10g079420
	Solyc05g011960	Solyc10g079430
	Solyc05g011970	Solyc10g079810
	Solyc05g011980	Solyc10g079860
	Solyc05g012070	Solyc10g079920
	Solyc05g012080	Solyc10g079930
	Solyc05g012100	Solyc10g080010
	Solyc05g012120	Solyc10g080200
	Solyc05g012180	Solyc10g080370
	Solyc05g012260	Solyc10g080770
	Solyc05g012270	Solyc10g080930
	Solyc05g012290	Solyc10g081170
	Solyc05g012390	Solyc10g081190
	Solyc05g012430	Solyc10g081440
	Solyc05g012450	Solyc10g081570
	Solyc05g012480	Solyc10g081720
	Solyc05g012580	Solyc10g081850
	Solyc05g012680	Solyc10g082064
	Solyc05g012790	Solyc10g083120
	Solyc05g012820	Solyc10g083290
	Solyc05g012850	Solyc10g083330
	Solyc05g013170	Solyc10g083570
	Solyc05g013220	Solyc10g083610
	Solyc05g013240	Solyc10g083720
	Solyc05g013280	Solyc10g083890
	Solyc05g013460	Solyc10g083970
	Solyc05g013660	Solyc10g084050
	Solyc05g013730	Solyc10g084060
	Solyc05g013750	Solyc10g084070
	Solyc05g013940	Solyc10g084230
	Solyc05g013990	Solyc10g084370
	Solyc05g014050	Solyc10g084960
	Solyc05g014100	Solyc10g085010
	Solyc05g014110	Solyc10g085030
	Solyc05g014160	Solyc10g085300
	Solyc05g014340	Solyc10g085320
	Solyc05g014790	Solyc10g085420
	Solyc05g014970	Solyc10g085590
	Solyc05g014980	Solyc10g085810
	Solyc05g015040	Solyc10g085860
	Solyc05g015050	Solyc10g085920
	Solyc05g015150	Solyc10g086065
	Solyc05g015220	Solyc10g086190
	Solyc05g015250	Solyc10g086280
	Solyc05g015310	Solyc10g086410
	Solyc05g015530	Solyc10g086540
	Solyc05g015860	Solyc10g086710
	Solyc05g016060	Solyc10g086780
	Solyc05g016230	Solyc11g005150
	Solyc05g016310	Solyc11g005350
	Solyc05g016330	Solyc11g005380
	Solyc05g017980	Solyc11g005400
	Solyc05g017990	Solyc11g005630
	Solyc05g018050	Solyc11g005920
	Solyc05g018060	Solyc11g006030
	Solyc05g018230	Solyc11g006320
	Solyc05g018410	Solyc11g006410
	Solyc05g018417	Solyc11g006470
	Solyc05g018520	Solyc11g006500
	Solyc05g018700	Solyc11g006910
	Solyc05g020020	Solyc11g007030
	Solyc05g021090	Solyc11g007140
	Solyc05g023680	Solyc11g007410
	Solyc05g023770	Solyc11g007430
	Solyc05g023995	Solyc11g007510
	Solyc05g024010	Solyc11g007570
	Solyc05g024235	Solyc11g007580
	Solyc05g024410	Solyc11g007770
	Solyc05g024457	Solyc11g007980
	Solyc05g025500	Solyc11g008010
	Solyc05g025750	Solyc11g008080
	Solyc05g026130	Solyc11g008200
	Solyc05g026140	Solyc11g008250
	Solyc05g026240	Solyc11g008280
	Solyc05g026570	Solyc11g008390
	Solyc05g032770	Solyc11g008530
	Solyc05g041910	Solyc11g008540
	Solyc05g041920	Solyc11g008550
	Solyc05g042050	Solyc11g008820
	Solyc05g042120	Solyc11g010170
	Solyc05g043430	Solyc11g010200
	Solyc05g044480	Solyc11g010250
	Solyc05g046290	Solyc11g010320
	Solyc05g046330	Solyc11g010330
	Solyc05g047420	Solyc11g010390
	Solyc05g050120	Solyc11g010450
	Solyc05g050130	Solyc11g011030
	Solyc05g050340	Solyc11g011050
	Solyc05g050350	Solyc11g011120
	Solyc05g050360	Solyc11g011180
	Solyc05g050380	Solyc11g011190
	Solyc05g050580	Solyc11g011220
	Solyc05g050630	Solyc11g011240
	Solyc05g050800	Solyc11g011360
	Solyc05g050820	Solyc11g011380
	Solyc05g050920	Solyc11g011780
	Solyc05g050930	Solyc11g011910
	Solyc05g050940	Solyc11g012510
	Solyc05g050990	Solyc11g012680
	Solyc05g051000	Solyc11g012780
	Solyc05g051280	Solyc11g012790
	Solyc05g051310	Solyc11g012840
	Solyc05g051450	Solyc11g012980
	Solyc05g051460	Solyc11g013000
	Solyc05g051480	Solyc11g013190
	Solyc05g051510	Solyc11g013240
	Solyc05g051530	Solyc11g013250
	Solyc05g051690	Solyc11g013500
	Solyc05g051770	Solyc11g013880
	Solyc05g051780	Solyc11g017000
	Solyc05g051800	Solyc11g017010
	Solyc05g051870	Solyc11g017270
	Solyc05g052100	Solyc11g017280
	Solyc05g052160	Solyc11g018610
	Solyc05g052210	Solyc11g020230
	Solyc05g052280	Solyc11g022540
	Solyc05g052490	Solyc11g022590
	Solyc05g052710	Solyc11g030730
	Solyc05g052780	Solyc11g033288
	Solyc05g052920	Solyc11g040110
	Solyc05g052930	Solyc11g044800
	Solyc05g053140	Solyc11g045460
	Solyc05g053280	Solyc11g051060
	Solyc05g053310	Solyc11g056620
	Solyc05g053360	Solyc11g061760
	Solyc05g053490	Solyc11g062400
	Solyc05g053650	Solyc11g064790
	Solyc05g053930	Solyc11g064850
	Solyc05g053980	Solyc11g065660
	Solyc05g054120	Solyc11g066150
	Solyc05g054170	Solyc11g066160
	Solyc05g054480	Solyc11g066500
	Solyc05g054530	Solyc11g066590
	Solyc05g054545	Solyc11g066620
	Solyc05g054560	Solyc11g066670
	Solyc05g054600	Solyc11g066680
	Solyc05g054610	Solyc11g066770
	Solyc05g054650	Solyc11g066800
	Solyc05g054710	Solyc11g066890
	Solyc05g054720	Solyc11g068400
	Solyc05g054760	Solyc11g068440
	Solyc05g054820	Solyc11g068620
	Solyc05g054940	Solyc11g068900
	Solyc05g054990	Solyc11g068940
	Solyc05g055250	Solyc11g069010
	Solyc05g055260	Solyc11g069070
	Solyc05g055280	Solyc11g069180
	Solyc05g055350	Solyc11g069700
	Solyc05g055420	Solyc11g069940
	Solyc05g055450	Solyc11g071640
	Solyc05g055540	Solyc11g071790
	Solyc05g055550	Solyc11g071850
	Solyc05g055600	Solyc11g071990
	Solyc05g055760	Solyc11g072550
	Solyc05g055820	Solyc11g072620
	Solyc05g055870	Solyc11g072623
	Solyc05g055910	Solyc11g072660
	Solyc05g056020	Solyc11g073060
	Solyc05g056040	Solyc12g005000
	Solyc05g056090	Solyc12g005140
	Solyc05g056130	Solyc12g005520
	Solyc05g056170	Solyc12g005530
	Solyc05g056230	Solyc12g005540
	Solyc05g056260	Solyc12g005610
	Solyc05g056290	Solyc12g005620
	Solyc05g056400	Solyc12g005860
	Solyc05g056510	Solyc12g005910
	Solyc05g056540	Solyc12g005940
	Solyc05g056570	Solyc12g006040
	Solyc06g005150	Solyc12g006340
	Solyc06g005160	Solyc12g006350
	Solyc06g005170	Solyc12g006380
	Solyc06g005230	Solyc12g006420
	Solyc06g005250	Solyc12g006840
	Solyc06g005360	Solyc12g007045
	Solyc06g005420	Solyc12g007170
	Solyc06g005430	Solyc12g008360
	Solyc06g005480	Solyc12g008500
	Solyc06g005490	Solyc12g008650
	Solyc06g005500	Solyc12g008900
	Solyc06g005520	Solyc12g008930
	Solyc06g005620	Solyc12g008960
	Solyc06g005680	Solyc12g009020
	Solyc06g005720	Solyc12g009210
	Solyc06g005890	Solyc12g009220
	Solyc06g005940	Solyc12g009270
	Solyc06g006022	Solyc12g009340
	Solyc06g006100	Solyc12g009450
	Solyc06g006110	Solyc12g009520
	Solyc06g007120	Solyc12g009695
	Solyc06g007160	Solyc12g009730
	Solyc06g007220	Solyc12g009780
	Solyc06g007350	Solyc12g009790
	Solyc06g007620	Solyc12g010390
	Solyc06g007630	Solyc12g010410
	Solyc06g007680	Solyc12g010440
	Solyc06g007760	Solyc12g010540
	Solyc06g007770	Solyc12g010690
	Solyc06g007910	Solyc12g010710
	Solyc06g007930	Solyc12g011000
	Solyc06g008090	Solyc12g011030
	Solyc06g008120	Solyc12g011090
	Solyc06g008160	Solyc12g011150
	Solyc06g008220	Solyc12g011160
	Solyc06g008300	Solyc12g011320
	Solyc06g008500	Solyc12g011370
	Solyc06g008600	Solyc12g013510
	Solyc06g008620	Solyc12g013620
	Solyc06g008700	Solyc12g013680
	Solyc06g008940	Solyc12g013900
	Solyc06g009110	Solyc12g013960
	Solyc06g009130	Solyc12g017240
	Solyc06g009190	Solyc12g017460
	Solyc06g009270	Solyc12g017960
	Solyc06g009290	Solyc12g019320
	Solyc06g009400	Solyc12g036320
	Solyc06g009530	Solyc12g036330
	Solyc06g009630	Solyc12g036390
	Solyc06g009650	Solyc12g036800
	Solyc06g016770	Solyc12g038630
	Solyc06g018100	Solyc12g042360
	Solyc06g019200	Solyc12g042460
	Solyc06g030470	Solyc12g042480
	Solyc06g030490	Solyc12g042600
	Solyc06g030540	Solyc12g042730
	Solyc06g031680	Solyc12g044230
	Solyc06g033850	Solyc12g044880
	Solyc06g034100	Solyc12g044930
	Solyc06g034110	Solyc12g044940
	Solyc06g034120	Solyc12g044950
	Solyc06g034150	Solyc12g045020
	Solyc06g034320	Solyc12g045030
	Solyc06g034370	Solyc12g045035
	Solyc06g034390	Solyc12g049030
	Solyc06g035870	Solyc12g049290
	Solyc06g036310	Solyc12g055750
	Solyc06g036330	Solyc12g055830
	Solyc06g036340	Solyc12g056210
	Solyc06g036410	Solyc12g056250
	Solyc06g043060	Solyc12g056360
	Solyc06g043170	Solyc12g056580
	Solyc06g048410	Solyc12g056675
	Solyc06g048470	Solyc12g056678
	Solyc06g048520	Solyc12g056920
	Solyc06g048540	Solyc12g056930
	Solyc06g048590	Solyc12g057060
	Solyc06g048735	Solyc12g057140
	Solyc06g048740	Solyc12g057160
	Solyc06g048810	Solyc12g087870
	Solyc06g048920	Solyc12g088170
	Solyc06g050300	Solyc12g088660
	Solyc06g050510	Solyc12g088760
	Solyc06g050590	Solyc12g088910
	Solyc06g050630	Solyc12g088920
	Solyc06g050770	Solyc12g088940
	Solyc06g050810	Solyc12g089130
	Solyc06g050830	Solyc12g089385
	Solyc06g050837	Solyc12g094390
	Solyc06g050930	Solyc12g094450
	Solyc06g050980	Solyc12g094540
	Solyc06g050990	Solyc12g094550
	Solyc06g051010	Solyc12g094650
	Solyc06g051200	Solyc12g094660
	Solyc06g051270	Solyc12g096190
	Solyc06g051410	Solyc12g096600
	Solyc06g051510	Solyc12g096610
	Solyc06g051620	Solyc12g096710
	Solyc06g051650	Solyc12g096900
	Solyc06g051660	Solyc12g096960
	Solyc06g051680	Solyc12g097000
	Solyc06g051720	Solyc12g098500
	Solyc06g051750	Solyc12g098570
	Solyc06g051780	Solyc12g098590
	Solyc06g051790	Solyc12g098640
	Solyc06g051920	Solyc12g099100
	Solyc06g051960	Solyc12g099160
	Solyc06g052060	Solyc12g099465
	Solyc06g053290	Solyc12g099500
	Solyc06g053385	Solyc12g099550
	Solyc06g053430	Solyc12g099900
	Solyc06g053460	Solyc12g099980
	Solyc06g053550	Solyc12g100130
	Solyc06g053930	Solyc12g100240
	Solyc06g053980	Solyc12g100250
	Solyc06g054020	Solyc12g100260
	Solyc06g054090	Solyc12g100270
	Solyc06g054320
	Solyc06g054410
	Solyc06g054490
	Solyc06g054530
	Solyc06g054610
[truncated: 1,795 more rows]

## Sheet: Table S6C
List of genes whose expression decreased less than 0.5-fold at each point after infection with Cmm
1dpi	3dpi	6dpi
Solyc01g007050	Solyc01g080870	Solyc00g500139
Solyc01g009430	Solyc01g091870	Solyc01g005280
Solyc01g079200	Solyc01g095530	Solyc01g005520
Solyc01g081270	Solyc01g105120	Solyc01g005550
Solyc01g081310	Solyc01g106820	Solyc01g005985
Solyc01g091870	Solyc01g107460	Solyc01g006130
Solyc01g095080	Solyc01g110370	Solyc01g006330
Solyc01g097830	Solyc01g150101	Solyc01g006690
Solyc01g098140	Solyc02g062300	Solyc01g006790
Solyc01g105070	Solyc02g070920	Solyc01g006940
Solyc01g106620	Solyc02g070940	Solyc01g007810
Solyc01g150176	Solyc02g070950	Solyc01g007880
Solyc02g062300	Solyc02g070970	Solyc01g007920
Solyc02g063440	Solyc02g070980	Solyc01g008530
Solyc02g070020	Solyc02g070990	Solyc01g008920
Solyc02g079240	Solyc02g071000	Solyc01g008930
Solyc02g079500	Solyc02g071010	Solyc01g009080
Solyc02g082900	Solyc02g071020	Solyc01g009565
Solyc02g083880	Solyc02g071030	Solyc01g009670
Solyc02g084420	Solyc02g071380	Solyc01g010030
Solyc02g086880	Solyc02g072540	Solyc01g010130
Solyc03g025720	Solyc02g073580	Solyc01g010460
Solyc03g044830	Solyc02g080200	Solyc01g010470
Solyc03g083680	Solyc02g084420	Solyc01g010640
Solyc03g093110	Solyc02g089540	Solyc01g010710
Solyc03g093130	Solyc03g005780	Solyc01g014270
Solyc03g098795	Solyc03g007370	Solyc01g056780
Solyc03g114100	Solyc03g025710	Solyc01g057200
Solyc03g115770	Solyc03g025720	Solyc01g058160
Solyc04g005100	Solyc03g098320	Solyc01g065700
Solyc04g007250	Solyc03g116630	Solyc01g067290
Solyc04g008100	Solyc03g120920	Solyc01g067295
Solyc04g009870	Solyc04g007300	Solyc01g067510
Solyc04g014320	Solyc04g009050	Solyc01g067530
Solyc04g014990	Solyc04g014320	Solyc01g068470
Solyc04g015220	Solyc04g080040	Solyc01g079180
Solyc04g016000	Solyc05g007880	Solyc01g079470
Solyc04g016180	Solyc05g012030	Solyc01g079830
Solyc04g040180	Solyc05g012230	Solyc01g080070
Solyc04g071083	Solyc05g024260	Solyc01g080580
Solyc04g077650	Solyc05g051580	Solyc01g080700
Solyc04g079300	Solyc05g052670	Solyc01g081160
Solyc04g079660	Solyc06g060310	Solyc01g081320
Solyc04g079700	Solyc06g064610	Solyc01g081480
Solyc04g082120	Solyc06g069730	Solyc01g081490
Solyc04g150161	Solyc06g071320	Solyc01g086900
Solyc05g007880	Solyc07g005390	Solyc01g087040
Solyc05g008220	Solyc07g008210	Solyc01g087190
Solyc05g041540	Solyc07g043130	Solyc01g087270
Solyc05g050280	Solyc07g053140	Solyc01g087290
Solyc05g051480	Solyc07g063600	Solyc01g087570
Solyc05g051530	Solyc07g066360	Solyc01g087690
Solyc05g052280	Solyc08g006160	Solyc01g087710
Solyc06g007180	Solyc08g007540	Solyc01g087730
Solyc06g036260	Solyc08g067540	Solyc01g088100
Solyc06g063060	Solyc08g075540	Solyc01g088300
Solyc06g066590	Solyc09g011080	Solyc01g088460
Solyc06g069710	Solyc09g075470	Solyc01g088470
Solyc07g005110	Solyc09g083090	Solyc01g088600
Solyc07g006560	Solyc09g089930	Solyc01g089850
Solyc07g008210	Solyc09g091960	Solyc01g090965
Solyc07g008930	Solyc10g005030	Solyc01g091450
Solyc07g045180	Solyc10g005080	Solyc01g091520
Solyc07g048060	Solyc10g008160	Solyc01g091780
Solyc07g051950	Solyc10g079620	Solyc01g091800
Solyc07g052120	Solyc10g084230	Solyc01g091870
Solyc07g052370	Solyc10g084370	Solyc01g093990
Solyc07g055990	Solyc10g084430	Solyc01g094080
Solyc07g056610	Solyc10g086390	Solyc01g094090
Solyc07g063120	Solyc11g011440	Solyc01g094100
Solyc07g063730	Solyc12g005660	Solyc01g094110
Solyc07g064720	Solyc12g006050	Solyc01g094340
Solyc07g065160	Solyc12g006140	Solyc01g094690
Solyc07g066330	Solyc12g056678	Solyc01g094700
Solyc07g066360	Solyc12g087840	Solyc01g094720
Solyc08g006730	Solyc12g094570	Solyc01g094750
Solyc08g006740	Solyc12g094580	Solyc01g094790
Solyc08g006750		Solyc01g095000
Solyc08g007080		Solyc01g095320
Solyc08g061480		Solyc01g095530
Solyc08g068730		Solyc01g096080
Solyc08g068850		Solyc01g096240
Solyc08g077330		Solyc01g096360
Solyc08g080630		Solyc01g096480
Solyc08g082590		Solyc01g096630
Solyc09g011520		Solyc01g096880
Solyc09g011550		Solyc01g097160
Solyc09g015380		Solyc01g097290
Solyc09g063150		Solyc01g097860
Solyc09g074270		Solyc01g097910
Solyc09g075330		Solyc01g098080
Solyc09g084480		Solyc01g098640
Solyc09g089680		Solyc01g098740
Solyc09g090710		Solyc01g098760
Solyc09g090980		Solyc01g099260
Solyc09g090990		Solyc01g099590
Solyc09g091000		Solyc01g099600
Solyc09g092130		Solyc01g100530
Solyc09g097760		Solyc01g100630
Solyc09g098160		Solyc01g100760
Solyc10g007070		Solyc01g100770
Solyc10g008150		Solyc01g100910
Solyc10g017570		Solyc01g102330
Solyc10g049425		Solyc01g102610
Solyc10g055820		Solyc01g102860
Solyc10g076250		Solyc01g102950
Solyc10g078220		Solyc01g102980
Solyc10g084370		Solyc01g103100
Solyc10g084430		Solyc01g103780
Solyc10g085140		Solyc01g105020
Solyc11g005480		Solyc01g105030
Solyc11g006910		Solyc01g105050
Solyc11g007140		Solyc01g105310
Solyc11g008820		Solyc01g105360
Solyc11g011030		Solyc01g105680
Solyc11g011050		Solyc01g105690
Solyc11g011440		Solyc01g105700
Solyc11g012980		Solyc01g105920
Solyc11g069093		Solyc01g106010
Solyc11g070150		Solyc01g106090
Solyc11g072623		Solyc01g106400
Solyc12g006040		Solyc01g106910
Solyc12g006050		Solyc01g107180
Solyc12g008380		Solyc01g107330
Solyc12g009270		Solyc01g107340
Solyc12g011030		Solyc01g107430
Solyc12g011090		Solyc01g107460
Solyc12g011320		Solyc01g107520
Solyc12g042730		Solyc01g107650
Solyc12g045020		Solyc01g107990
Solyc12g056675		Solyc01g108070
Solyc12g056678		Solyc01g108610
Solyc12g100240		Solyc01g108630
Solyc12g100250		Solyc01g109040
Solyc12g100260		Solyc01g109180
Solyc12g100270		Solyc01g109370
		Solyc01g109630
		Solyc01g109700
		Solyc01g109810
		Solyc01g110160
		Solyc01g110270
		Solyc01g110340
		Solyc01g110360
		Solyc01g110550
		Solyc01g110570
		Solyc01g110580
		Solyc01g110590
		Solyc01g110920
		Solyc01g110940
		Solyc01g111020
		Solyc01g111040
		Solyc01g111320
		Solyc01g111660
		Solyc01g111830
		Solyc01g111840
		Solyc01g111990
		Solyc01g112120
		Solyc01g112130
		Solyc02g005180
		Solyc02g005210
		Solyc02g014460
		Solyc02g014830
		Solyc02g020940
		Solyc02g021430
		Solyc02g022890
		Solyc02g022900
		Solyc02g023950
		Solyc02g030480
		Solyc02g033060
		Solyc02g063030
		Solyc02g063140
		Solyc02g063230
		Solyc02g063380
		Solyc02g065000
		Solyc02g065110
		Solyc02g065400
		Solyc02g066920
		Solyc02g067320
		Solyc02g068040
		Solyc02g068060
		Solyc02g068140
		Solyc02g068270
		Solyc02g068280
		Solyc02g068760
		Solyc02g068930
		Solyc02g069130
		Solyc02g069450
		Solyc02g069460
		Solyc02g069620
		Solyc02g069920
		Solyc02g070220
		Solyc02g070230
		Solyc02g070260
		Solyc02g070530
		Solyc02g070800
		Solyc02g070940
		Solyc02g070950
		Solyc02g070970
		Solyc02g070980
		Solyc02g070990
		Solyc02g071000
		Solyc02g071010
		Solyc02g071020
		Solyc02g071030
		Solyc02g071100
		Solyc02g071380
		Solyc02g072450
		Solyc02g072540
		Solyc02g076690
		Solyc02g077090
		Solyc02g077140
		Solyc02g077280
		Solyc02g077590
		Solyc02g078590
		Solyc02g078620
		Solyc02g078630
		Solyc02g078950
		Solyc02g079190
		Solyc02g079200
		Solyc02g079730
		Solyc02g079920
		Solyc02g079950
		Solyc02g080220
		Solyc02g080310
		Solyc02g080810
		Solyc02g080990
		Solyc02g081330
		Solyc02g081770
		Solyc02g081900
		Solyc02g081920
		Solyc02g082680
		Solyc02g083410
		Solyc02g083500
		Solyc02g083540
		Solyc02g083980
		Solyc02g084410
		Solyc02g084440
		Solyc02g084590
		Solyc02g084610
		Solyc02g084740
		Solyc02g084990
		Solyc02g085110
		Solyc02g085120
		Solyc02g085145
		Solyc02g085250
		Solyc02g085290
		Solyc02g085520
		Solyc02g085933
		Solyc02g085950
		Solyc02g086130
		Solyc02g086150
		Solyc02g086200
		Solyc02g086740
		Solyc02g086820
		Solyc02g087150
		Solyc02g087400
		Solyc02g087860
		Solyc02g087960
		Solyc02g088190
		Solyc02g088470
		Solyc02g088820
		Solyc02g089540
		Solyc02g089550
		Solyc02g090020
		Solyc02g090030
		Solyc02g090430
		Solyc02g090510
		Solyc02g090580
		Solyc02g090680
		Solyc02g090890
		Solyc02g090900
		Solyc02g090960
		Solyc02g091350
		Solyc02g091920
		Solyc02g092540
		Solyc02g092570
		Solyc02g092720
		Solyc02g093080
		Solyc02g093170
		Solyc02g093460
		Solyc02g093525
		Solyc02g094330
		Solyc02g094590
		Solyc03g005090
		Solyc03g005200
		Solyc03g005320
		Solyc03g005760
		Solyc03g005770
		Solyc03g005780
		Solyc03g005900
		Solyc03g005910
		Solyc03g006810
		Solyc03g006880
		Solyc03g006970
		Solyc03g007050
		Solyc03g007860
		Solyc03g013240
		Solyc03g019660
		Solyc03g019790
		Solyc03g025320
		Solyc03g025410
		Solyc03g025710
		Solyc03g026120
		Solyc03g026200
		Solyc03g026210
		Solyc03g026330
		Solyc03g033330
		Solyc03g034400
		Solyc03g044330
		Solyc03g044470
		Solyc03g044480
		Solyc03g044930
		Solyc03g045070
		Solyc03g045140
		Solyc03g062710
		Solyc03g062720
		Solyc03g063030
		Solyc03g063040
		Solyc03g071570
		Solyc03g071590
		Solyc03g078080
		Solyc03g080010
		Solyc03g080060
		Solyc03g081260
		Solyc03g082560
		Solyc03g082670
		Solyc03g082890
		Solyc03g082945
		Solyc03g083060
		Solyc03g083100
		Solyc03g083610
		Solyc03g083770
		Solyc03g095860
		Solyc03g096460
		Solyc03g097000
		Solyc03g097320
		Solyc03g097380
		Solyc03g097870
		Solyc03g097950
		Solyc03g110860
		Solyc03g111050
		Solyc03g111260
		Solyc03g111550
		Solyc03g111610
		Solyc03g111700
		Solyc03g112190
		Solyc03g112580
		Solyc03g113250
		Solyc03g113280
		Solyc03g113460
		Solyc03g113630
		Solyc03g114130
		Solyc03g114250
		Solyc03g114530
		Solyc03g114560
		Solyc03g114640
		Solyc03g114720
		Solyc03g114930
		Solyc03g114940
		Solyc03g115000
		Solyc03g115020
		Solyc03g115640
		Solyc03g115900
		Solyc03g115940
		Solyc03g115980
		Solyc03g116060
		Solyc03g116160
		Solyc03g116280
		Solyc03g116730
		Solyc03g116870
		Solyc03g117620
		Solyc03g117850
		Solyc03g118120
		Solyc03g118240
		Solyc03g118370
		Solyc03g118410
		Solyc03g118880
		Solyc03g119150
		Solyc03g119320
		Solyc03g119540
		Solyc03g119690
		Solyc03g119860
		Solyc03g119910
		Solyc03g119960
		Solyc03g120230
		Solyc03g120630
		Solyc03g120640
		Solyc03g120850
		Solyc03g120920
		Solyc03g121170
		Solyc03g121180
		Solyc03g122140
		Solyc03g123560
		Solyc04g005180
		Solyc04g005190
		Solyc04g005200
		Solyc04g005555
		Solyc04g007170
		Solyc04g007290
		Solyc04g007300
		Solyc04g007400
		Solyc04g007410
		Solyc04g007420
		Solyc04g007500
		Solyc04g007680
		Solyc04g007690
		Solyc04g007700
		Solyc04g007780
		Solyc04g007790
		Solyc04g007820
		Solyc04g008060
		Solyc04g008260
		Solyc04g008570
		Solyc04g008720
		Solyc04g008950
		Solyc04g008960
		Solyc04g009020
		Solyc04g009050
		Solyc04g009420
		Solyc04g009530
		Solyc04g009720
		Solyc04g010190
		Solyc04g010290
		Solyc04g011820
		Solyc04g014510
		Solyc04g015030
		Solyc04g015040
		Solyc04g015440
		Solyc04g015470
		Solyc04g015490
		Solyc04g015560
		Solyc04g015750
		Solyc04g015950
		Solyc04g016330
		Solyc04g024960
		Solyc04g025040
		Solyc04g045600
		Solyc04g050050
		Solyc04g050950
		Solyc04g051244
		Solyc04g051680
		Solyc04g051870
		Solyc04g054490
		Solyc04g054520
		Solyc04g063240
		Solyc04g063245
		Solyc04g064900
		Solyc04g064940
		Solyc04g071420
		Solyc04g071700
		Solyc04g072036
		Solyc04g072740
		Solyc04g072940
		Solyc04g074080
		Solyc04g074167
		Solyc04g074640
		Solyc04g074750
		Solyc04g074990
		Solyc04g076190
		Solyc04g076340
		Solyc04g076480
		Solyc04g076800
		Solyc04g077020
		Solyc04g077130
		Solyc04g077190
		Solyc04g077510
		Solyc04g077535
		Solyc04g077690
		Solyc04g078520
		Solyc04g079050
		Solyc04g079340
		Solyc04g079690
		Solyc04g080010
		Solyc04g080390
		Solyc04g080630
		Solyc04g080770
		Solyc04g080830
		Solyc04g081320
		Solyc04g081330
		Solyc04g081540
		Solyc04g081790
		Solyc04g082010
		Solyc04g082040
		Solyc04g082050
		Solyc04g082660
		Solyc04g082740
		Solyc05g005180
		Solyc05g005230
		Solyc05g005480
		Solyc05g005760
		Solyc05g005870
		Solyc05g005880
		Solyc05g006050
		Solyc05g006700
		Solyc05g006740
		Solyc05g006820
		Solyc05g006830
		Solyc05g007090
		Solyc05g007480
		Solyc05g007680
		Solyc05g007780
		Solyc05g007830
		Solyc05g007910
		Solyc05g008000
		Solyc05g008060
		Solyc05g009780
		Solyc05g010060
		Solyc05g010080
		Solyc05g010400
		Solyc05g010685
		Solyc05g012600
		Solyc05g012620
		Solyc05g012700
		Solyc05g012950
		Solyc05g012955
		Solyc05g013160
		Solyc05g013220
		Solyc05g013960
		Solyc05g014000
		Solyc05g014190
		Solyc05g015150
		Solyc05g024020
		Solyc05g024260
		Solyc05g025600
		Solyc05g025890
		Solyc05g026570
		Solyc05g041430
		Solyc05g041530
		Solyc05g043330
		Solyc05g046150
		Solyc05g050110
		Solyc05g050550
		Solyc05g050630
		Solyc05g050980
		Solyc05g051580
		Solyc05g052170
		Solyc05g052350
		Solyc05g052710
		Solyc05g052890
		Solyc05g053180
		Solyc05g053660
		Solyc05g053850
		Solyc05g054530
		Solyc05g054730
		Solyc05g055400
		Solyc05g055430
		Solyc05g056050
		Solyc05g056060
		Solyc05g056300
		Solyc05g056430
		Solyc05g056520
		Solyc05g150152
		Solyc06g005590
		Solyc06g005710
		Solyc06g005910
		Solyc06g006110
		Solyc06g007160
		Solyc06g007760
		Solyc06g007890
		Solyc06g008220
		Solyc06g008500
		Solyc06g019170
		Solyc06g019200
		Solyc06g034150
		Solyc06g034390
		Solyc06g036340
		Solyc06g049030
		Solyc06g049040
		Solyc06g049050
		Solyc06g050170
		Solyc06g050837
		Solyc06g050840
		Solyc06g051200
		Solyc06g051260
		Solyc06g052010
		Solyc06g053140
		Solyc06g053730
		Solyc06g053830
		Solyc06g053840
		Solyc06g053910
		Solyc06g054260
		Solyc06g054660
		Solyc06g059710
		Solyc06g060140
		Solyc06g060520
		Solyc06g060560
		Solyc06g060590
		Solyc06g060640
		Solyc06g060830
		Solyc06g061090
		Solyc06g062900
		Solyc06g063370
		Solyc06g064460
		Solyc06g064550
		Solyc06g065380
		Solyc06g065390
		Solyc06g065490
		Solyc06g065970
		Solyc06g065990
		Solyc06g066000
		Solyc06g066160
		Solyc06g066430
		Solyc06g066530
		Solyc06g066640
		Solyc06g068010
		Solyc06g068220
		Solyc06g068230
		Solyc06g068290
		Solyc06g068450
		Solyc06g068480
		Solyc06g068670
		Solyc06g068770
		Solyc06g068950
		Solyc06g069000
		Solyc06g069030
		Solyc06g069730
		Solyc06g069790
		Solyc06g069880
		Solyc06g070900
		Solyc06g071030
		Solyc06g071320
		Solyc06g071410
		Solyc06g072350
		Solyc06g072620
		Solyc06g072700
		Solyc06g072710
		Solyc06g073090
		Solyc06g073180
		Solyc06g073260
		Solyc06g073290
		Solyc06g073540
		Solyc06g074000
		Solyc06g074200
		Solyc06g074510
		Solyc06g074540
		Solyc06g074800
		Solyc06g074820
		Solyc06g074850
		Solyc06g075650
		Solyc06g075660
		Solyc06g075670
		Solyc06g075675
		Solyc06g076120
		Solyc06g076400
		Solyc06g076470
		Solyc06g076630
		Solyc06g076770
		Solyc06g076850
		Solyc06g082300
		Solyc06g082760
		Solyc06g082860
		Solyc06g082940
		Solyc06g082950
		Solyc06g082970
		Solyc06g083070
		Solyc06g083480
		Solyc06g083580
		Solyc06g083680
		Solyc06g084050
		Solyc06g084070
		Solyc06g084140
		Solyc06g084270
		Solyc06g084420
		Solyc06g084610
		Solyc07g005680
		Solyc07g005830
		Solyc07g006110
		Solyc07g006300
		Solyc07g006620
		Solyc07g006630
		Solyc07g006855
		Solyc07g007110
		Solyc07g007280
		Solyc07g008100
		Solyc07g008240
		Solyc07g008470
		Solyc07g008540
		Solyc07g008670
		Solyc07g008710
		Solyc07g015860
		Solyc07g016050
		Solyc07g017760
		Solyc07g018140
		Solyc07g018240
		Solyc07g019650
		Solyc07g020800
		Solyc07g022900
		Solyc07g026710
		Solyc07g026930
		Solyc07g032490
		Solyc07g039190
		Solyc07g039380
		Solyc07g041340
		Solyc07g041720
		Solyc07g042260
		Solyc07g042315
		Solyc07g042390
		Solyc07g042440
		Solyc07g042580
		Solyc07g043240
		Solyc07g044860
		Solyc07g045310
		Solyc07g047850
		Solyc07g047940
		Solyc07g047990
		Solyc07g049440
		Solyc07g052590
		Solyc07g052950
		Solyc07g053450
		Solyc07g053640
		Solyc07g054210
		Solyc07g054290
		Solyc07g054580
		Solyc07g054820
		Solyc07g055050
		Solyc07g055720
		Solyc07g055950
		Solyc07g056160
		Solyc07g056270
		Solyc07g056570
		Solyc07g056650
		Solyc07g061940
		Solyc07g062190
		Solyc07g062290
		Solyc07g062730
		Solyc07g062870
		Solyc07g063510
		Solyc07g063590
		Solyc07g063600
		Solyc07g063850
		Solyc07g063910
		Solyc07g063970
		Solyc07g064760
		Solyc07g065870
		Solyc07g066150
		Solyc07g066310
		Solyc07g066460
		Solyc07g066610
		Solyc08g005630
		Solyc08g005677
		Solyc08g006540
		Solyc08g006690
		Solyc08g006760
		Solyc08g006830
		Solyc08g006930
		Solyc08g006990
		Solyc08g007040
		Solyc08g007120
		Solyc08g007430
		Solyc08g008610
		Solyc08g008670
		Solyc08g013670
		Solyc08g013720
		Solyc08g013850
		Solyc08g014130
		Solyc08g014430
		Solyc08g015660
		Solyc08g016080
		Solyc08g045780
		Solyc08g059760
		Solyc08g061010
		Solyc08g061630
		Solyc08g065970
		Solyc08g066610
		Solyc08g066800
		Solyc08g067030
		Solyc08g067240
		Solyc08g067320
		Solyc08g067330
		Solyc08g067370
		Solyc08g067840
		Solyc08g068100
		Solyc08g068200
		Solyc08g068480
		Solyc08g068490
		Solyc08g069010
		Solyc08g069180
		Solyc08g074270
		Solyc08g074450
		Solyc08g074480
		Solyc08g075680
		Solyc08g075990
		Solyc08g076150
		Solyc08g076310
		Solyc08g076720
		Solyc08g076820
		Solyc08g076883
		Solyc08g076960
		Solyc08g077050
		Solyc08g077060
		Solyc08g079010
		Solyc08g079110
		Solyc08g079240
		Solyc08g079310
		Solyc08g079680
		Solyc08g080050
		Solyc08g080250
		Solyc08g080320
		Solyc08g080750
		Solyc08g080780
		Solyc08g081220
		Solyc08g081380
		Solyc08g081390
		Solyc08g081890
		Solyc08g081940
		Solyc08g082120
		Solyc08g082170
		Solyc08g082190
		Solyc08g082400
		Solyc08g082570
		Solyc08g082590
		Solyc08g082660
		Solyc08g082790
		Solyc08g083010
		Solyc08g083140
		Solyc08g083350
		Solyc08g083360
		Solyc09g005250
		Solyc09g007320
		Solyc09g007830
		Solyc09g007850
		Solyc09g008040
		Solyc09g008270
		Solyc09g008320
		Solyc09g008860
		Solyc09g009420
		Solyc09g010120
		Solyc09g010360
		Solyc09g010450
		Solyc09g011010
		Solyc09g011170
		Solyc09g011480
		Solyc09g011770
		Solyc09g011830
		Solyc09g013070
		Solyc09g014215
		Solyc09g014350
		Solyc09g014380
		Solyc09g014520
		Solyc09g015080
		Solyc09g031750
		Solyc09g042770
		Solyc09g047900
		Solyc09g055940
		Solyc09g063130
		Solyc09g064500
		Solyc09g065480
		Solyc09g065560
		Solyc09g065780
		Solyc09g065910
		Solyc09g066150
		Solyc09g072820
		Solyc09g074100
		Solyc09g074260
		Solyc09g074420
		Solyc09g074450
		Solyc09g074520
		Solyc09g074610
		Solyc09g074650
		Solyc09g075210
		Solyc09g075470
		Solyc09g075580
		Solyc09g075590
		Solyc09g075710
		Solyc09g075840
		Solyc09g076030
		Solyc09g082190
		Solyc09g082760
		Solyc09g082820
		Solyc09g082980
		Solyc09g089730
		Solyc09g090410
		Solyc09g090500
		Solyc09g090570
		Solyc09g090680
		Solyc09g090750
		Solyc09g091760
		Solyc09g092130
		Solyc09g092270
		Solyc09g092670
		Solyc09g092725
		Solyc09g092750
		Solyc09g097890
		Solyc09g097910
		Solyc09g098290
		Solyc09g098580
		Solyc09g150105
		Solyc10g005030
		Solyc10g005540
		Solyc10g005770
		Solyc10g006040
		Solyc10g006230
		Solyc10g006530
		Solyc10g006740
		Solyc10g006970
		Solyc10g007120
		Solyc10g007320
		Solyc10g007690
		Solyc10g007750
		Solyc10g008020
		Solyc10g008160
		Solyc10g008200
		Solyc10g008440
		Solyc10g008520
		Solyc10g008660
		Solyc10g008740
		Solyc10g008830
		Solyc10g009320
		Solyc10g009570
		Solyc10g024360
		Solyc10g039270
		Solyc10g039290
		Solyc10g044520
		Solyc10g044710
		Solyc10g044840
		Solyc10g045310
		Solyc10g049580
		Solyc10g050510
		Solyc10g051110
		Solyc10g052470
		Solyc10g052530
		Solyc10g052650
		Solyc10g054820
		Solyc10g054840
		Solyc10g055240
		Solyc10g055390
		Solyc10g055630
		Solyc10g074470
		Solyc10g074920
		Solyc10g076890
		Solyc10g077040
		Solyc10g077120
		Solyc10g078250
		Solyc10g078280
		Solyc10g078920
		Solyc10g079070
		Solyc10g079110
		Solyc10g079170
		Solyc10g079490
		Solyc10g079700
		Solyc10g080840
		Solyc10g080920
		Solyc10g080940
		Solyc10g081100
		Solyc10g081450
		Solyc10g081490
		Solyc10g081810
		Solyc10g083170
		Solyc10g083300
		Solyc10g083520
		Solyc10g083860
		Solyc10g084430
		Solyc10g084840
		Solyc10g084950
		Solyc10g085080
		Solyc10g085500
		Solyc10g085550
		Solyc10g085910
		Solyc10g085980
		Solyc10g086150
		Solyc10g086170
		Solyc10g086390
		Solyc10g086570
		Solyc10g086580
		Solyc10g086660
		Solyc10g086720
		Solyc10g150105
		Solyc11g005190
		Solyc11g005280
		Solyc11g005710
		Solyc11g006040
		Solyc11g006060
		Solyc11g006360
		Solyc11g006590
		Solyc11g006680
		Solyc11g006710
		Solyc11g007160
		Solyc11g007330
		Solyc11g007540
		Solyc11g008140
		Solyc11g008480
		Solyc11g008630
		Solyc11g008780
		Solyc11g008810
		Solyc11g009080
		Solyc11g010813
		Solyc11g010960
		Solyc11g011250
		Solyc11g011260
		Solyc11g011630
		Solyc11g011840
		Solyc11g011880
		Solyc11g012360
		Solyc11g012520
		Solyc11g012640
		Solyc11g012850
		Solyc11g012860
		Solyc11g013390
		Solyc11g013450
		Solyc11g017360
		Solyc11g017370
		Solyc11g019910
		Solyc11g027830
		Solyc11g027840
		Solyc11g031970
		Solyc11g032050
		Solyc11g033283
		Solyc11g042640
		Solyc11g042950
		Solyc11g044360
		Solyc11g045180
		Solyc11g045215
		Solyc11g064750
		Solyc11g065680
		Solyc11g065870
		Solyc11g066300
		Solyc11g066410
		Solyc11g066660
		Solyc11g067270
		Solyc11g068680
		Solyc11g069190
		Solyc11g069250
		Solyc11g069430
		Solyc11g069510
		Solyc11g069650
		Solyc11g070150
		Solyc11g071240
		Solyc11g072080
		Solyc11g072820
		Solyc11g073130
		Solyc12g005070
		Solyc12g005400
		Solyc12g005660
		Solyc12g006050
		Solyc12g006120
		Solyc12g006140
		Solyc12g006320
		Solyc12g006590
		Solyc12g006630
		Solyc12g006850
		Solyc12g006997
		Solyc12g007070
		Solyc12g008580
		Solyc12g008980
		Solyc12g009200
		Solyc12g009440
		Solyc12g009580
		Solyc12g009600
		Solyc12g009650
		Solyc12g010050
		Solyc12g010380
		Solyc12g010550
		Solyc12g010590
		Solyc12g010800
		Solyc12g011020
		Solyc12g011280
		Solyc12g011450
		Solyc12g013580
		Solyc12g013810
		Solyc12g014040
		Solyc12g014150
		Solyc12g014160
		Solyc12g014450
		Solyc12g014480
		Solyc12g015630
		Solyc12g015710
		Solyc12g019010
		Solyc12g019100
		Solyc12g019110
		Solyc12g019550
		Solyc12g036170
		Solyc12g036380
		Solyc12g044280
		Solyc12g049510
		Solyc12g049520
		Solyc12g055840
		Solyc12g055920
		Solyc12g055970
		Solyc12g055980
		Solyc12g056350
		Solyc12g056510
		Solyc12g056610
		Solyc12g056660
		Solyc12g056710
		Solyc12g057100
		Solyc12g062250
		Solyc12g088320
		Solyc12g088700
		Solyc12g094720
		Solyc12g096100
		Solyc12g096320
		Solyc12g096330
		Solyc12g098890
		Solyc12g099650
		Solyc12g099960
		Solyc12g100280
		Solyc12g150101
