# Supplementary material for: Transcriptome analysis of Clavibacter michiganensis subsp. michiganensis-infected tomatoes: a role of salicylic acid in the host response
Source: BMC Plant Biol. 2021 Oct 19;21:476. doi: 10.1186/s12870-021-03251-8 (PMC8524973; doi:10.1186/s12870-021-03251-8)
Supplement: Supplementary file 7 — Additional file 7: Table S7. Hypergeometric distribution test of TF genes in upregulated DEG. [file 12870_2021_3251_MOESM7_ESM.xlsx]

## Sheet: Table S7
Table S7. Hypergeometric distribution test of TF genes in upregulated DEG
family	number of genes in up-regulated DEG	total number	p-value
WRKY	22	81	<0.001
NAC	14	101	<0.001
CBP60	5	12	<0.001
HSF	5	26	0.0103373
C2H2	9	99	0.0757459
NF-X1	1	2	0.102193
CAMTA	1	7	0.31431
GRAS	4	54	0.314416
E2F/DP	1	8	0.350297
BES1	1	9	0.384397
WOX	1	10	0.416707
GATA	2	30	0.471806
Trihelix	2	31	0.489119
bZIP	4	70	0.504156
HB-other	1	16	0.57793
HD-ZIP	3	58	0.592872
SBP	1	17	0.600087
ARF	1	22	0.694608
MYB	6	140	0.749121
ERF	5	137	0.851223
TCP	1	36	0.856497
B3	2	73	0.901649
C3H	1	48	0.924905
MYB_related	1	79	0.985921
bHLH	1	161	0.999833
