# Supplementary material for: Transcriptome analysis of Clavibacter michiganensis subsp. michiganensis-infected tomatoes: a role of salicylic acid in the host response
Source: BMC Plant Biol. 2021 Oct 19;21:476. doi: 10.1186/s12870-021-03251-8 (PMC8524973; doi:10.1186/s12870-021-03251-8)
Supplement: Supplementary file 8 — Additional file 8: Table S8. The primers used in this study. [file 12870_2021_3251_MOESM8_ESM.xlsx]

## Sheet: Table S8
Table S8. The primers used in this study
Gene Symbol	Accession No./Solyc ID	Forward primer	Reverse primer
RZ_ptssk	AM711867	GGGGCCGAAGGTGCTGGTG	CGTCGCCCGCCCGCTG
COX	X83206	CGTCGCATTCCAGATTATCCA	CAACTACGGATATATAAGAGCCAAAACTG
SlEF-1 alpha	Solyc06g005060	GTTCGAGAAGGAAGCTGCTG	GATACCACGCTCACGTTCTG
PR-1	Solyc09g007010	GAGTCGGGCCAATGTCTTG	CCGCTCTTGAGTTGGCATAG
PR-2	Solyc01g008620	TGCTACTGAGAAACTTGGAGG	AAGAGTAGCGGAAGGGTGTC
PR-5	Solyc12g056360	TGGTTTCAACATCCCAATGGA	CGGTGCATCTGATCCTGACA
PR-8	Solyc05g050130	AGCACTCTCAGGATTTAGCCA	GCCAGTAGAGAGTGCACCA
PR-9	Solyc01g105070	GTGGCACCAGGATTGTTGAG	CTCTCAGTGCCAGTACCAGA
PR-10	Solyc09g090990	CCAAGGCTGTAGAAGCATACC	TCTCACGTGTAGACCTGATTCT
SlEDS1	Solyc06g071280	TGAGGTGGAGAAGGCAATGT	TTCCAGACACCAGAGAGCTG
SlEDS5	Solyc10g054100	ACTAAGCAGTAAAGGACTTGGT	GAGCCTTCGTAGAGCCATGA
SlPAD4	Solyc02g032850	TCGAGTTGGTGAGACAGCTT	CGGAAGCGGCACTAAATTCC
SlWRKY45	Solyc08g067360	AGCTGAAGAAGAGTGTTGTGT	ACAGTTGAAACATTGGTTGTGA
SlWRKY51	Solyc04g051690	AGGGATTCACAACCACGAGA	GGTGAAGATTGTGAAGGGCAA
SlWRKY80	Solyc03g095770	TCCGGTTCTGAATTGAAGAAGA	CTCTCATCCATGAACCTGAAGT
SlWRKY81	Solyc09g015770	TTCTGATGTCGTCGTCGCTA	AGCATCCTCTTCGATCTGAACT
