# Supplementary material for: Transcriptome analysis of Clavibacter michiganensis subsp. michiganensis-infected tomatoes: a role of salicylic acid in the host response
Source: BMC Plant Biol. 2021 Oct 19;21:476. doi: 10.1186/s12870-021-03251-8 (PMC8524973; doi:10.1186/s12870-021-03251-8)
Supplement: Supplementary file 9 — Additional file 9: Table S9. Optimized MRM experimental parameters for SA and IS. [file 12870_2021_3251_MOESM9_ESM.xlsx]

## Sheet: Table S9
Table S9. Optimized MRM experimental parameters for SA and IS
Compound	Retention Time (min)	Polarity	Transitionsa	Dwell Time (msec)	Q1 Prebias (V)	Collision Energy (V)	Q3 Prebias (V)
Salicylic acid (SA)	7.6	Negative	137 -> 93 137 -> 65 137 -> 75	10	10 10 10	20 29 33	14 10 11
7-Hydroxy-5-methylflavone (IS)	11.5	Positive	253 -> 103 253 -> 151 253 -> 77	10	-13 -13 -13	-28 -49 -34	-15 -21 -11
aThe transitions used for quantification are in bold.
